# Supplementary material for: Molecular dissection of the migrating posterior lateral line primordium during early development in zebrafish
Source: BMC Dev Biol. 2010 Dec 13;10:120. doi: 10.1186/1471-213X-10-120 (PMC3016277; doi:10.1186/1471-213X-10-120)
Supplement: Additional file 1 — Supplementary Table 1. Complete list of genes enriched in microarray experiment at 36 hpf. [file 1471-213X-10-120-S1.TXT]

Accession number     Unigene number	Gene name		Ratio			ttest
AI384843		100000981	5-ht2cr			1.107922		5.86E-04
NM_001005596		449554		a2bp1			0.827836		3.44E-03
NM_200704		393677		aanat1			0.878277		4.87E-04
AF124756		30685		aanat2			0.820184		3.30E-04
NM_001044310		324940		aars			0.654227		3.21E-04
AW076835		558335		abca12			5.447015		2.25E-10
AW116748		565913		abca5			1.756228		7.31E-07
NM_001007038		368620		abcc4			0.590693		1.22E-03
NM_200914		393888		abhd2a			1.300348		1.88E-06
NM_001079677 		559290		abhd2b			2.638066		3.94E-06
NM_001017613		550276		abhd4			1.045681		4.71E-06
AI878796		393711		abi1a			0.6721			3.48E-05
NM_001003743		445288		acads			0.75731			1.89E-02
AI884210		573723		acadvl			0.83604			5.70E-04
NM_001020647		553674		acbd5a			0.634341		3.91E-03
BI892068		550266		acer1			2.56478			1.09E-07
NM_001007105		368893		acin1a			0.708909		3.20E-03
BC045312		327495		acin1b			1.363784		1.09E-04
NM_001002649		436922		acly			0.723661		9.72E-05
NM_001034983 		568448		aco1			1.310593		1.02E-02
NM_198908		322670		aco2			0.788814		1.21E-03
NM_001099975 		554842		acot11			1.029254		2.83E-05
NM_001080803		564010		acot13			0.692797		1.30E-05
NM_213147		406421		acox3			1.366987		2.17E-03
NM_001031837		555308		acsl1			1.247967		5.23E-05
NM_001080656		541435		acss1			0.989335		8.81E-07
NM_001017750		550445		acta1a			0.992388		1.80E-03
NM_212620		322509		acta2			0.70102			2.20E-03
AF116824		408256		actc1a			1.268396		1.45E-03
NM_001168286		560400		actn1			0.687711		2.51E-04
NM_001037573		641575		actn2			1.218702		5.58E-08
AF047837		58037		actn3a			3.699732		9.17E-10
NM_205544		323320		actn3b			0.771707		2.42E-02
NM_199586		322221		actn4			1.308451		9.85E-07
NM_213499		406820		actr2			0.687092		4.84E-04
AF435024		266753		acvrl1			0.667344		1.99E-02
BG985598		436619		acy3.2			1.132769		3.41E-06
AW280443		563160		adam23a			0.997418		8.93E-03
NM_131596		58119		adar			1.569046		7.11E-03
NM_152885		259257		adcyap1a		6.511205		1.88E-07
NM_199663		556762		add3a			0.968711		8.40E-07
AW116233		322482		adh8a			2.058293		7.49E-08
NM_203460		402841		adh8b			0.695582		5.67E-05
BG728885		404618		adhfe1			0.739994		1.31E-04
AI722566		406821		adipor1b		2.187112		1.16E-10
NM_001025506 		560140		adipor2			2.59078			1.58E-11
NM_131876		140619		admp			0.973419		2.57E-04
AY048971		266750		adra2a			0.957416		1.35E-05
AY048969		266752		adra2c			1.023437		7.31E-06
NM_213425 		406734		agpat3			1.454069		2.03E-07
NM_212992		406265		agpat4			1.353698		8.69E-04
NM_001012481		335616		agr2			5.467811		1.51E-07
AY049731		322485		agt			1.007188		8.38E-04
NM_213162		79378		agxt			1.342615		3.67E-07
NM_001033750		619269		agxt2			0.842592		1.56E-03
NM_201293 		798918		ahcyl1			1.636176		1.42E-06
BM025875		559276		ahnak			2.376621		2.17E-09
NM_131264		30517		ahr2			1.040587		1.46E-04
NM_201287		64608		alas1			0.934114		9.22E-05
NM_212634		323919		alcamb			1.72663			2.89E-07
AF254955		282559		aldh3d1			2.700842		3.05E-08
NM_212724		334197		aldh7a1			1.539438		4.69E-05
NM_194377		336425		aldoaa			0.820714		9.71E-06
BM071225		406496		aldoab			1.755907		1.49E-07
NM_194367		321664		aldob			1.411452		1.85E-09
NM_001029952		792692		aldocl			1.000344		6.28E-05
NM_001104936 		403068		alg2			0.650444		2.96E-03
NM_001005390		317736		alkbh6			1.0649			5.25E-04
AI558352		322732		alox12			2.023122		8.91E-07
AW232709		541539		alpi			2.675376		2.65E-07
AI584257		559835		alpk2			1.06161			3.72E-03
EH461056		557237		als2cr4a		2.13701			5.15E-08
AI477606		394093		ambpl			1.03167			1.11E-03
NM_001161601		792097		amd1			1.772478		1.15E-05
BI891850		558920		amotl2			2.376787		6.72E-10
NM_200831 		393804		amph			0.640179		3.99E-04
AI667550		503514		angptl2			0.966189		4.37E-04
NM_131818		114421		angptl3			1.474354		3.47E-06
BQ169332		561927		angptl6			1.305296		6.64E-07
BE202096		450053		angptl7			1.872233		1.43E-06
AA495477		449796		ank1			0.910527		3.05E-02
NM_001006063		450043		ank2			0.913833		6.31E-07
BG304817		563327		ankhd1			0.901961		4.51E-06
NM_200150 		393119		ankrd12			0.660133		5.42E-03
EH598044		557568		ankrd33			1.066048		1.31E-03
NM_181765		368215		anxa11a			0.953328		2.09E-03
NM_181766		353365		anxa11b			1.043345		2.32E-04
NM_181758		334724		anxa1a			5.608923		9.59E-12
NM_181759 		353358		anxa1b			5.679908		3.54E-11
AY178795		494158		anxa1c			4.824327		1.99E-07
NM_181761		325557		anxa2a			3.82366			3.44E-10
NM_181764 		353362		anxa4			1.101294		3.40E-04
Y16043			337132		anxa5b			2.027773		2.03E-06
NM_199682 		324466		ap1g1			2.07804			2.48E-05
NM_205714		403021		ap1m2			3.586379		2.83E-07
NM_001002539		436812		ap3s2			0.674761		3.52E-04
NM_001143840		386762		apc			1.564139		6.74E-07
NM_198869 		321028		apeh			0.931134		4.06E-05
NM_200115		386808		aph1b			0.706613		7.15E-04
NM_199540		321676		api5			0.794423		2.81E-04
BI672476		796801		aplp2			1.412987		3.69E-04
NM_131128		30355		apoa1			0.982739		1.98E-07
AI558478		566465		apob			0.964985		2.26E-05
AJ236882		30314		apoeb			1.970991		1.22E-06
AF257742		58083		appa			0.620736		2.33E-03
NM_213468		406777		aqp3			1.615599		1.27E-04
NM_201993		399661		arcn1l			2.793054		2.23E-11
NM_199275		378724		arf5			0.837754		5.57E-04
NM_213368		100003895	arfip1			1.6104			2.57E-09
NM_199611 		322614		arg2			3.565385		1.46E-07
NM_213216		406834		arglu1a			1.206135		4.49E-08
NM_001045250		692277		arhgap10		0.813308		1.24E-03
NM_001126407		563267		arhgap12a		3.667927		3.70E-10
BI671403		564805		arhgap29a		0.943458		4.22E-04
NM_200111		378998		arhgap29b		1.420733		9.39E-06
CT710628		795752		arhgap5			0.873505		8.36E-05
NM_213461		406770		arhgdia			1.114348		1.77E-03
BG892200		394132		arhgdig			2.077622		2.02E-08
AW171300		334278		arhgef10		0.834964		8.73E-05
NM_214818		407987		arhgef18		1.925774		2.97E-07
AI721499		553493		arhgef7a		1.11543			3.63E-05
NM_001161663		560923		arhgef9			0.911779		3.67E-05
NM_199693		324689		arl11			3.793356		4.66E-12
NM_001002517		436790		arl6ip5b		0.75558			1.40E-05
BC052221		562445		arl8bb			1.458778		2.73E-05
AB087257		352935		arntl1b			0.723175		9.84E-05
NM_131578		58099		arntl2			1.71509			1.41E-05
AW232279		335474		arpc1b			0.726939		6.84E-04
NM_205537		114456		arpc4			0.839156		7.11E-06
NM_001003762		445305		arpc4l			0.59377			3.01E-04
NM_194378		336504		arpc5a			0.71006			3.34E-03
NM_201509		399482		arpc5b			0.820617		1.02E-02
AW115903		100006005	arrdc1a			5.90448			1.39E-11
NM_001080029 		566685		arrdc3			1.037052		1.26E-05
NM_131384		30657		arx			1.836568		1.91E-09
AI815343		560581		asap2b			1.139655		5.90E-06
U14587			30466		ascl1a			1.392494		1.20E-05
AW170934		563799		ash1l			1.286243		3.15E-05
NM_201163		394138		asns			1.277082		1.57E-05
AI957575		323659		asph			1.582851		3.85E-06
NM_200964		393939		atf3			1.474016		7.99E-05
NM_001103192		556410		atf4b2			0.793951		3.99E-04
XM_001337882		797457		atg7			2.330476		4.28E-06
NM_001006016		449995		atl3			1.81276			3.94E-06
AF024536		30303		atoh1a			1.182175		1.12E-07
NM_131816		114414		atoh2a			2.989491		1.99E-07
NM_131817		114415		atoh2b			1.565452		5.97E-06
AI558492		368385		atp11c			0.799474		3.29E-04
NM_131687		64613		atp1a1a.2		7.558363		4.90E-09
AF308598		64614		atp1a1a.3		5.439952		1.67E-13
NM_131689		64615		atp1a1a.4		2.007918		1.05E-04
AF286373		64609		atp1a2a			0.771229		6.86E-03
NM_131684		64610		atp1a3a			1.849239		6.61E-07
NM_131668		64267		atp1b1a			1.183327		8.10E-07
AF308597		64273		atp1b1b			6.018398		4.94E-10
NM_131838		114457		atp1b2b			0.873036		3.84E-05
NM_001007029		260440		atp2a1			1.209905		4.77E-03
NM_001077533		494489		atp2a1l			1.056539		1.44E-04
NM_200965		393940		atp2a2a			2.171296		4.52E-07
NM_001044757		378746		atp2b1a			1.97069			2.33E-06
NM_001128242		558525		atp2b3b			2.173825		1.15E-06
NM_001077467 		768304		atp2b4			1.414826		1.42E-05
NM_001077355		553755		atp5a1			0.863202		1.52E-02
NM_199757		326977		atp5l			0.723696		5.65E-04
NM_001003843		335191		atp5o			0.610919		8.30E-05
NM_200218		393187		atp5s			0.893567		7.46E-05
NM_212672		324307		atp6v0a1a		1.338324		3.20E-04
NM_199620		322811		atp6v0d1		0.857563		3.80E-06
NM_207101		404633		b3galt2			0.66569			2.02E-04
NM_131031		57934		bactin1			1.367431		8.15E-04
BI867065		58100		bad			1.130819		1.37E-05
NM_198922		387261		baiap2l1a		3.523641		4.62E-10
NM_131784		83496		bambia			0.954732		2.94E-03
NM_001013296		503609		baxb			0.907507		1.68E-07
BC090480		571727		baz1b			0.718321		4.46E-05
NM_001006099 		450079		baz2a			0.908863		2.67E-04
NM_213517		798901		bc2			2.752469		2.28E-08
NM_131799		84041		bcdo2l			2.147036		2.00E-06
NM_001044891		559355		bcl2l13			1.082968		1.49E-07
BI879163		393707		bcl6			2.188924		7.79E-10
BE017365		678554		bco2a			3.184582		4.94E-10
NM_201182		394157		bcs1l			0.624689		2.21E-03
U42489			58118		bdnf			2.563285		9.84E-08
AF047412		30489		bfb			1.211837		1.15E-08
NM_212679		324413		bhlhe40			0.855925		3.80E-03
BE606170		564030		bik			4.995126		7.16E-09
AI497407		492780		bin2a			1.324958		6.20E-06
AW115956		327387		bin2b			1.856239		3.87E-08
AF388205		405764		blnk			1.699573		1.81E-04
NM_131359		30631		bmp2a			0.871136		1.10E-03
NM_131342		30612		bmp4			0.896744		1.13E-05
NM_001044971		561963		bmp8			1.886774		1.03E-06
BG985514		777627		bop1			0.622782		1.61E-03
XM_704349		30445		brd2			0.647448		1.01E-02
AF032395		30445		brd2a			1.931552		1.59E-04
NM_001110524		569354		brd2b			0.635583		3.64E-04
NM_212702		327108		brd3b			0.736627		3.72E-06
NM_212777		337414		brd8			0.737056		6.39E-04
NM_201016		393991		brpf1			1.422697		1.09E-05
NM_198142		337692		bsg			0.631173		2.66E-03
NM_001159406		565357		btaf1			0.865998		2.76E-05
NM_200020		114432		btg1			1.413516		2.07E-06
AB036784		30079		btg2			0.85945			1.07E-03
NM_001077158		562439		btr02			3.74288			4.77E-10
NM_200422 		393394		btr30			5.841807		1.60E-08
NM_200918		393892		bzw2			1.613187		3.84E-06
NM_001042735		559339		c11orf2			0.694422		7.44E-03
NM_001003880		445403		c13orf22l		0.852679		1.09E-04
NM_200051		337131		c1galt1b		0.715666		5.24E-05
AI878304		325198		c1galt1c1		1.326417		2.34E-06
NM_131243		30491		c3b			0.625038		1.69E-02
NM_200638		393611		c6			2.140306		1.11E-05
NM_213642		336650		c6orf115		1.425172		1.70E-06
NM_200863		393837		c8g			0.635227		4.46E-03
NM_199215		792230		ca2			2.304558		5.75E-07
NM_001111201 		569989		ca5			1.04788			4.92E-05
NM_200813		564201		ca7			0.621016		3.85E-03
AW171091		406822		cab39l1			1.388868		1.26E-08
NM_131900		170581		cacna1c			0.643864		9.69E-04
AI721634		266992		cad			0.69401			3.22E-04
NM_200664		793954		cadm2a			0.703104		1.01E-02
NM_001020741		553776		calcoco2		0.796782		1.28E-05
NM_213351		406660		calm1a			0.755056		1.05E-04
BI670912		368217		calm1b			1.523655		4.07E-06
AW420994		337642		camk2b1			1.228278		2.39E-05
AI793833		445208		camk2d1			4.172456		4.66E-12
NM_001030125		791855		camk2g1			1.116111		7.80E-05
NM_001145089		553607		camk2n1			0.652731		2.18E-02
BC095146		553431		camkvl			1.070485		1.69E-06
NM_214743		406558		cant1a			1.37681			7.49E-07
NM_199909		334527		cap1			1.014853		1.80E-04
AW232559		336597		capg			2.277969		3.65E-08
NM_001013501		541374		capn2a			1.824138		1.22E-06
AI396726		550505		capn2l			6.139342		1.12E-11
XM_679692		556792		capn7			0.731128		2.83E-03
AW233616		337730		capn8			4.343394		3.03E-11
NM_001003501		445107		capn9			4.967915		7.48E-11
NM_001017899		550598		capns1a			1.026704		1.95E-05
NM_001109706		560033		capns1b			1.358729		9.03E-06
BM181708		407729		caprin2			1.492276		3.10E-06
NM_199935		335083		capzb			0.634451		7.36E-04
NM_200562		393534		carhsp1			0.888322		3.93E-05
BM860685		403025		casc3			0.848545		4.14E-04
DY547869		555654		casc4			1.286082		8.58E-06
NM_001045242		692268		casd1			1.182719		1.21E-05
NM_131877		140621		casp3a			0.710322		3.18E-04
NM_131505		57933		caspa			1.661608		1.15E-07
AF327410		259303		caspb			5.096677		1.70E-12
AW154724		563084		cast			3.72852			3.80E-10
BE201085		559053		casz1			1.573695		1.67E-06
AW595386		323695		cav1			3.284177		2.98E-11
AI878254		415240		cav2			3.517556		5.25E-12
NM_001014345		266987		cbs			0.591784		3.33E-04
NM_001014345		266987		cbsb			1.046871		1.21E-02
BC059636		567497		cbx3b			0.766981		3.16E-04
NM_001080184 		563396		cbx5			1.061412		3.13E-08
NM_213359		791592		ccbl1			0.630277		2.73E-03
NM_001006061		450041		ccdc113			0.995176		1.52E-04
NM_200173		393142		ccdc53			0.795714		9.77E-05
NM_199985		335905		ccdc6a			1.728525		1.65E-10
AL590146		368419		ccdc80			0.798563		2.66E-03
NM_212818		404206		ccna1			0.955444		3.88E-05
NM_213172		266794		ccng2			1.559708		5.44E-08
NM_199740		326088		ccnl1			0.601748		1.43E-04
AW116346		192326		cct2			1.645655		6.71E-08
NM_001008583		494040		cd2apl			1.936676		3.64E-07
NM_001079980		559896		cd99			2.914759		1.02E-10
NM_213428		406737		cd9b			5.716263		8.14E-12
NM_201149		394124		cdc14aa			0.945555		2.39E-04
NM_201449 		30450		cdc27			0.966653		8.38E-06
NM_200958		393933		cdc34a			0.921776		6.92E-05
NM_199865		793158		cdc42l			1.175127		3.07E-06
NM_131820		114424		cdh1			1.000012		6.22E-06
NM_131081		30291		cdh2			0.743159		2.63E-02
AF124396		30297		cdh4			1.171766		9.65E-05
AI965222		445471		cdh5			1.337354		8.88E-11
AW116982		559027		cdk13			1.729231		1.16E-06
NM_131719		65234		cdk5			0.683858		1.16E-07
BE704450		114465		ceacam1			5.067467		2.35E-11
AF160683		140815		cebpa			2.403504		7.65E-10
NM_131884		140814		cebpb			1.585618		4.22E-06
NM_199607		322481		cel.1			0.643064		7.35E-05
AF003943		565117		cel.2			1.147206		8.20E-04
AI722650		368436		celsr1a			1.375791		5.17E-06
BC124356		558570		cenpi			0.644153		3.36E-02
NM_001020532		553553		cfdl			0.765076		4.24E-03
NM_205687		402987		cga			0.669386		4.25E-04
BC091962		553350		cgnl1			1.504435		3.91E-06
BE605391		494109		ch25h			2.117711		1.71E-09
NM_001017865		336673		ch25hl1.1		5.062918		4.82E-10
NM_001110126		563855		chac1			1.389074		9.19E-06
AW116132		394038		chad			0.732053		3.74E-03
NM_200784 		393757		chchd10			1.588868		2.03E-05
NM_214804		407730		chchd3			0.864764		6.16E-06
NM_200313		393283		chd1l			0.974402		1.15E-05
CK694063		569795		chd2			1.519857		7.94E-05
NM_200193		393162		chek1			1.421611		2.07E-06
NM_200014		336426		chmp1b			1.407054		1.22E-07
NM_212904		405840		chmp2bl			1.291136		4.04E-06
NM_213457		406766		chmp4b			1.112942		3.67E-07
NM_001017844		550542		chmp4c			4.28252			6.59E-10
NM_200380		393351		chmp5			0.912441		4.05E-06
AA497144		404273		chrnd			0.75407			1.02E-02
NM_001003772		445315		chrne			1.047924		3.56E-05
NM_212829		404732		chst14			1.003563		2.72E-03
AI722956		324407		chys1			0.977916		1.05E-03
AI584937		323246		cic			0.866925		2.37E-04
AW826769		767678		cish			2.028108		6.25E-06
NM_131108		30328		cki			4.373719		9.59E-07
NM_200697		799492		ckmt2			1.361896		1.49E-08
NM_001077537		553351		clcn7			0.678141		1.97E-03
NM_131770		81590		cldn19			5.386099		1.13E-10
NM_131637		60635		cldn7b			5.629059		9.43E-12
AA497147		334726		cldn8			5.088271		3.94E-07
AF359423		81580		cldna			1.254171		4.43E-04
AF359426		81581		cldnb			4.985026		6.67E-12
NM_131764		81582		cldnc			3.854842		8.36E-08
AJ011789		81583		cldnd			1.132174		4.74E-04
AF359425		81584		cldne			5.461968		1.88E-09
NM_131766		81585		cldnf			6.23083			3.14E-10
NM_180965 		81586		cldng			0.635599		2.77E-02
AF359434		81587		cldnh			6.784051		1.31E-08
NM_131768		569084		cldni			5.790789		5.25E-12
AF359430		81589		cldnj			5.043149		4.66E-12
NM_001003464		445070		cldnk			5.345168		5.24E-14
AI721648		324481		clic1			0.788818		1.24E-04
NM_212897 		405833		clic5			0.760121		2.50E-04
NM_199524 		84040		clica			2.497235		2.55E-07
NM_001003412		323870		clint1			0.958275		3.23E-06
AB087256		352927		clock3			0.964623		7.82E-05
NM_001005391		323579		cltca			0.709983		3.93E-05
BC090296 		503600		cltcb			1.68957			1.81E-09
AW077466		393775		clu			1.159468		3.65E-04
NM_213008		406281		cluap1			0.587118		1.07E-05
AW232237		561018		cmas			0.797436		5.92E-04
AF119163		64671		cmlc1			2.390186		6.52E-08
NM_131014		30208		cmn			1.807604		6.20E-06
NM_131266  		30519		cmyb			2.3486			2.92E-07
AI722207		327288		cndp2			1.100302		3.63E-06
U42393			503867		cnga2			0.915775		1.18E-04
NM_001033106		406282		cnih			1.1985			4.38E-07
NM_001077532		449918		cnot10			0.800508		6.92E-05
NM_001005582		449540		cnot3a			1.086023		4.01E-06
NM_199840		327627		cnot3b			0.783282		6.88E-05
AB055671		402819		cnpy1			1.629496		2.89E-07
AY138255		353150		cntn1a			1.722752		2.08E-06
NM_001014814		541474		cntn1b			1.098366		4.84E-04
NM_001020786		393137		cobra1			0.746418		3.95E-03
NM_001083844		565402		col11a1			1.095389		4.89E-06
AF192763		561679		col11a2			1.024089		3.73E-06
BC067716 		321298		col14a1			1.963775		1.92E-07
BE200663		568794		col17a1			3.391542		5.77E-09
NM_001039630		564123		col18a1			1.908726		2.41E-07
U23822			562496		col2a1a			2.401564		3.87E-08
BC059180		503730		col2a1b			1.027687		3.39E-07
XM_682719		553355		col4a2			1.380082		1.44E-07
NM_001017914		550627		col4a3bp		2.556734		5.71E-09
NM_213264		406548		col9a1			2.04357			1.48E-07
AI958567		321212		col9a2			2.17709			1.08E-08
AI558339		562189		comp			0.903453		4.08E-05
NM_001001941		260439		copa			0.66455			6.73E-04
NM_201461		280650		copeb			1.006973		1.58E-04
NM_199685		335720		cops3			0.597372		1.11E-02
AB040045		57969		copz2			0.97704			1.82E-05
NM_001017747		550442		coq10b			0.844866		2.22E-04
NM_201295 		317741		coro1ca			1.326158		1.12E-05
NM_199643		323538		coro2a			4.146351		1.25E-08
U93461			30775		couptf4			1.657907		2.09E-05
NM_001004652		447914		cox17			1.38627			1.17E-07
NM_001024403		554101		cox5aa			0.810352		4.01E-05
BC059554		326962		cox5ab			0.70864			2.44E-03
NM_200981		393956		cpeb4			3.196159		1.18E-09
NM_199699		324841		cpne1			0.68145			1.08E-02
NM_001007413		492772		cpped1			0.653312		3.28E-03
NM_001020621		553648		cpsf3l			0.969914		7.65E-05
BI475933		449677		cpt1b			2.75022			4.79E-08
NM_001007447		100005717	cpt2			0.707244		2.76E-04
NM_182858		171479		crabp1a			1.100768		8.03E-05
NM_213532		406853		creb3l3l		0.729753		1.33E-03
NM_001089455		566841		crebbpa			0.925771		1.03E-05
NM_212821  		404210		crim1			1.075383		2.47E-06
AF151352		57932		cripto			1.854475		1.46E-06
NM_152940		81881		crx			2.772769		1.03E-10
NM_131790		554836		cry1b			0.831069		7.88E-06
AI626489		100000769	cryaa			0.627782		2.81E-03
NM_001007783		493628		crygm2c			0.657276		2.75E-04
NM_001103134		798701		crygm2d16		0.635652		1.07E-02
NM_001012262		497123		crygs2			0.769614		4.26E-04
NM_001045341		751596		cryl1			0.901752		7.10E-04
NM_199598		322339		cs			0.857293		2.19E-04
NM_001007348		492476		csad			1.062951		5.96E-06
AW232422		192307		csnk1a1			1.712858		9.40E-08
NM_001045850 		561724		csnk1g2b		1.736608		5.65E-05
NM_205567		378726		csrp1a			1.128164		3.36E-07
NM_200897		393871		csrp2			0.677154		7.85E-03
NM_001006026		450005		csrp3			1.646814		3.26E-07
NM_130939		30114		cth1			0.615781		1.70E-02
AL590147		368485		ctnnd2			1.385122		1.78E-05
NM_001004582		447843		ctrl			2.179696		5.94E-09
Y08321			30443		ctsl1b			2.316802		1.02E-06
NM_001004121		445561		cttn			0.644011		8.65E-06
AW171623		406816		cul1b			0.680103		1.88E-03
NM_212706		327215		cul5			0.805744		3.06E-03
NM_001017685		550380		cx35.4			3.473638		5.65E-08
AY057095		140747		cxcr4a			1.799785		6.06E-09
BI889254		560908		cxcr7b			0.621692		4.19E-02
AW422303		360150		cxxc1			0.626556		3.38E-05
NM_200599		393571		cxxc1l			0.913168		6.41E-04
NM_212685		324560		cyb5r3			0.730477		4.62E-06
NM_001080204		791124		cyp11b2			2.07293			1.82E-08
NM_212806		399692		cyp17a1			1.496596		1.54E-06
NM_131642		60640		cyp19a1b		0.727143		3.74E-04
AW342687		140634		cyp1a			2.943009		4.39E-09
AF221128		562304		cyp2k19			0.712615		1.20E-04
AF283813		393481		cyp2k6			0.71509			1.85E-03
AB026158		414933		cyp2v1			0.808704		7.20E-06
NM_001037438		553969		cyp3a65			1.01354			1.64E-04
AI722355		324340		cyp3c1			0.766868		4.66E-03
NM_001001730		414331		cyp51			1.800973		1.91E-06
NM_131107		30327		cyt1			4.83378			3.74E-08
NM_214682		321938		cyth1			0.765721		4.86E-05
EH590052		557451		daam1a			0.974398		1.78E-04
NM_205757		404040		dab2			0.766636		2.41E-05
NM_001122857		558237		dab2ip			0.899106		8.47E-04
NM_173274		286829		dag1			0.688695		3.02E-04
AI721919		562194		dapk3			0.648173		3.95E-03
BI672372		571144		dars2			0.589638		1.02E-02
NM_001077549		558997		dclk1			0.908509		1.08E-06
NM_205588		402850		dcps			1.216413		5.25E-06
AI721633		114455		ddah1			0.655032		1.21E-03
NM_198375		386644		ddi2			0.808416		1.44E-04
NM_201045 		394020		ddx41			1.189885		3.72E-06
NM_212612		322206		ddx5			2.114909		1.15E-09
NM_173229		286745		ddx55			0.911349		1.65E-06
NM_131602		58125		dedd1			0.682605		1.49E-02
NM_001163366		402799		degs2			5.307023		1.29E-11
NM_001002697		436970		denr			0.695903		3.64E-06
NM_198872		100003959	depdc1a			0.62379			2.80E-03
U47113			30148		desma			0.82965			2.63E-02
NM_001002656		436929		dgcr2			1.425413		1.26E-05
NM_214735		406433		dhdhl			0.734075		1.01E-03
NM_213056		406329		dhps			0.684465		7.97E-04
NM_001017758		550454		dhrs7b			1.441545		2.56E-04
NM_001008619		494076		dhtkd1			0.997301		1.04E-03
NM_200024		336645		dhx16			1.357824		3.36E-06
XM_691207		100009635	dhx37			1.029553		1.47E-06
NM_001161453		324724		dicer1			0.959775		6.81E-03
NM_001079955		553277		dido1			1.144362		3.06E-03
NM_212963		405899		dip2b			0.607761		3.58E-03
NM_001004597		447858		dirc2			0.5929			1.74E-03
AB023488		30197		dkk1			3.320129		2.72E-11
NM_212667		324201		dlat			0.710504		1.64E-03
AW281816		324201		dlat			0.82587			4.41E-06
NM_199526		114446		dlg1			1.272874		6.20E-06
NM_001098742		564081		dlg3			0.71951			3.90E-06
AI353741		569065		dlg5			1.720173		1.51E-06
U67842			30568		dlx1a			2.239818		7.48E-10
U03875			30574		dlx2a			1.763278		7.49E-10
NM_131297		30557		dlx2b			3.503408		4.39E-11
AW059102		30585		dlx3b			3.12964			4.34E-11
NM_131300		30561		dlx4a			4.49532			9.26E-10
U67845			30581		dlx4b			3.873486		1.05E-10
NM_131306		30569		dlx5a			4.52757			3.41E-12
NM_152977		142987		dmbx1a			1.575783		5.61E-06
AF272965		286780		dmrt3b			0.948894		1.58E-06
AF272962		286781		dmrta2a			0.901131		7.20E-07
CF269324		373115		dnaja			1.387581		2.69E-04
NM_201342		394242		dnaja3b			0.982475		1.58E-04
NM_001017606		572669		dnajb13			0.732643		4.87E-03
NM_199773		327244		dnajb1b			0.80993			2.21E-02
NM_200305		393275		dnajb6b			2.495486		3.35E-07
NM_200452		393424		dnajc24			0.774223		1.25E-02
AW019064		792196		dnase1l3		1.234522		1.40E-03
NM_131189		30430		dnmt1			0.870467		3.50E-04
NM_001025450		317744		dnmt4			0.619193		5.57E-03
NM_001020479		323723		dnmt5			0.718121		1.17E-02
NM_001020476		321084		dnmt7			0.994333		2.60E-05
NM_200153		393122		dnpep			1.844437		5.68E-04
NM_001082861 		568817		dock7			1.058812		6.54E-07
CK690849		403040		dock8			1.585375		3.50E-06
AI722924		393582		dopey2			1.37165			5.66E-06
NM_001007152		474324		dpf2			0.8722			1.12E-05
NM_001111169		562738		dpf3			0.897529		2.24E-03
NM_001002683		322527		dpp3			1.419352		5.12E-07
BC167476		560091		dsc2l			1.329609		2.34E-06
BC090682		324023		dspa			2.19901			4.53E-10
AI546038		322942		dspb			2.808169		2.40E-08
NM_001007309		492343		dullard			3.392054		2.30E-07
NM_001003451		445057		dusp2			1.118204		7.08E-06
AI601685		114436		dusp5			2.026985		6.09E-09
NM_199774		327246		dusp7			0.922417		1.91E-05
NM_001042745		335110		dync1h1			0.60271			4.33E-03
NM_001102428 		556103		dync1li1		0.650294		4.31E-04
NM_001080689 		100005019	dyrk1aa			1.06964			5.34E-06
NM_205688		402988		dyx1c1			0.727219		4.89E-04
NM_213432		406741		e2f4			0.842211		5.41E-07
NM_201189		394164		edem1			0.822098		8.40E-05
AF281858		58032		edn1			2.281721		3.87E-08
NM_001017766		550463		eed			0.819893		1.69E-02
AI657624		437013		eef2k			1.09526			1.14E-05
NM_131159		30396		ef1			2.190064		4.69E-09
NM_200967		393942		efhc1			0.845763		1.03E-04
Y09668			30218		efna2			1.100856		1.83E-03
NM_131854		117506		efna3b			0.833587		4.96E-04
Y09669			30223		efna5b			5.100435		1.70E-12
NM_131805		114377		efnb1			0.854358		9.71E-04
NM_131023		30219		efnb2a			0.959794		5.35E-07
NM_131806		114378		efnb3			0.983911		1.61E-03
XM_684761		561353		efr3bb			1.187744		1.21E-06
NM_200508		393480		eftud2			0.911661		2.62E-03
AI878761		436730		egfl6			3.7815			1.03E-09
NM_194424		378478		egfra			0.94211			4.73E-04
AY070229		368241		egr2a			2.378719		1.09E-09
NM_001004578		447839		ehd1			0.661088		2.14E-04
NM_200063		337401		ehd2			1.043522		7.31E-07
NM_001030131		100005761	ehmt1a			0.910066		3.64E-04
NM_199588		322237		eif1b			0.800143		4.72E-03
NM_212903		405839		eif2b2			0.774913		2.24E-02
NM_213463		334234		eif3c			0.915663		8.14E-05
NM_200016  		336498		eif3d			0.956329		5.53E-06
NM_001024735 		334626		eif3m			0.750441		1.08E-04
NM_201078		394053		eif4a3			0.863199		1.19E-04
AF176316		30738		eif4e1b			0.725247		1.34E-04
NM_001014289		323453		eif4g2a			1.805881		4.46E-05
NM_199591		322256		eif5			0.92563			2.86E-03
AF369382		30313		ek3			0.673782		1.71E-03
NM_212835		334304		ela2l			0.928452		6.94E-03
AI385059		560869		elf3			6.548674		2.20E-11
NM_199707		325221		ell			1.377163		5.73E-04
AW232871		406725		elovl1b			0.783095		1.27E-05
NM_199972		335732		elovl4b			1.611949		1.21E-06
NM_200453		393425		elovl5			0.76802			4.43E-05
NM_201500		798903		elovl6l			1.165118		1.56E-04
NM_199875		334217		elovl7a			4.465011		9.52E-11
NM_199778		327274		elovl7b			3.114776		5.42E-11
NM_001030235		569375		eml2			2.570025		3.30E-11
NM_131280		30537		emx2			2.271105		2.30E-08
D32214			30536		emx3			1.174544		2.78E-05
AF071237		30233		eng1b			0.652699		2.30E-03
NM_131044		30243		eng2a			0.849441		2.55E-03
BI878329		402874		eno2			1.696273		1.40E-08
NM_214723		378963		eno3			0.668582		2.41E-03
AW171147		100005551	entpd3			3.396316		2.45E-05
DQ017642		565612		ep300b			0.897046		2.21E-05
AI959496		566886		epas1a			5.345091		3.80E-09
NM_001039806		555192		epas1b			1.505738		3.88E-08
NM_213175		406454		epcam			6.276741		2.17E-09
NM_131005		30199		epd			1.848227		5.24E-07
NM_001005919		30688		ephb4a			1.353868		2.27E-06
NM_201068		394043		ephx1			1.007538		4.28E-04
NM_001013313		503735		eps8l1			1.640149		2.72E-05
NM_199785		327322		ercc4			1.474871		2.37E-08
AI544995		541502		ercc5			0.942152		2.34E-03
NM_152959		259252		esr1			1.925687		5.26E-06
AW154514		560190		esrp1			7.892172		2.35E-11
NM_199272		572992		esrp2			6.655535		4.93E-11
BI880905		565971		etnk1			3.09734			4.86E-08
NM_001023580		326672		ets2			1.680481		9.60E-08
AI816689		337626		etv5			0.665928		1.03E-03
NM_131832		114444		etv6			0.620529		9.92E-03
NM_199519 		58003		evla			4.163397		5.90E-11
AI957816		793139		evpl			5.754784		2.26E-11
NM_213414		406723		exoc7			0.822559		1.47E-03
AW078404		450057		exosc9			1.485863		4.45E-04
NM_001012368		497279		ext1a			1.045356		3.55E-04
NM_001008400		493780		ext2			0.706355		4.03E-02
NM_131193		30436		eya1			1.338294		1.03E-05
NM_001014365		541552		eya4			1.110872		8.39E-07
NM_001030285 		561589		ezr			2.027377		1.31E-10
NM_201462		282670		f10			0.819031		5.75E-03
NM_001004667		323696		f11r			2.932438		1.88E-09
BM571160		325881		f2			1.253497		1.56E-03
NM_001079805		794649		f2rl1			3.014612		1.80E-09
AL590146		327320		f5			0.61841			7.80E-04
NM_131819		114423		f7			0.636109		3.50E-04
NM_182868		359826		f9			0.742861		9.86E-03
NM_152960		171481		fabp10			3.343779		5.38E-07
NM_001044712		791610		fabp1a			0.709873		8.06E-06
AF180921		30708		fabp2			2.211161		1.75E-07
AW203119		553762		fahd1			1.290562		8.53E-05
NM_198372		386641		fam107b			0.671596		8.65E-04
NM_213400		406709		fam136a			0.73145			1.55E-03
NM_001045470		751761		fam168a			1.119779		9.59E-05
NM_001044818		557060		fam20b			0.782351		9.17E-05
NM_001002203 		431750		fam32al			0.622014		7.47E-05
NM_212725		334205		fam3c			1.852537		1.76E-08
NM_001004547		447808		fam43b			1.006852		1.70E-04
NM_200070		337591		fam49b			1.167205		4.81E-06
NM_200070		337591		fam49ba			0.968808		1.53E-04
NM_001017636		550329		fam50a			2.855143		2.75E-09
NM_212751		336057		fam69c			0.653976		2.30E-05
NM_200618		393590		fam84a			0.994386		2.45E-05
BC124608 		324185		fanci			0.629875		1.28E-04
NM_213508		406829		far1			0.745537		1.16E-03
AI957490		406275		fbl			1.286158		1.79E-04
NM_131042		30240		fbln1			0.899574		4.50E-05
NM_199942		335231		fbp1a			2.395411		2.05E-10
NM_213132		282672		fbp1b			0.715728		5.60E-03
NM_001004008		445505		fbp2			2.04583			3.59E-08
NM_001005773		378451		fbxl3a			0.718185		1.42E-04
NM_205724		403037		fbxo25			1.089112		1.85E-04
NM_001040307		678549		fbxo8			0.615225		6.15E-04
NM_131521		58035		fbxw4			1.635486		5.19E-08
NM_198145		378965		fem1c			0.962558		1.07E-04
CB366069		569489		fetub			1.087169		5.21E-07
NM_213396		406705		fez1			0.873325		1.58E-04
NM_131636		60634		fezf2			1.174696		5.98E-07
NM_001002039		378986		fga			1.469248		6.54E-07
CD284757		-		fgd5			1.145401		1.15E-03
AW076820		492758		fgf13			2.140347		7.12E-07
NM_182871		359831		fgf24			1.41008			4.99E-03
NM_131291		30549		fgf3			0.60252			2.23E-03
NM_131635		570435		fgf4			0.849647		5.72E-03
NM_131281		30538		fgf8a			1.703579		6.92E-06
AF389400		30705		fgfr1a			0.764432		9.81E-06
NM_178303		352940		fgfr2			0.89226			8.17E-04
NM_131606		58129		fgfr3			0.622876		1.61E-04
NM_213054		406327		fgg			0.672231		1.91E-02
NM_200963		393938		fh			0.666005		1.49E-02
NM_200740		393713		fhit			0.909549		2.78E-06
NM_001017794		334648		ficd			2.817991		2.18E-11
NM_001020498		552928		fitm2			1.271754		1.80E-07
AF177538		30619		fli1a			0.796674		1.25E-05
NM_001045293		692325		flj11011l		0.749081		5.99E-04
AI959328		562529		flna			1.391396		1.19E-07
AI721358		569979		flnbl			1.735843		5.88E-06
NM_198910		794311		fmo5			0.737197		6.56E-04
NM_001013261		334613		fn1b			0.703835		1.09E-04
NM_199626		323003		foigr			0.680598		8.67E-04
NM_131282		30539		foxa			1.693296		5.63E-05
AF052250		30541		foxa1			4.027012		9.16E-12
NM_131299		30559		foxa3			6.537398		1.14E-09
NM_131283		799571		foxb1.1			0.675071		4.16E-02
AF052251		30524		foxd5			0.823691		1.56E-05
AF067204		30274		foxg1			0.847721		2.28E-05
NM_212914		405850		foxg1b			0.83927			2.01E-04
NM_200984		393959		foxl1			0.974177		4.11E-09
AF198446		30315		foxn4			0.680474		1.22E-06
NM_001077564		564127		foxp1a			1.215714		7.63E-07
NM_001039637		569047		foxp1b			0.91224			2.09E-05
NM_001030082		555242		foxp2			1.473302		1.25E-07
NM_001130840 		563428		fras1			1.546159		4.79E-08
AI601355		563428		fras1			2.931784		5.80E-10
NM_001137659 		564383		frem3			1.772502		1.72E-06
NM_001159667		558173		fryl			0.898566		6.27E-04
AB023627		30683		ft1			0.712937		2.73E-02
NM_131410		792063		ft2			1.512291		5.12E-08
NM_001045270		692298		ftr14			1.292035		1.43E-06
NM_001045560		550365		ftr29			0.81125			8.78E-04
NM_001075103		338307		ftr82			2.864061		8.41E-11
BI891984		565972		ftr83			2.722534		1.03E-07
NM_212740		335494		fuca1			2.697701		1.32E-09
NM_001004115		445487		fuca2			1.027555		3.60E-05
NM_001045106		566557		furina			1.69025			1.96E-06
AJ299411		393180		fxr2			0.998151		7.41E-06
NM_199847		333987		fxyd6			3.127804		4.07E-10
AF060696		58072		fz8b			1.279853		5.80E-06
U49408			30366		fzd10			0.898903		2.36E-04
U49413			565921		fzd3			1.289383		4.12E-05
U49405			30363		fzd4			0.825463		2.44E-04
AF039412		58073		fzd8a			1.211837		1.15E-08
U27121			30600		g12			6.166366		7.65E-11
NM_213357		406666		gab1			1.408288		9.11E-04
NM_001099977		554849		gabpb2			0.780714		1.53E-02
AJ302649		336252		gabrb2			0.748082		4.59E-02
NM_200576		393548		gadd45aa		1.952837		2.59E-06
NM_200576		393548		gadd45al		1.875798		2.79E-10
NM_213031		406304		gadd45b			2.003985		5.58E-08
NM_213111		406385		galcb			0.694136		1.68E-04
NM_001040299		678540		gale			1.551589		3.08E-05
AI461355		792268		galk2			1.647248		1.11E-08
NM_001076604		767665		galnt10			0.931931		1.03E-05
NM_001020641		553668		galnt7			3.214735		9.80E-07
NM_001115114 		317743		gapdh			1.045872		1.14E-03
NM_001002689		436962		gata2b			2.547962		6.07E-07
S80425			30458		gata3			1.434932		1.08E-04
NM_131557		58076		gata6			0.930057		1.03E-04
BC097249		569692		gb:bc097249		0.717674		1.16E-05
BM036580		100005159	gb:bm036580		2.399753		1.50E-06
XR_029536		567111		gb:dq017638		0.837616		3.57E-06
NM_200125		387303		gbgt1l4			6.809045		1.67E-13
NM_152964		245948		gbx2			2.16174			1.43E-06
AY050504		140425		gc2			1.303831		8.72E-05
NM_001172554		402822		gcat			0.619185		3.82E-03
NM_200886		393860		gcdh			0.844764		2.15E-05
NM_001006024		450003		gcdhl			0.937387		4.30E-04
NM_001045385		751668		gck			0.723361		1.57E-06
NM_199277 		326857		gclc			0.77408			1.15E-03
AI722764		324510		gcnt4			1.640764		5.34E-06
NM_001020608		554985		gdi1			0.793324		2.79E-04
AI584556		445504		gdpd1			0.874886		4.95E-04
BE558157		406482		gdpd3			1.558938		1.85E-07
NM_131730		79376		gfra1a			0.86017			1.67E-03
NM_001079961		552967		ggnbp2			1.227245		2.81E-04
NM_200035		336798		ggps1			0.702153		1.23E-03
NM_001004018		445568		gipc1			0.969115		1.05E-03
NM_200930		393904		gipc2			1.671107		6.57E-07
NM_001126453		793882		git2a			0.766253		5.02E-04
NM_001080188		567190		git2b			0.866256		6.93E-04
NM_001077803 		777765		gk5			1.764048		4.94E-10
NM_001015069		548610		gli2b			0.855928		3.90E-04
NM_001007415		492774		glmna			0.90341			1.36E-03
NM_213151		368213		glo1			0.757776		8.01E-06
AJ404970		83413		glra4a			0.715978		4.66E-03
NM_001005942		449769		glrx			1.396107		1.96E-04
NM_001003497		791641		gltpd1			1.491869		2.77E-06
NM_181559		100000775	glula			0.869716		1.54E-06
NM_182866		336473		glulb			0.675303		9.01E-06
NM_001007771		493611		glyr1			1.62531			1.90E-06
NM_200489		393461		gmds			2.272369		1.35E-11
NM_200497		393469		gmppa			1.410327		1.80E-09
NM_001003491		445097		gmppb			0.645931		2.44E-05
NM_001013277		503589		gna12			0.779963		1.71E-03
NM_001003753		445297		gna14			2.10664			8.89E-09
NM_199842		327650		gnai2			0.864566		5.60E-04
NM_001111250		100006888	gnai3			0.892313		2.16E-04
FN552724		571305		gnav1			1.142689		7.59E-08
NM_213202		406483		gnb3			1.076064		2.68E-04
NM_213312		406604		gng12a			2.439869		1.01E-06
BC076184 		436673		gng13b			2.256886		4.15E-06
NM_001044768 		553365		gnptab			1.004337		1.79E-04
AJ304429		360141		gnrh3			3.238524		6.93E-12
NM_001030208		566506		gnsa			0.721733		1.28E-03
BM103882		566353		golgb1			1.002417		6.42E-06
AI793815		100000956	golim4a			1.336701		2.77E-07
AI641271		324210		golph3l			0.646627		1.31E-03
NM_213057		406330		got1			1.077428		2.81E-06
NM_213379		406688		got2a			1.001428		5.58E-05
BC125884		565404		gpatch8			1.177465		2.46E-04
NM_214753		406615		gpd1			3.094887		6.32E-09
NM_199706		325181		gpd1b			0.738665		1.86E-03
NM_144763		246094		gpia			1.228513		5.63E-07
NM_144764		246095		gpib			1.107686		8.11E-04
AY070265		368225		gpm6ba			1.63218			1.19E-05
NM_001020478		323641		gpr182			0.923897		4.27E-02
NM_001004634		447895		gpx1b			1.42013			2.54E-06
NM_001004287		446167		grb10			1.618869		7.43E-10
BC125889		324942		grhl1			1.658593		3.99E-09
NM_001030092		555744		grhl2a			2.549121		6.77E-10
AW233636		555576		grm1a			1.157385		3.99E-04
NM_001080020		565450		grma			0.839784		4.49E-04
NM_131012		30206		gro2			1.029734		5.16E-06
NM_001017810		550508		grtp1b			1.309782		4.01E-06
NM_131381		30654		gsk3b			1.159791		4.63E-07
NM_001012312		321099		gsna			0.668401		8.41E-04
NM_001089344		336623		gsnb			6.230791		1.34E-09
NM_001003992		445485		gspt1			0.830228		1.44E-05
NM_198806		325284		gspt1l			1.307231		2.81E-06
NM_213394		406703		gstal			0.786446		3.43E-04
NM_131734		79381		gstp1			1.340775		5.73E-04
NM_199729		325832		gtf2f1			0.720161		9.35E-06
NM_001002127		415217		gtf2f2			1.342294		8.74E-04
NM_194393		373099		guca1c			1.522411		8.37E-08
NM_200656		393629		guca1e			0.699928		1.07E-02
NM_131864		140424		gucy2f			1.621901		1.80E-05
NM_201180		394155		gys1			0.649363		1.47E-04
AF414110		252913		h2afv			0.669964		1.02E-04
NM_001040361		678613		h2afy			2.973967		1.21E-12
NM_001025502		558711		h2afy2			0.626166		1.27E-04
AW115528		406358		hacl1			0.650794		1.90E-02
NM_001105276		553401		hadha			0.898432		4.53E-05
NM_199676		324267		hbs1l			0.875894		7.53E-03
NM_201451		58016		hccs			0.609905		9.61E-04
NM_001002498		436771		hccsa			0.700842		8.89E-06
NM_001045064		564853		hcfc1a			0.646472		6.98E-06
NM_001128537		565206		hcfc1b			0.613812		5.45E-04
AI793961		568877		hdac4			1.506438		1.79E-03
NM_213431		406740		hdac8			0.629777		1.31E-04
NM_200816		393789		hdac9b			1.593852		5.38E-06
AJ299412		794178		hdlbp			0.98045			3.57E-04
AI544657		792176		he2			0.989517		2.25E-05
NM_199900		334446		heatr1			0.621547		1.32E-04
NM_200478		368728		heatr5a			2.034984		1.46E-05
NM_001002504		100002034	hectd1			0.825977		1.70E-06
AI667295		563189		hectd3			1.371939		1.30E-04
NM_131078		30287		her1			1.220613		6.04E-04
NM_131077		30285		her5			0.863189		1.03E-03
NM_131609		58132		her7			0.760363		1.97E-03
NM_131873		140613		her9			2.180633		4.01E-08
AI384445		336598		herc1			0.857339		1.59E-03
NM_200188		393157		herpud2			0.76157			8.44E-05
NM_001114845		323613		hexa			0.942319		1.09E-03
AI626348		792224		hhatlb			2.68123			1.45E-06
NM_001080012		564153		hhip			1.272504		2.46E-06
AI477208		322115		hiat1a			1.573183		8.42E-07
NM_213527		406848		hiat1b			0.70148			5.01E-04
AJ307688		359828		hic2			1.219436		9.65E-06
NM_201496		373126		hif1an			1.034664		4.01E-07
NM_213252		406791		hk1			1.114524		3.44E-03
NM_213066		406339		hk2			0.685646		6.58E-05
BE693146		321398		hm:zeh0535		2.557406		2.58E-07
NM_201085		394060		hmgcs1			1.995704		4.65E-06
NM_131880		792391		hnf1b			3.018472		8.52E-10
AF250352		324283		hnf1bb			7.801844		9.11E-06
BG985513		322358		hnf4a			0.898298		1.14E-02
NM_001001592		334490		hnrnpu			0.673462		2.13E-02
NM_212991		406264		hnrpkl			1.272135		4.23E-07
AF536198		386589		hopx			2.393739		2.29E-09
NM_131147		30382		hoxa11b			3.594602		6.65E-10
AF071243		58051		hoxa1a			0.910749		1.03E-03
NM_131117 		30339		hoxb3a			0.591631		3.66E-02
NM_131118		30340		hoxb4a			1.206322		1.37E-06
AF071254		58053		hoxb6b			1.586611		2.31E-07
Y14541			30403		hoxc11a			1.531627		2.97E-07
AF071260		58062		hoxc12b			0.894524		3.23E-07
NM_131144		30379		hoxc5a			0.760263		1.35E-03
NM_131123		30346		hoxc6a			0.860303		8.39E-04
NM_200723		393696		hpca			0.647808		4.76E-03
NM_200323		393293		hsd11b3			2.357128		1.16E-10
AW116075		327417		hsd17b12a		3.998645		1.11E-09
NM_001003521		445127		hsd17b14		2.947505		1.80E-07
AF137536		64815		hsd17b8			1.572239		2.22E-07
NM_001017541		548337		hsh2d			2.248265		5.41E-07
AF210640		30671		hsp70			1.013071		1.47E-05
NM_198210		386590		hsp90b1			1.377365		4.46E-05
NM_199857		334086		hspa4			1.229547		6.64E-03
AF064831		373085		hspa9			1.432577		1.87E-07
NM_001008615		368243		hspb1			0.957359		2.82E-03
AI878489		791580		hspb8			1.150379		2.37E-05
BG985703		282676		hspd1			0.917416		2.53E-04
NM_131681		64605		htatip2			2.585017		2.41E-11
BX664745 		559439		huwe1			1.027131		6.26E-05
NM_212703		327133		hyou1			0.657036		4.07E-05
NM_212761		336655		icn			4.819079		4.13E-07
NM_001082957		100005083	icn2			5.477794		3.15E-08
BG985445		338161		id:ibd1072		0.640377		8.10E-05
BG985460		338250		id:ibd1132		1.837786		1.95E-06
BG985488		338300		id:ibd1152		1.227491		1.26E-04
BG985722		338295		id:ibd2556		1.0674			5.72E-06
BG985533		338154		id:ibd3148		1.414846		2.02E-04
BG985576		338103		id:ibd5024		2.026681		1.88E-08
BG985763		57996		id:ibd5089		1.078334		2.07E-05
BG985838		80950		id:ibd5098		3.370656		8.41E-11
BG985773		338195		id:ibd5105		0.74015			1.49E-05
NM_199541		321364		id2b			1.282128		1.91E-08
NM_152967		246093		id3			1.174416		1.44E-06
NM_001089525		561390		ide			1.24113			2.97E-05
NM_201499		100006589	idh1			0.806394		4.51E-04
BC093425		550579		idh3g			0.833668		4.63E-06
NM_001007197		359827		ier5			1.09539			3.35E-05
NM_199754		326935		ier5l			4.982155		2.20E-11
BC124131		322336		ifit2			2.450926		2.11E-09
NM_001001832		414929		ift57			0.957458		2.66E-03
NM_001001725		321855		ift88			0.636967		2.00E-02
AI584642		323096		igf2bp2b		1.065168		7.63E-07
NM_205726		403039		igfbp5a			1.639739		1.72E-04
AF281479		378762		ighm			1.786037		1.69E-04
NM_001034184		569872		igsf21a			1.317172		1.14E-03
NM_131088		30299		ihhb			1.165258		2.24E-04
AW076974		541530		ikbkg			1.033764		5.76E-04
AW116693		568868		il1rapl1a		1.39332			4.74E-05
AI957581		447904		ildr1			3.213973		9.35E-09
NM_200666		393639		ilvbl			0.824256		1.02E-04
NM_001110527		797700		im:6894100		0.604299		4.47E-03
CK675915		492366		im:7136583		0.846851		5.48E-04
CK676537		556848		im:7137367		3.091772		3.66E-11
CK677239		562379		im:7138144		1.216691		7.02E-04
BC154562		559403		im:7138837		1.820548		2.13E-08
CK679217		492539		im:7140550		0.670712		8.15E-04
CK680695		100006087	im:7142403		1.504289		2.65E-04
CK683097		555566		im:7145298		0.680606		8.52E-05
CK684711		100003734	im:7147223		1.402559		3.88E-05
BC160642		569051		im:7148243		0.936549		1.50E-05
BC154661		100003770	im:7148400		0.623645		6.69E-03
XM_001334404		797132		im:7148963		1.061078		5.39E-05
CK686347		567949		im:7149048		2.345239		1.28E-07
BM183152		504039		im:7150988		0.94136			2.56E-05
CK690244		606595		im:7153552		1.216441		1.12E-02
CK690685		504143		im:7154187		2.287723		1.68E-08
BC091968		562530		im:7154419		0.956338		3.94E-04
CK691324		564207		im:7155132		1.285135		4.32E-06
CK692839		100148413	im:7157189		1.493197		3.81E-07
BC124309		798527		im:7158730		5.436611		4.69E-09
CK694435		557849		im:7159098		0.892458		1.33E-04
XR_030071		100007193	im:7160157		0.785401		1.05E-03
CK697938		569458		im:7163548		1.128123		2.98E-08
NM_001002745 		437018		impa1			0.64198			1.58E-03
NM_001144784		555251		inaa			0.60008			5.47E-03
AI931071		368723		inadl			1.745278		9.94E-08
NM_198211		792168		ing5a			0.684962		1.07E-02
AF475092		30072		inhbaa			1.533228		1.22E-08
NM_001142672		245699		insra			0.742285		1.35E-03
NM_001044932		560575		ints3			0.595193		1.86E-03
NM_001126428 		569456		ints6			1.190684		5.54E-04
NM_201470		322041		ip6k2			2.215287		1.56E-05
NM_200905		321739		ipo7			0.712433		6.58E-08
NM_001044334		555520		ipo8			1.109352		9.95E-05
CK692445		100002928	iqgap1			2.007874		2.74E-09
NM_200163		393132		irak4			0.587819		1.19E-02
NM_001040352		678604		irf1			3.499345		2.19E-09
NM_205747		792160		irf11			3.031112		4.20E-10
NM_001008614 		494071		irf2			1.446071		8.14E-07
NM_212875		405811		irf5			2.729322		2.69E-10
BE605965		393650		irf7			0.939567		2.86E-05
NM_001044810 		556650		irgq2			2.231595		7.86E-07
D38453			30157		isl2a			0.742948		5.42E-04
NM_130964		30151		isl2b			1.109018		8.71E-04
NM_001012376		497617		ism1			0.78392			2.03E-02
NM_001013448		541320		itga6b			2.255743		5.89E-08
NM_001024386		335269		itgb4			1.497156		2.40E-07
NM_213007		406280		itih2			0.633452		3.43E-04
NM_201458 		266797		itm1			0.754149		1.85E-03
NM_199646		323632		itm2ba			1.421287		1.10E-03
NM_212976		406248		itm2bb			0.810127		4.49E-05
AW184521		406290		itpk1			3.146687		3.55E-11
NM_001128269		794666		itpr3			6.353329		4.31E-13
NM_199279		387591		ivns1abpa		1.604421		1.86E-06
NM_131863		140423		jag1b			0.982824		2.58E-05
NM_170761		266962		jmjd6			1.190613		4.76E-05
NM_001044348		556485		jph1b			1.816496		3.43E-04
AA542460		553333		jph2			0.896725		4.69E-04
NM_131177		30415		jup			1.774197		2.03E-07
NM_001020604		553631		katna1			0.647511		7.50E-05
NM_200819		393792		kcnip3l			3.581002		4.07E-10
NM_194405		373865		kctd12.1		1.507547		1.52E-08
NM_207049		322008		kctd5			0.739332		9.81E-05
NM_201139		394114		kdsr			0.605958		3.52E-05
NM_001025548 		567017		kera			1.868185		5.73E-05
NM_212593		321686		kiaa0907		0.712884		3.85E-04
NM_199982 		335881		kidins220b		0.725083		1.96E-05
AL723443		563459		kif5ba			0.622878		2.85E-03
NM_131053		30256		kita			0.890506		1.87E-03
AI641738		324271		klf10			0.632185		1.48E-03
NM_001077604		559076		klf11b			0.953154		1.85E-06
NM_131857		117509		klf2b			4.763144		1.97E-10
AF392993		117603		klf3			3.315357		7.25E-10
BE200723		562155		klf4			3.116783		4.15E-08
NM_001044766		553082		klf7l			0.839784		1.96E-03
NM_200261		393231		klhdc10			0.816781		2.51E-05
NM_001007787		493632		kop			3.546349		5.50E-05
NM_001145604		569455		kpnb3			1.067282		1.15E-03
NM_001003744		445289		kras			1.481767		1.87E-04
NM_001002041		402800		kri1l			0.713781		2.95E-05
BC097213		664718		krt1-19d		3.17292			5.33E-08
NM_213523		406844		krt15			4.449394		5.46E-10
NM_178437		352912		krt18			3.931883		1.59E-08
NM_131509		794486		krt4			4.81524			7.56E-08
NM_131156		797351		krt5			4.734165		6.56E-11
NM_200080		797433		krt8			0.649613		6.84E-03
NM_200081 		368207		ktn1			0.668572		3.52E-05
BC139859		561238		lace1a			0.732708		2.61E-06
AW232738		100148638	lad1			2.775687		8.14E-11
AI545425		321243		lama5			3.942704		9.02E-13
FJ619351		553337		lamb2l			1.306983		2.97E-04
AF468050		286831		lamb4			5.329493		6.09E-09
NM_199903		334471		larp6			0.680422		2.14E-04
NM_212636		323216		lasp1			0.808837		2.84E-03
NM_199628		323020		lass5			0.865362		5.71E-06
NM_001020510		553164		lats1			2.040321		9.05E-07
NM_001002720		368360		lbr			1.48647			1.14E-04
NM_131316		30579		ldb1a			0.801632		1.61E-03
NM_201505		794339		ldb3a			0.858315		6.96E-06
NM_199858		334100		ldb3b			0.686224		4.54E-02
NM_198980		368278		ldlrap1a		0.705865		6.49E-04
NM_131835		791772		lect1			1.482842		8.32E-07
AI721745		570745		letm1			0.726989		3.52E-03
NM_130961		30146		lft2			1.617646		2.26E-04
NM_001005958 		326706		lgals1l1		1.997505		7.74E-05
NM_214693		325599		lgals3l			2.777099		4.06E-09
NM_001008653		494110		lhfp			0.685459		2.39E-03
NM_001003980		378959		lhx8a			0.733315		4.50E-03
NM_001017710		550405		lhx9			0.718641		9.45E-03
NM_001114729		557200		limch1			1.43768			7.15E-07
BG985554		431731		litaf			2.513246		1.40E-09
NM_212582		795670		llgl2			1.226614		1.81E-06
NM_001142563 		407708		lmf2			0.612864		3.00E-04
NM_152971		195815		lmna			1.238156		1.44E-03
NM_001128231		553341		lmo7a			3.899477		3.42E-10
BI474952		558333		lmo7b			1.622577		6.77E-10
NM_001075113		561226		lnx1			1.671198		1.10E-04
NM_212940		564464		lnx2b			3.372512		1.45E-10
BM025955		100000079	LOC100000079		1.518289		1.02E-02
BG304566		100000215	LOC100000215		1.28973			1.06E-04
XM_001340536		100000350	LOC100000350		0.752349		1.68E-03
XM_001340605		100000433	LOC100000433		6.106052		9.00E-12
XM_001340611		100000439	LOC100000439		1.112843		4.99E-06
XM_001340656		100000509	LOC100000509		1.291227		3.72E-05
BI983181		100000576	LOC100000576		1.067114		6.17E-05
XM_001340871		100000766	LOC100000766		0.841738		1.18E-04
AW567068		100000870	LOC100000870		0.639979		2.14E-03
AW133989		100000890	LOC100000890		0.726725		5.92E-05
XM_001341168		100001136	LOC100001136		0.609466		6.33E-03
XM_001341255		100001253	LOC100001253		0.804647		1.71E-03
BG884413		100001297	LOC100001297		2.072909		1.35E-06
XR_029688		100001298	LOC100001298		5.22033			8.07E-15
AW018552		100001321	LOC100001321		1.204062		2.56E-04
AI354170		100001359	LOC100001359		3.574089		4.94E-10
XM_001341422		100001469	LOC100001469		2.069814		5.73E-07
XM_001341463		100001521	LOC100001521		2.374791		5.49E-12
BI710046		100001662	LOC100001662		0.586256		9.84E-03
XM_001341773		100001897	LOC100001897		0.842881		7.61E-04
BE015672		100002007	LOC100002007		2.6088			8.22E-10
AW420938		100002037	LOC100002037		0.87531			2.62E-04
XM_001334593		100002043	LOC100002043		4.15399			4.94E-09
XM_001341912		100002076	LOC100002076		0.668371		6.07E-04
XM_001337788		100002112	LOC100002112		4.588739		1.39E-15
XM_001337248		100002182	LOC100002182		1.243107		9.94E-05
AI793353		100002196	LOC100002196		1.178044		6.63E-06
XM_001339031		100002310	LOC100002310		3.517002		9.51E-06
XM_001338420		100002392	LOC100002392		0.70319			3.26E-03
XM_001339035		100002396	LOC100002396		1.048114		2.67E-04
XM_001342155		100002404	LOC100002404		0.83582			2.84E-03
AI667622		100002614	LOC100002614		1.144229		1.91E-04
BI888520		100002679	LOC100002679		0.622037		1.91E-02
XM_001342380		100002688	LOC100002688		1.49777			9.36E-08
XM_001338767		100002736	LOC100002736		0.652431		2.62E-02
AW231977		100002749	LOC100002749		1.224365		1.17E-06
BI886597		100003049	LOC100003049		0.685325		2.42E-03
-			100003166	LOC00003166		1.761749		1.13E-05
-			100003382	LOC100003382		0.604355		1.04E-02
XM_001337774		100003561	LOC100003561		1.030448		4.10E-05
XM_001343072		100003596	LOC100003596		0.617573		1.21E-03
BM264822		100003647	LOC100003647		1.7757			6.96E-05
XM_001343194		100003757	LOC100003757		1.686143		1.07E-05
BM036434		100003762	LOC100003762		0.846993		4.60E-04
BG303039		100003902	LOC100003902		0.806951		1.89E-04
-			100003966	LOC100003966		1.287744		1.16E-05
-			100003994	LOC100003994		0.908086		4.37E-07
XM_001343400		100004027	LOC100004027		0.696685		5.58E-05
XM_001343487		100004142	LOC100004142		1.239967		1.59E-05
XM_001343526		100004199	LOC100004199		0.900855		1.17E-04
XM_001343598		100004297	LOC100004297		1.443402		2.50E-07
BI865734		100004464	LOC100004464		2.02139			1.31E-06
-			100004748	LOC100004748		0.833692		7.22E-05
XM_001343977		100004797	LOC100004797		0.749481		4.09E-05
AW076838		100005016	LOC100005016		1.416445		3.35E-08
AI397362		100005077	LOC100005077		1.67986			6.49E-03
XM_001338974		100005116	LOC100005116		0.804556		2.74E-02
XM_001344355		100005297	LOC100005297		5.52191			1.93E-10
XR_029955		100005366	LOC100005366		0.629335		2.31E-05
XM_001344416		100005373	LOC100005373		1.560658		2.19E-05
-			100005584	LOC100005584		0.65812			6.27E-05
-			100005794	LOC100005794		1.406205		4.79E-07
AI384854		100005858	LOC100005858		3.827193		5.91E-09
XM_001344779		100005901	LOC100005901		1.796836		1.64E-07
XM_001340282		100005937	LOC100005937		3.214059		3.93E-10
AL928083		100005970	LOC100005970		0.934475		4.63E-05
XM_001345292		100006639	LOC100006639		2.445301		3.01E-12
XM_001345304		100006657	LOC100006657		0.689576		3.02E-04
-			100006782	LOC100006782		0.732188		1.35E-03
BI472979		100006857	LOC100006857		0.589717		4.84E-03
XM_001341674		100006862	LOC100006862		1.868523		5.19E-08
AW184252		100007015	LOC100007015		0.935919		1.41E-04
XM_001345587		100007060	LOC100007060		0.751854		1.20E-02
XM_001342034		100007086	LOC100007086		0.774463		3.61E-02
XM_001345666		100007178	LOC100007178		1.056238		3.20E-04
BI879932		100007667	LOC100007667		0.820926		8.11E-04
XM_001346122		100007791	LOC100007791		4.122072		5.49E-10
XM_001346460		100008211	LOC100008211		6.146376		8.35E-09
-			100008264	LOC100008264		1.657928		1.02E-06
XM_001346595		100008356	LOC100008356		3.041775		3.31E-04
XM_001346749		100008518	LOC100008518		0.749984		2.62E-03
BG303425		100148072	LOC100148072		0.765338		3.52E-05
BG303715		100148519	LOC100148519		0.865325		1.94E-05
BI840692		100148757	LOC100148757		6.31344			4.66E-12
BI672148		100148804	LOC100148804		5.189628		4.79E-08
BI671645		100149228	LOC100149228		1.06449			2.66E-04
AI544957		100149462	LOC100149462		0.886457		1.76E-04
BI671591		100149956	LOC100149956		2.566764		7.57E-09
BI708455		100149984	LOC100149984		0.62609			1.29E-04
AI397328		100150066	LOC100150066		1.780324		2.10E-05
BI841856		100150563	LOC100150563		1.694012		4.97E-07
AI942960		100150890	LOC100150890		6.385048		9.75E-11
BM102551		100151194	LOC100151194		1.298134		3.70E-06
BG306462		100151306	LOC100151306		0.799178		8.72E-04
AI793405		100151399	LOC100151399		0.692285		5.22E-05
BI428829		100151589	LOC100151589		0.92592			1.33E-04
XM_695789		100331891	LOC100331891		0.961418		1.54E-03
BI672428		402804		LOC402804		0.945494		1.27E-03
XM_680531		402838		LOC402838		0.793672		1.35E-03
XR_029954		402861		LOC402861		1.174132		8.65E-06
XM_687412		402879		LOC402879		1.831891		1.59E-07
XM_001333951		402880		LOC402880		1.487019		1.29E-04
BI474798		553285		LOC553285		1.154801		2.27E-06
XM_684504		553504		LOC553504		0.870979		1.81E-06
XM_001337411		553515		LOC553515		6.367099		2.99E-11
AW202621		553527		LOC553527		1.374853		1.31E-04
XM_697360		554463		LOC554463		0.765576		3.30E-04
-			554757		LOC554757		0.944092		9.70E-04
BI889463		554934		LOC554934		0.95164			7.59E-04
XM_677643		555190		LOC555190		0.682219		2.53E-05
AW202661		555224		LOC555224		0.77308			1.32E-04
BM026303		555381		LOC555381		0.600062		1.44E-02
XM_678004		555480		LOC555480		1.028753		1.33E-04
XM_678134		555583		LOC555583		1.221767		2.34E-04
XM_677591		555742		LOC555742		0.854495		1.61E-03
AW019802		555902		LOC555902		0.842525		2.05E-03
XM_678667		555976		LOC555976		1.52492			2.67E-07
XM_678690		556000		LOC556000		1.868374		6.68E-07
XM_678765		556057		LOC556057		1.467943		5.40E-05
XR_029509		556060		LOC556060		1.306747		1.07E-04
XM_697985		556106		LOC556106		1.395962		1.23E-06
XM_678169		556271		LOC556271		0.607045		3.04E-03
BM082389		556340		LOC556340		0.800081		4.21E-04
XM_701916		556563		LOC556563		1.180611		5.37E-04
XM_677901		556764		LOC556764		0.7939			4.25E-02
-			556806		LOC556806		1.037528		2.57E-05
BM034975		556832		LOC556832		4.984322		3.04E-08
XM_679795		556873		LOC556873		2.431354		1.59E-09
XM_679807		556885		LOC556885		0.69295			6.68E-06
XM_679943		556989		LOC556989		1.859749		1.56E-06
XM_679962		557006		LOC557006		1.005688		3.98E-06
XM_678631		557028		LOC557028		1.597153		2.61E-08
BM036355		557064		LOC557064		0.615976		3.33E-02
XM_680236		557223		LOC557223		0.771239		2.95E-06
XM_680430		557376		LOC557376		0.652251		8.38E-04
XR_028968		557412		LOC557412		0.809244		8.47E-04
XM_680487		557419		LOC557419		2.292178		6.05E-07
BG729673		557538		LOC557538		0.963044		5.72E-04
XM_680665		557579		LOC557579		0.79209			5.86E-04
XM_680799		557691		LOC557691		2.158159		5.56E-05
XR_029211		557719		LOC557719		0.718603		4.26E-03
XM_681158		557995		LOC557995		0.943767		5.12E-07
XM_681519		558319		LOC558319		1.847281		5.25E-08
BM095746		558402		LOC558402		0.797481		6.15E-05
XM_681683		558466		LOC558466		1.196443		1.36E-06
BG303237		558498		LOC558498		5.147088		4.96E-09
XM_699842		558511		LOC558511		6.125215		2.10E-09
XM_681743		558513		LOC558513		3.566512		9.50E-10
BI563295		558599		LOC558599		0.949619		1.44E-05
XR_029962		558626		LOC558626		0.645697		8.09E-05
XM_682232		558941		LOC558941		0.812014		7.47E-03
XM_682241		558948		LOC558948		1.293649		4.05E-06
XM_682257		558963		LOC558963		4.32789			1.08E-08
XM_703207		558987		LOC558987		1.415957		7.46E-07
XM_682313		559018		LOC559018		2.692775		6.09E-12
XM_682373		559066		LOC559066		1.101162		9.88E-06
XM_682415		559108		LOC559108		0.974323		3.66E-05
XM_682167		559157		LOC559157		1.477967		2.21E-06
BI866580		559239		LOC559239		0.750619		6.73E-04
XM_678637		559330		LOC559330		0.999486		5.54E-04
XM_682715		559381		LOC559381		1.797362		7.93E-07
XM_682834		559490		LOC559490		1.995084		1.64E-06
XM_682904		559550		LOC559550		5.597571		4.06E-12
XR_029032		559561		LOC559561		0.672069		3.31E-05
XM_682968		559610		LOC559610		0.996455		2.21E-04
BI867960		559742		LOC559742		1.079592		3.23E-08
XM_683230		559843		LOC559843		2.319154		2.04E-11
BI889579		559956		LOC559956		1.063039		4.94E-06
BG799846		559958		LOC559958		1.464408		5.42E-03
XM_683431		560041		LOC560041		3.994844		1.49E-14
XM_683453		560062		LOC560062		0.995331		4.33E-06
XR_029411		560070		LOC560070		1.101303		8.20E-04
XM_683529		560139		LOC560139		1.411152		2.97E-05
XR_029757		560176		LOC560176		0.775864		2.39E-05
XM_683597		560206		LOC560206		0.659521		8.50E-05
XM_681206		560242		LOC560242		1.214866		5.72E-05
XM_683656		560260		LOC560260		0.816661		4.33E-05
XM_683774		560369		LOC560369		1.170735		4.84E-06
AI943071		560497		LOC560497		0.89333			1.59E-03
XM_684112		560714		LOC560714		1.403632		3.17E-04
BG305684		560742		LOC560742		0.644047		4.55E-03
XM_684258		560859		LOC560859		0.691005		4.13E-05
BI888091		560900		LOC560900		1.12723			2.57E-07
BM102028		560944		LOC560944		1.700467		5.88E-06
XM_684617		561211		LOC561211		0.592392		4.56E-02
XM_700849		561388		LOC561388		2.25685			8.25E-10
XM_684913		561509		LOC561509		2.807966		9.85E-11
XM_700969		561960		LOC561960		0.598004		9.44E-04
BI882906		562146		LOC562146		1.277954		2.06E-05
XM_685741		562349		LOC562349		0.7236			1.28E-04
XM_686004		562624		LOC562624		0.657915		1.09E-04
BI866943		562648		LOC562648		3.424472		6.67E-09
XM_686198		562825		LOC562825		0.788678		6.87E-06
AW128819		562892		LOC562892		2.497872		5.70E-08
XM_686300		562935		LOC562935		1.071369		2.23E-05
XM_686305		562939		LOC562939		0.642379		8.40E-05
BI427867		562946		LOC562946		0.996094		2.07E-04
AW076593		562968		LOC562968		5.168157		5.97E-09
XM_686346		562976		LOC562976		3.272142		2.23E-11
AW421050		563054		LOC563054		3.247628		1.77E-10
XM_679651		563121		LOC563121		0.870634		1.21E-02
-			563175		LOC563175		1.286004		8.35E-07
XM_686644		563280		LOC563280		1.186663		8.10E-08
XM_686804		563443		LOC563443		3.510389		1.70E-08
BI673438		563499		LOC563499		2.202295		2.45E-05
AW115860		563514		LOC563514		0.648816		1.40E-03
XR_029053		563643		LOC563643		1.179262		4.13E-07
XR_029497		563682		LOC563682		1.246234		2.28E-04
XM_687109		563749		LOC563749		0.981284		4.27E-06
AI667515		563927		LOC563927		1.035099		3.47E-05
XM_687339		563976		LOC563976		2.457198		9.36E-09
XM_701183		563997		LOC563997		1.219842		2.97E-03
XM_687476		564120		LOC564120		1.350607		8.04E-08
BF158071		564155		LOC564155		1.535992		1.91E-04
BE016427		564158		LOC564158		2.198005		2.56E-03
AW826254		564185		LOC564185		0.769338		1.68E-03
XM_687597		564253		LOC564253		2.047516		7.99E-05
XM_687632		564283		LOC564283		0.775633		6.82E-03
XM_687684		564344		LOC564344		0.846813		3.75E-03
BI888602		564435		LOC564435		0.60751			3.23E-03
BI884342		564437		LOC564437		1.224108		4.98E-05
XM_688146		564816		LOC564816		1.169889		1.62E-08
BI879791		564852		LOC564852		1.714603		1.39E-05
-			564895		LOC564895		0.80852			5.40E-03
XM_688420		565122		LOC565122		0.831335		6.57E-05
AW116451		565172		LOC565172		0.926844		2.20E-03
XM_688558		565278		LOC565278		0.89958			1.54E-04
XM_688586		565309		LOC565309		3.240925		3.80E-10
-			565377		LOC565377		2.116734		7.49E-10
BM185868		565546		LOC565546		0.80334			7.88E-06
BE557704		565594		LOC565594		1.240182		4.55E-06
XM_704218		565636		LOC565636		0.94784			4.57E-04
XM_703863		565706		LOC565706		1.650975		4.24E-05
XM_689101		565839		LOC565839		0.804938		3.76E-03
AW076635		565925		LOC565925		1.485317		1.22E-05
XM_689285		566020		LOC566020		1.5041			1.03E-04
XM_689375		566107		LOC566107		1.731461		1.19E-06
BI867128		566265		LOC566265		1.513373		2.17E-07
XM_689666		566399		LOC566399		0.7463			2.30E-04
-			566435		LOC566435		0.658838		8.91E-04
AI641555		566616		LOC566616		0.668263		5.20E-04
AW058811		566639		LOC566639		6.671032		2.23E-09
BG884612		567180		LOC567180		4.481842		3.27E-10
XM_687282		567192		LOC567192		0.920615		3.99E-04
XM_690551		567259		LOC567259		0.875586		1.94E-04
XR_029317		567310		LOC567310		1.007688		1.75E-03
XM_690644		567351		LOC567351		0.736049		5.47E-05
XM_690845		567549		LOC567549		3.266403		1.95E-11
AI477494		567570		LOC567570		0.92073			3.43E-04
XR_029735		567576		LOC567576		0.949965		3.14E-03
XM_001337224		567617		LOC567617		1.389616		4.50E-06
BI983463		567650		LOC567650		1.385175		8.19E-08
BI878893		567653		LOC567653		1.042987		3.00E-04
XM_704554		567671		LOC567671		6.406768		4.90E-10
XM_690975		567678		LOC567678		0.643741		2.71E-04
AI957504		567687		LOC567687		1.165106		8.53E-03
XM_691042		567742		LOC567742		1.053377		1.69E-06
-			567909		LOC567909		1.298273		1.62E-06
XM_691326		568014		LOC568014		1.001139		8.85E-04
XM_691331		568019		LOC568019		3.912935		2.02E-08
XM_691395		568087		LOC568087		0.65299			5.57E-05
XM_691549		568230		LOC568230		0.813922		3.19E-05
XM_691567		568246		LOC568246		1.056536		1.07E-05
XM_692072		568724		LOC568724		1.788568		4.90E-06
NM_001037240		568735		LOC568735		0.965391		5.23E-04
AA566708		568900		LOC568900		1.241611		5.77E-05
BG799896		568980		LOC568980		0.666571		1.66E-04
XM_692356		568995		LOC568995		5.65607			2.33E-13
AW171260		569045		LOC569045		0.814666		7.44E-06
BG302585		569148		LOC569148		1.410987		1.20E-05
XM_692711		569330		LOC569330		0.880366		5.09E-05
XM_692767		569386		LOC569386		0.778311		3.05E-03
AW077455		569583		LOC569583		4.321417		1.29E-09
XM_692992		569595		LOC569595		0.894447		1.71E-03
XM_701410		569609		LOC569609		3.417723		6.50E-09
XM_693178		569770		LOC569770		0.980257		4.88E-05
XM_693277		569866		LOC569866		4.745282		1.20E-11
XM_701433		569894		LOC569894		3.583164		8.40E-11
XM_693317		569901		LOC569901		0.835991		1.45E-04
XM_693396		569976		LOC569976		0.861536		7.07E-03
XM_693440		570012		LOC570012		1.013077		8.87E-04
-			570023		LOC570023		0.612294		4.59E-02
XM_693797		570326		LOC570326		1.347465		1.85E-06
XM_001332744		570474		LOC570474		1.90476			9.85E-08
XR_029773		570545		LOC570545		0.618027		2.63E-03
AW076588		570872		LOC570872		0.950024		1.08E-06
XM_694398		570873		LOC570873		0.89944			8.20E-04
XM_694448		570917		LOC570917		0.679251		2.46E-03
BI882843		571279		LOC571279		0.943773		1.92E-03
AW280724		571357		LOC571357		0.58912			6.46E-03
XM_695177		571574		LOC571574		0.778276		5.69E-05
BI876321		571692		LOC571692		0.919833		3.07E-05
XM_695417		571790		LOC571790		1.027455		1.04E-05
XM_695429		571801		LOC571801		1.934053		4.70E-07
XM_695467		571837		LOC571837		1.235702		2.94E-06
XM_695477		571846		LOC571846		1.02058			8.27E-07
XR_030068		571880		LOC571880		0.802066		1.07E-05
-			571928		LOC571928		1.609355		2.13E-03
XM_695607		571960		LOC571960		0.665714		8.90E-03
BI885336		571986		LOC571986		0.669108		1.82E-03
XM_695671		572016		LOC572016		1.702332		6.18E-08
XM_695737		572072		LOC572072		1.041925		1.63E-04
XM_695847		572163		LOC572163		1.217473		1.12E-07
XM_701517		572246		LOC572246		2.686284		5.59E-10
XM_696022		572315		LOC572315		0.870048		9.01E-06
AW128832		572370		LOC572370		0.751506		6.58E-03
XM_684843		573094		LOC573094		1.24666			3.63E-06
XM_686016		573213		LOC573213		1.415973		1.24E-05
XM_001331733		791706		LOC791706		0.806839		1.36E-05
AF423762		791814		LOC791814		1.794695		7.63E-07
XM_001331278		791930		LOC791930		6.726049		8.38E-11
BI884399		792261		LOC792261		0.684293		9.02E-03
XM_001331983		792497		LOC792497		0.701826		1.57E-04
AI965047		792537		LOC792537		0.995568		2.81E-04
XM_001332176		792645		LOC792645		5.811889		5.36E-07
XM_001332289		792743		LOC792743		2.807691		1.95E-07
XM_001332118		792823		LOC792823		0.599346		2.46E-03
XM_001331767		792892		LOC792892		1.024866		5.33E-07
AA495081		792908		LOC792908		1.015482		1.49E-02
XM_001332716		793081		LOC793081		1.07437			3.02E-02
XM_001332720		793085		LOC793085		0.860999		1.04E-03
XM_001332039		793096		LOC793096		0.600967		5.79E-04
XM_001332803		793151		LOC793151		1.051288		1.69E-03
AI497271		793231		LOC793231		0.822468		7.42E-05
BI705584		793316		LOC793316		0.809726		8.15E-03
-			793335		LOC793335		0.682553		4.99E-04
XM_001333121		793408		LOC793408		1.234082		2.43E-05
BI888593		793422		LOC793422		0.587192		5.40E-04
XM_001333270		793522		LOC793522		2.276896		9.86E-08
BI846913		793689		LOC793689		1.052235		6.87E-05
XM_001333551		793756		LOC793756		1.403049		4.65E-04
AI601795		793872		LOC793872		2.070785		2.21E-06
AI959507		793904		LOC793904		0.614524		8.92E-03
BE605911		793943		LOC793943		1.102916		4.35E-05
XM_001332212		794007		LOC794007		3.84903			1.55E-09
XM_001333160		794095		LOC794095		1.787921		1.10E-09
XM_001334079		794202		LOC794202		2.35025			8.24E-08
XM_001334342		794407		LOC794407		1.115086		1.32E-05
XM_001334621		794651		LOC794651		1.039624		1.34E-04
BI563294		794653		LOC794653		0.646454		4.42E-05
XM_001335054		795015		LOC795015		0.730419		5.24E-06
XM_001335198		795119		LOC795119		0.926108		1.33E-03
XM_001335369		795266		LOC795266		0.847318		1.18E-04
XM_001335483		795358		LOC795358		1.018811		8.48E-04
XM_001335492		795367		LOC795367		2.294383		1.17E-05
XM_001333336		795458		LOC795458		1.130232		1.63E-07
XM_001335709		795535		LOC795535		1.294357		2.43E-03
AI722508		795596		LOC795596		0.805947		2.69E-04
XM_001336039		795804		LOC795804		0.971422		1.41E-04
BM025904		795815		LOC795815		0.732739		1.71E-02
AI396666		796094		LOC796094		0.725515		4.24E-06
-			796109		LOC796109		0.597513		1.37E-02
BE016515		796127		LOC796127		1.494178		8.42E-07
-			796136		LOC796136		0.650889		1.95E-02
XM_001334043		796454		LOC796454		1.168391		2.21E-03
XM_001336785		796478		LOC796478		1.016234		3.26E-03
XM_001336856		796535		LOC796535		1.755884		1.90E-09
XM_001336862		796543		LOC796543		1.162948		2.52E-07
XM_001336866		796547		LOC796547		0.752708		5.20E-03
XM_001334294		796588		LOC796588		0.758496		6.94E-03
XM_001337023		796684		LOC796684		6.136566		6.24E-09
BI980613		796780		LOC796780		0.790344		8.66E-04
-			796781		LOC796781		1.152977		8.20E-04
XM_001337179		796815		LOC796815		1.494944		7.24E-05
XM_001337496		797079		LOC797079		0.837108		5.10E-04
XM_001337584		797162		LOC797162		1.446666		5.22E-06
XM_001334302		797195		LOC797195		4.95055			7.95E-09
XM_001337682		797263		LOC797263		4.591908		1.18E-09
XM_001334299		797337		LOC797337		1.034622		2.25E-05
AW281994		797370		LOC797370		0.892158		2.46E-05
XM_001337836		797409		LOC797409		0.593804		1.09E-03
XM_001337900		797478		LOC797478		0.772263		1.04E-06
XM_001337980		797547		LOC797547		0.847266		3.62E-04
XM_001337982		797549		LOC797549		1.324692		4.48E-06
BI473147		797593		LOC797593		0.586284		4.27E-02
BM025973		797827		LOC797827		0.590312		2.49E-02
BI889227		798089		LOC798089		0.983624		2.67E-04
XM_001338617		798196		LOC798196		0.779757		1.14E-03
AW018688		798292		LOC798292		2.40743			2.76E-05
XM_001334399		798425		LOC798425		0.761514		1.17E-02
XM_001338891		798487		LOC798487		2.325407		4.46E-05
XM_001338896		798492		LOC798492		4.60652			6.77E-10
XM_001339055		798653		LOC798653		3.296532		3.14E-11
XM_001339130		798734		LOC798734		0.704347		5.51E-04
BI867225		798846		LOC798846		0.939231		2.46E-06
XM_001339412		799049		LOC799049		0.910372		3.51E-04
AW076786		799067		LOC799067		2.76576			4.54E-11
XM_001337461		799140		LOC799140		5.409359		1.35E-11
XM_001339598		799258		LOC799258		0.722802		1.28E-04
XM_001335515		799290		LOC799290		2.047631		1.02E-07
AI545466		799518		LOC799518		1.38036			3.94E-07
AW019258		799527		LOC799527		1.107983		1.54E-05
XR_029210		799700		LOC799700		2.676624		1.04E-11
AW232020		799758		LOC799758		1.424661		9.87E-05
-			799856		LOC799856		0.793354		5.10E-03
L38673			799883		LOC799883		1.421419		4.76E-05
U57656			30354		lpl			2.374818		3.33E-07
NM_201198		573024		lpp			1.849825		3.74E-04
AW077459		569216		lrp11			0.631835		4.57E-03
NM_001142592		557195		lrpprc			0.788247		8.94E-05
CU468781		565021		lrrc4.1			0.62958			2.32E-03
BC092851		407677		lrrfip1a		0.757747		8.48E-05
NM_199479		335838		lrrfip2			1.139049		8.50E-05
NM_001002077		415167		lsm6			0.873476		5.09E-05
NM_001025472		553218		lsrl			4.939217		3.01E-12
AI353467		562912		ltbp3			0.81115			2.51E-04
NM_001020723		553752		lypd6b			0.603465		2.18E-06
BC124616 		558777		macc1			5.055697		2.04E-11
AI883928		562190		macf1			1.098137		7.45E-05
AW115655		474349		magi1			2.238894		1.91E-05
NM_152976		259196		malt1			2.004464		1.03E-07
NM_001004566		447827		manea			0.630735		2.40E-03
NM_212827		404730		mao			0.865939		7.21E-04
NM_214739		406466		map1lc3a		0.941359		4.13E-05
NM_001037391		563181		map2k2			1.086049		1.33E-07
NM_131724		65239		map2k6			0.759547		1.47E-04
NM_001020750 		553788		map3k7			0.616839		7.84E-07
NM_001004515		678610		map4k2l			1.826881		5.92E-05
NM_199913		334565		map4k5			0.834275		9.05E-04
NM_182888		360144		mapk1			0.809092		1.31E-04
Y15075			30681		mapk12			2.788118		2.55E-08
NM_178223		266756		mapk14b			1.407013		2.66E-06
AB030902		399480		mapk3			1.29599			5.22E-05
NM_001045552		565830		mapk6			0.794713		7.98E-05
AB030900		65236		mapk8			0.706638		6.04E-04
NM_001080079		790934		mapkapk3		0.613577		1.02E-02
NM_213640		334728		mapre1			1.699742		3.47E-07
NM_001015060		323201		marcks			1.056056		3.39E-04
NM_199885		334300		mark3			1.34404			8.36E-05
NM_212637		323329		mat2a			2.264978		5.10E-11
NM_001080584		562867		mavs			1.213337		6.89E-07
NM_200586		393558		mb			0.681332		1.32E-03
NM_001161670		560384		mbnl2			1.126988		4.31E-05
NM_200537		393509		mboat7			1.323297		6.34E-06
NM_001045043		564111		mcat			0.613326		1.15E-04
AF302805		58122		mcl1a			0.7695			6.24E-06
NM_194394		373102		mcl1b			2.157591		9.55E-08
NM_199969		335715		mdh1b			1.296384		1.42E-05
AI722550		406346		med15			1.254929		1.67E-04
NM_199741		326098		med7			0.880818		1.91E-04
NM_131301		30564		mef2a			0.746696		1.52E-04
U66569			30575		mef2ca			0.663047		2.22E-02
NM_131317		30580		mef2d			1.034061		9.95E-06
NM_001128529		561384		mepce			0.686602		8.36E-06
NM_001007124		492292		met			0.637416		2.10E-02
NM_001003570		445176		mfsd2ab			1.381405		6.23E-08
AW165058		569620		mga			0.677937		3.04E-02
NM_001002180		431727		mgat4b			0.685931		7.05E-04
:AI722710		324487		mgea5			0.735027		2.15E-04
NM_200297		378960		mgll			1.984704		2.61E-07
NM_205640		402937		mgp			1.341164		1.68E-04
AF182157		64813		mhc1uca			1.166816		1.10E-06
AF182160		393557		mhc1uxa2		0.734708		4.38E-05
NM_194425 		378479		mhc1ze			2.119307		3.01E-05
U08870			30762		mhc2dab			0.958262		8.46E-07
AI331137		336784		mia2			3.054616		1.20E-09
BC059615		402881		mical3			1.597844		1.75E-07
NM_201585		327198		micall2			0.765544		5.44E-04
NM_131335		30600		mid1ip1a		1.989818		6.65E-06
NM_200832		393805		mid1ip1b		0.923058		4.84E-06
NM_201333		393208		mios			0.899396		1.23E-05
NM_131847		114833		mitfb			0.628962		5.11E-03
NM_001114739		555974		mknk1			2.065041		1.43E-08
NM_194402 		373121		mknk2b			1.326461		2.41E-04
DQ840153		560793		mll3a			2.651375		1.77E-08
DQ840155		566825		mll4b			0.930742		2.50E-04
NM_001017819		550517		mllt3			1.542518		5.30E-05
NM_001105112		564760		mmaa			0.725461		2.25E-03
NM_194414		566945		mmp14b			1.046636		1.15E-06
NM_001040291		678531		mmp30			3.560378		4.47E-10
NM_213123		406397		mmp9			1.474642		1.49E-10
NM_199716		325366		mobkl2a			0.651882		1.41E-03
NM_001089366 		553447		morc3a			0.878062		1.61E-06
AB032727		795517		mos			0.95794			4.46E-04
BI885870		387022		mp:zf637-1-000125	0.609161		4.57E-04
AW184143		335407		mpeg1			1.176776		7.58E-05
NM_214692		325542		mpp1			0.659314		7.21E-03
BC059616		402878		mpp6a			0.759898		1.94E-03
NM_130976		30166		mpp7			2.76229			1.48E-09
NM_212763		336830		mpzl2			4.889422		1.67E-10
NM_001017696		550391		mrpl12			0.597786		1.84E-03
NM_001024399		554098		mrpl28			0.750928		8.18E-05
NM_199915		334588		mrpl39			0.787632		7.17E-04
NM_001020767		553805		mrpl41			0.638517		5.76E-04
NM_001030260		571210		mrpl44			0.888858		6.36E-05
NM_001100044		572170		mrpl9			0.649022		3.93E-03
NM_182860		260437		msh6			0.901177		1.77E-05
NM_201109		394084		msi2b			1.327748		4.37E-04
NM_199887		334306		msto1			1.195549		4.22E-06
NM_001030269		573620		msxa			2.683004		6.13E-10
U16311			30511		msxb			1.480509		1.93E-07
AC024175		140512		mt-cyb			0.955225		5.46E-05
AC024175		140532		mt-nd2			0.618324		9.26E-05
AC024175		140533		mt-nd3			1.212119		4.94E-05
AC024175		140538		mt-nd4l			1.572206		5.90E-08
AC024175		140536		mt-nd6			1.87579			4.12E-08
NM_001007135		368910		mtdha			0.775727		2.76E-02
NM_152981		195821		mtf1			1.441834		1.59E-05
AI658109		323929		mtmr14			0.747276		1.54E-03
NM_001014330		541517		mtmr1b			0.650517		7.09E-03
U52220			30669		mtnr1ba			2.16618			1.71E-07
U31824			30668		mtnr1bb			1.161904		1.12E-04
NM_001077608		563853		mtus1a			0.836199		4.26E-04
AI641080		494036		murc			1.194341		1.11E-02
NM_201325		373081		mvp			2.780834		6.72E-11
AB034245		100149566	mxtx1			1.205069		1.48E-02
NM_001002042		321277		mybbp1a			1.063109		2.60E-05
NM_001044349 		556489		mybpc3			1.929777		4.51E-05
L11710			30686		myca			1.606754		6.16E-10
AI416207		567762		mycl1b			0.93586			1.46E-06
AF184166		58097		myf-5			0.696761		7.08E-05
BC045324		333938		myh9			0.932192		4.71E-06
NM_001098177		337595		myh9l2			4.106982		3.43E-11
NM_001017871		550569		myl10			1.984264		3.61E-05
NM_001080022		565911		mylipb			1.676053		6.28E-07
AI667561		561635		mylk3			2.329987		1.96E-05
AF384863		402814		myo3a			1.439822		2.70E-02
NM_001004111		445473		myo6a			0.840433		4.13E-04
AI882920		560956		myo9b			5.218332		6.68E-13
NM_001015062		548602		myoc			1.36579			6.13E-06
AW115565		558671		myom1a			0.980523		3.07E-05
NM_001077579		570218		mypt2			0.815043		1.92E-06
NM_212742		100003790	myst1			0.847372		8.10E-03
NM_199787		327327		n4bp1			1.310947		4.63E-04
NM_203321		334099		naa15b			0.767801		1.82E-03
NM_199550		321587		naa35			0.873025		1.51E-03
X89204			30656		nadl1.1			0.988339		1.33E-06
NM_200499		573336		nae1			1.397759		4.10E-05
NM_131878		140631		nanos			1.789381		8.67E-07
NM_001007453		492812		nap1l4b			0.588058		7.99E-05
NM_001013480		541353		napgl			1.070878		9.58E-06
NM_001045143		567779		nav3			1.725384		1.35E-05
BC057437		337168		nbr1			0.747287		1.90E-03
NM_200330		556493		ncapd3			0.711334		1.56E-03
AF207707		30078		nccrp1			1.607038		1.04E-05
NM_001003839		767714		ncl			1.259481		2.86E-06
AF323989		81884		ncoa2			0.678651		6.25E-05
BI891682		561503		ncor2			0.924815		1.71E-03
AW154176		333957		ndel1b			0.635953		2.45E-05
NM_199666		324047		ndfip1			0.904687		1.33E-02
NM_130966		30153		ndr1			4.446606		2.23E-12
AF002219		30292		ndr2			0.678658		7.33E-04
NM_213348		792085		ndrg1			4.669234		1.23E-10
NM_200692		393665		ndrg1l			1.118048		1.15E-05
NM_200968		393943		ndufa6			0.653169		1.88E-05
NM_001003747		445291		ndufv1			0.865206		3.09E-05
BI878863		797946		ndufv3			0.916161		2.56E-07
CF347570		566928		neb			1.59104			3.62E-04
NM_001002557		436830		nedd8l			1.059795		3.05E-07
NM_001003617		445223		nek7			0.893665		1.05E-04
AI545016		571299		nenf			1.383284		5.10E-07
NM_001007767		493607		net1			1.604634		1.06E-07
NM_001003644		445250		neu3.2			1.038512		3.39E-06
AF115774		114435		neurod2			1.788575		1.50E-06
NM_001083855		573301		nexn			1.499204		4.47E-05
AW165242		326708		nf1b			0.706808		1.02E-03
NM_199895		334390		nfat5			1.162351		3.94E-06
AB081314		360149		nfe2l2			1.582338		1.23E-06
NM_213231		406512		nfe2l3			0.673735		9.33E-04
BM005061		556665		nfia			1.600951		2.75E-04
NM_213184		406463		nfkbiaa			2.783858		2.79E-09
NM_199629		323099		nfkbiab			0.750697		3.09E-05
BE605454 		100001781	nfkbiz			0.724118		5.75E-04
AJ315610		100000711	ngb			1.138137		3.28E-05
NM_212597		100003787	nhp2			0.784681		1.62E-03
AY193826		373088		nid2			0.809813		1.05E-04
NM_213125		406399		nipa2			1.364136		1.41E-04
AJ249796		30231		nipsnap1		3.210183		2.02E-11
AL591497		60645		nitr1c			1.002341		8.12E-05
AL591391		368781		nitr1h			1.70816			8.73E-07
NM_131646		60644		nitr1i			1.412681		1.45E-05
AL591482		170974		nitr2a			1.425195		5.91E-06
NM_198355		171006		nitr3d			1.453388		2.41E-07
BC133977 		323005		nktr			1.418559		3.16E-05
NM_131589		58112		nkx2.1a			0.802613		3.78E-02
NM_131423		30698		nkx2.3			0.980284		7.46E-05
XM_001342323		100002610	nlgn1			1.02049			8.76E-07
NM_001013569		541444		nmd3l			1.176542		2.08E-04
NM_001017629 		550322		nmnat1			1.64406			6.57E-10
NM_214756		406619		nnt			1.869729		2.20E-08
NM_001003868		445391		nop10			0.728822		1.76E-04
NM_001003831		321133		nop14			0.903093		2.08E-06
AF219519		60658		nos1			0.854966		2.12E-03
NM_131441		30718		notch1a			1.78431			8.14E-12
AY597523		553201		nova2			0.632877		2.22E-03
CB359716		552973		npat			0.861419		1.06E-04
NM_001164027		407726		npepps			0.651531		3.90E-03
NM_199807		327447		nploc4			0.932043		1.33E-04
AW233659		563937		nppcl			1.200628		2.66E-05
AF030245		30713		npy8br			1.63942			3.01E-07
NM_205542		322506		nqo1			3.665205		9.41E-11
NM_205729		494487		nr1d1			2.115848		1.46E-07
U93480			30271		nr1d2b			2.030553		1.95E-11
NM_001123294		569321		nr2c2			0.702639		8.07E-03
U93459			325637		nr2f6a			1.23674			1.42E-03
NM_001020711		553740		nr3c1			0.800058		5.57E-04
NM_001002173		431720		nr4a1			0.926051		3.00E-05
U93470			436679		nr4a2b			1.444484		3.81E-07
AF198086		83916		nr5a1a			0.619124		2.05E-05
AF327373		407626		nr5a5			2.252829		2.67E-07
NM_001044715		557565		nrd1			1.233508		1.25E-05
NM_001044911		796461		nrg1			1.635686		1.86E-06
NM_001017674		550369		nsdhl			1.589997		6.77E-10
NM_199560		321720		nt5c3			0.953014		3.93E-05
NM_200932		393906		nt5e			1.896351		2.61E-05
NM_131064		30270		ntf7			0.646438		2.87E-03
NM_131162		30399		ntla			0.951244		1.58E-03
NM_001045463		751753		nucb1			0.749778		4.19E-03
NM_201479		326050		nucb2b			0.64083			7.13E-03
NM_200919		393893		nudc			0.671324		1.09E-02
NM_001003539		445145		nudcd2			1.505868		8.47E-05
NM_213352		406661		nudt9			0.829242		3.23E-05
NM_001030167		562350		nup107			0.938713		4.95E-06
AW116915		406510		nupl1			0.797257		1.61E-03
BF717555		325928		nupr1			1.089771		9.14E-09
NM_213484		406805		nvl			2.074269		4.10E-08
NM_001080090		790945		oaz2l			1.021988		3.30E-06
NM_001080192		568941		oc90			1.187972		1.24E-04
AW116260		405757		oclna			4.827336		9.34E-11
NM_001008618		494075		oclnb			3.282072		5.01E-09
NM_001077764		777716		ocrl			0.720832		1.85E-06
NM_199958		335524		odf3l			2.353831		8.35E-09
AF041440		30304		oep			1.086538		2.25E-06
NM_200779		564552		ogdh			1.749963		2.99E-08
NM_001017359		337685		ogt			0.815457		7.85E-04
NM_001003486		445092		olfm1b			0.963363		3.75E-03
NM_001007298		492332		opa1			1.577726		2.35E-06
NM_001002709		436982		ophn1			0.879663		1.75E-04
AF104903		30582		opn1sw1			1.79557			1.37E-07
NM_131258		30509		oprd1a			0.809113		1.72E-02
AF285173		360139		oprk1			1.049708		2.58E-05
NM_131707		65088		oprm1			0.794657		5.52E-04
AI545421		445189		optc			0.967329		5.54E-06
NM_001100066 		336159		optn			2.592399		6.05E-09
AF179844		30356		or101-1			1.1459			3.53E-05
NM_131740		80358		or102-1			1.326768		2.62E-07
NM_131739		80357		or102-2			1.392681		3.66E-04
NM_131737		554781		or102-5			1.929339		4.85E-07
NM_203469		58121		or103-4			3.373884		2.10E-09
U72692			30408		or104-2			1.453337		4.58E-06
AF012760		58116		or111-1			1.253147		6.19E-03
AB026132		80372		or111-8			1.408073		2.67E-06
NM_131741		80359		or115-14		0.842242		2.06E-05
NM_001039622		554777		or119-2			0.585902		1.81E-02
NM_001128406 		100150394	or125-8			0.620194		9.49E-04
NM_001100070		100001110	org			0.700342		2.98E-02
NM_001075108		553455		os9			0.653644		6.38E-03
NM_001005927		449656		osbpl7			3.535212		1.94E-09
NM_001077805		777767		osbpl9			0.914363		4.25E-05
AW077137		557476		otof			4.318617		2.42E-10
BC142849 		327127		otud4			0.848393		3.42E-04
NM_131250		30500		otx1			1.865766		4.25E-08
NM_131215		30462		otx1a			1.200999		1.25E-05
NM_131251		30501		otx2			2.187972		8.22E-10
NM_001007291		442923		oxct1a			1.28989			3.52E-03
AI545480		560273		oxct1b			1.535463		6.42E-07
NM_201175		394150		oxsr1b			0.614825		1.11E-05
AW076951		352920		oxtl			1.566409		1.22E-06
NM_131623		58147		p2rx3a			1.574085		1.07E-05
AF317643		259258		p2rx4a			0.905599		3.75E-06
AF500300		373879		p2rx5			0.665446		2.57E-03
NM_213364		406673		p4hb			1.493078		5.29E-06
NM_001002070		368737		pa2g4a			0.756238		3.12E-04
NM_212641		323462		pa2g4b			0.764681		2.21E-04
NM_201296		321035		pabpc4			0.82475			1.46E-03
NM_001007398		492757		pacrg			0.612331		8.60E-03
NM_001098748		569034		pacs1			2.000402		1.46E-06
NM_201345		394247		pafah1b1b		1.55365			1.48E-04
NM_201328		373103		pak1			0.796409		8.80E-04
NM_001002717		266749		pak2a			0.890279		5.82E-05
NM_205735		403050		pard3			0.808898		8.57E-05
NM_201088		791461		parn			0.628602		1.88E-03
NM_200501		335495		parp3			1.67265			4.17E-07
EH436049		100002364	parp6b			0.698274		2.13E-04
AF072549		60637		pax8			0.942444		1.41E-05
NM_001005929		449658		paxip1			0.764853		2.97E-05
NM_001020731		553765		pcbp3			1.190512		4.26E-05
NM_001002746		437019		pcca			3.172368		4.14E-07
NM_212925		405861		pccb			0.988038		8.71E-05
NM_212571		259186		pcdh10a			0.972483		4.84E-05
NM_001045235		692252		pcgf5b			1.00869			1.63E-03
NM_214751		378727		pck1			1.371839		3.75E-10
NM_213192		406473		pck2			1.932398		7.54E-08
NM_001161488		100008021	pcp4l1			0.62384			8.30E-04
NM_213360		406669		pdcd6ip			0.919061		1.76E-04
NM_001003415		445020		pdcd7			0.78492			4.50E-04
NM_200102		373125		pdcd8			1.015433		2.89E-07
NM_205721		403034		pdcl3			0.807698		1.17E-04
NM_201102		394077		pde10a			0.903399		5.27E-07
NM_212799		554700		pde6g			1.352286		7.54E-04
BI705668		799942		pde9a			1.340562		6.68E-05
NM_001002399		436672		pdha1b			0.610296		3.79E-04
NM_001017870		550568		pdlim1			1.122398		4.24E-08
NM_001042718		561865		pdlim3b			0.914831		1.88E-04
NM_001017656 		550349		pdss1			1.058522		3.98E-09
NM_131443		30721		pdx1			0.661321		1.61E-03
NM_001004552		447813		pdxdc1			2.059877		8.54E-07
AI397346		791775		pdxka			0.71005			9.50E-04
NM_001128670		337325		pdzk1l			0.778843		1.74E-04
NM_001002616		436889		peli2			1.098308		2.75E-07
NM_182883		360136		penk			3.836288		1.87E-10
NM_131584		58107		per3			1.507831		1.00E-05
BC045901		494479		perp			2.795693		1.12E-09
AI882807		559933		pex14			0.897858		5.25E-05
NM_213397		554477		pfkfb3			0.986997		8.21E-05
BC090268 		799355		pfn1			1.800865		4.41E-10
NM_201336 		394235		pfn2			1.433664		8.33E-07
NM_201024		572733		pgam2			1.278424		6.34E-04
NM_213453		406762		pgd			0.981643		2.49E-05
NM_001007053		474321		pgm3			1.297085		7.95E-05
U93478			569575		pgr			1.258776		1.48E-06
NM_213104		406378		pgrmc2			1.766346		1.43E-06
CR848671		563332		phf20a			1.52152			5.93E-07
NM_001013499		541372		phf23a			0.669244		1.30E-06
BG302717		572183		phka1			1.007876		1.33E-06
BC152492 		334003		pho			1.214971		8.72E-06
BC142796		321905		phrf1			0.773637		9.47E-06
NM_001017823		550521		phyh			1.180452		1.63E-07
NM_001045485		564750		pi4k2b			0.736984		2.18E-06
NM_001034977		563201		pi4kb			1.014639		2.03E-06
AA495026		445286		picalml			1.170434		8.77E-05
NM_198807		326729		pif1			0.670898		8.45E-04
NM_001126446		791759		piga			5.369678		1.72E-04
NM_201199		394174		pik3cd			1.346025		2.02E-04
NM_201143		100000252	pik3r3			1.321679		6.38E-07
NM_200935		393909		pitpna			1.5956			1.06E-05
AF336369		368200		piwil1			0.986695		1.00E-03
NM_201289		114551		pklr			2.049727		1.06E-07
CK689174		797838		pkp1			4.960841		1.18E-10
NM_001113433		568060		pkp2			2.963958		1.96E-06
NM_001045280		368397		pkp3			4.668538		4.60E-10
AF186476		259255		plagl2			1.10222			1.74E-03
BC067727		407700		plcb4			1.280211		8.11E-05
NM_200068		337489		plcd1b			4.622216		1.98E-12
NM_001161653		568288		plce1			0.969108		6.91E-03
NM_001128739		567753		plek2			1.670881		1.59E-07
NM_001136243		571486		plekha7			2.147293		1.37E-07
NM_001007374 		492502		plekha8			0.867033		1.42E-03
NM_200340		393311		plekhf1			2.835723		2.10E-09
NM_200244		393214		plekhf2			0.973608		3.10E-05
NM_001077519		565914		plekhh1			1.149042		6.02E-05
NM_001003890		280649		plk1			0.885797		8.53E-06
NM_201308		334202		plk3			1.026086		6.05E-05
NM_199881		334273		pls1			1.76874			3.03E-05
NM_001002326		436598		pls3			1.779096		1.19E-07
NM_001098489 		567422		plxna3			1.31935			6.61E-05
CK027271		561012		plxnb1a			0.661308		9.60E-03
AW567328		561433		plxnb2a			0.754139		2.93E-03
NM_200084		368229		pmm2			0.981344		3.95E-04
NM_200084		368229		pmm2			1.029772		1.49E-05
NM_001040355		678607		pmp22b			1.644244		1.27E-06
NM_213311		791647		pnp5a			3.214145		2.22E-08
AI558569		503936		pnpla7			1.948965		2.56E-08
AI641045		563365		podxl			1.009514		1.60E-04
NM_213303		368733		pold2			2.111889		4.02E-09
BC055500		327078		polr1a			1.468576		5.94E-06
NM_200518		325603		polr1b			1.935023		6.43E-09
NM_001024400		554099		polr2j			0.837657		1.02E-04
NM_212754		336518		polr3e			0.811563		8.21E-04
NM_200733		393706		pp			1.558338		3.83E-04
NM_201463		317739		ppan			0.606116		1.24E-04
U93474			30755		ppara2			1.973031		1.97E-08
U93475			563298		pparaa			1.54708			3.72E-06
U93473			557714		pparab			1.588802		1.67E-10
U93476			30750		pparda			1.81009			6.44E-08
U93477			557037		pparg			1.275833		3.98E-06
AI477068		555906		ppargc1b		1.377217		3.99E-08
AW019244		447887		ppif			0.80605			1.03E-02
NM_001137666		449936		ppl			5.420357		6.75E-10
NM_199937		335124		ppme1			0.896949		4.27E-03
NM_001004527		100003223	ppp1cb			0.620719		2.01E-04
NM_001002538		436811		ppp1r1c			0.693063		5.37E-03
NM_001002376		436649		ppp1r3ca		1.112675		2.82E-03
NM_200834		393807		ppp1r3cb		1.290726		2.88E-03
NM_194415		373881		ppp2r5e2		0.92918			3.44E-04
NM_001166628		557926		ppp3cc			4.384859		2.22E-05
XM_687678		564337		ppp3r1a			0.589215		1.21E-03
NM_001004501		368435		pr2y4l			1.099134		6.92E-06
AI641480		563151		prdm14			2.431011		3.88E-06
AI629157		559174		prdm16			1.281757		4.55E-04
NM_199515		323473		prdm1a			2.807047		1.39E-08
AI588696		556148		prickle1b		0.687001		7.91E-04
NM_001110286		100001198	prkaa1			0.920759		5.76E-05
BM342151		335232		prkab1b			0.643204		1.22E-02
NM_001034976		563147		prkacbb			2.169961		1.00E-09
NM_001077370		556042		prkar2aa		1.143999		2.44E-05
NM_200978		393953		prkcbb			2.005391		1.52E-06
NM_214708		334571		prkcd			1.357074		6.87E-09
NM_131630		58154		prkri			1.271975		6.50E-08
NM_001128677		407651		prlra			5.524243		3.13E-08
NM_200503		393475		prmt7			2.952638		1.39E-08
AF160970		322857		prom1a			1.123945		4.18E-05
AF373869		378834		prom1b			1.087338		5.23E-04
NM_205748		403072		prpf3			0.642924		3.53E-03
NM_200504 		393476		prpf31			2.636836		3.25E-11
NM_198356		321555		prpf40a			1.749555		1.31E-05
NM_200976		393951		prpf8			1.58495			1.31E-06
NM_131567		559209		prph2b			0.715565		3.70E-04
NM_213533		140620		prps1a			0.831647		1.19E-02
AW232681		445084		prr15la			5.744612		8.76E-10
NM_200895		327512		psat1			1.000491		5.81E-05
AF354751		83917		psma6b			2.280413		1.93E-07
AF155576		64279		psmb11			1.770218		3.36E-08
NM_131391		30665		psmb9a			0.859701		9.83E-05
NM_201578		321898		psmd12			0.646514		1.33E-04
NM_200546		393518		psmd2			0.591717		2.80E-02
NM_131374		30647		psme2			0.890995		5.34E-05
NM_001020477		323490		ptbp1a			1.211587		6.21E-08
AJ007742		30189		ptc2			0.994232		3.95E-05
NM_213634		336492		ptgds			2.765182		1.37E-08
NM_001111160		559148		ptgisl			4.308944		1.14E-09
NM_153657		246227		ptgs2a			3.709258		8.14E-11
AF348085		142986		ptk2.1			1.320606		8.79E-05
NM_198819		386705		ptk2.2			0.620425		1.19E-03
NM_199846		333979		ptpn11			1.142026		3.48E-04
NM_200669		393642		ptpn12			0.698713		5.77E-04
BG727954		407635		ptpn3			4.714449		4.37E-10
NM_001007200		368448		ptpn4			0.78321			4.09E-03
AJ311885		140819		ptprf			1.583464		2.43E-07
AF190145		325033		ptprn2			1.059471		2.96E-05
XM_687691		564351		ptprna			2.370872		1.92E-06
NM_001002299		335096		ptpru			1.030206		1.86E-03
NM_001114549		561082		ptrf			1.422126		5.05E-05
NM_001020535		791795		ptrh2			0.904777		1.98E-05
NM_001008603		494060		pus1			1.637258		4.65E-07
NM_212783		337731		pvalb4			2.568025		1.80E-07
NM_182937		360208		pvalb8			4.963707		2.21E-08
NM_213047		266990		pwp2h			1.286206		2.41E-04
NM_001082808 		557065		pxk			0.91423			2.90E-05
NM_201588		399546		pxn			1.628188		1.39E-08
AF231013		57923		pycard			3.129175		2.18E-11
NM_200826		393799		pycr1			1.617227		6.58E-06
NM_212809		403051		pygb			0.637114		1.39E-03
NM_200472		393444		pygmb			0.889337		8.25E-04
NM_131016		30211		pyya			4.500387		6.93E-05
NM_001008641		494098		rab25			3.989433		6.10E-08
NM_201454		140617		rab2a			0.705055		5.20E-03
NM_001004528		368905		rab3gap2		0.753217		2.04E-04
NM_001040348		678600		rab40c			0.819942		5.86E-05
XM_693654		570205		rab43			0.674298		1.18E-04
NM_001126381		403031		rab4a			1.100249		2.12E-03
NM_201485		337737		rab5aa			0.945936		9.50E-06
NM_200970		393945		rab5ab			0.971693		6.40E-05
NM_214780		407650		rabac1			1.075934		3.73E-07
NM_001002061 		415151		rac2			1.128978		3.40E-06
NM_001146304 		556427		ralgapa1		0.630548		1.91E-04
NM_001001729		414329		rap2b			0.656876		7.35E-05
AA494735		557693		rapgef2			0.614506		3.05E-02
AA494752		335032		rapgef6			0.651578		3.19E-03
U93479			30680		rarga			1.531211		3.99E-09
NM_200048		337070		rars			0.926948		1.68E-03
NM_200617		393589		rars2			0.862345		1.96E-04
AW019486		100002155	rasa1			0.775552		3.48E-06
NM_200532		393504		rasd1			1.385728		4.18E-07
NM_200140		393109		rasl11b			0.696468		1.30E-02
NM_001045339		751594		rassf6			4.301576		9.91E-10
NM_197942		368288		rassf7b			1.504418		6.65E-07
NM_001020667		553693		raver1			1.806336		2.20E-04
XM_001335784		798517		rbm15			1.194179		2.48E-06
NM_213214		406495		rbm22			1.07839			4.59E-04
NM_199790		327336		rbm25			0.727871		1.16E-05
NM_001002383		436656		rbm34			5.231369		2.47E-09
NM_001110127		333991		rbm38			1.755982		5.28E-07
NM_001014370		541556		rbm39b			1.799578		3.30E-06
NM_001100138		324302		rbm5			1.107501		3.04E-04
NM_001076716		767747		rbms3			1.649879		1.33E-06
NM_212598		321860		rbmx			0.662473		4.53E-03
NM_001025166		553240		rbmx2			1.46394			3.41E-06
NM_130920		30077		rbp4			2.754609		1.50E-05
NM_200259		393229		rbpms2			1.159555		6.03E-05
NM_001005392		325356		rcan3			0.908249		5.23E-05
EH491086		794652		rcbtb2			1.077766		1.65E-02
XM_686046		562671		rcn1			0.790005		1.39E-05
NM_001009912		494176		rdh12l			0.884861		1.72E-05
NM_001004296		286739		rdx			1.886609		9.72E-06
BM071136		569081		rerea			2.644991		1.34E-09
NM_001040004		677660		retsatl			0.640592		1.15E-04
CK019234		569100		rev3l			1.571571		1.09E-05
NM_001003862 		445385		rfc5			1.81496			5.28E-09
CK676539		555183		rfx1b			0.71757			1.91E-03
AI721391		503590		rfx2			1.085238		3.82E-08
NM_205712		403016		rfx4			0.600847		6.28E-03
NM_199274		569876		rgs4			3.125447		9.20E-10
NM_199962		573765		rgs5			3.850939		1.90E-11
NM_001035263		562667		rgs6			1.160086		7.19E-03
NM_201204		792002		rhbdl2			1.06672			2.59E-05
NM_001076748		767781		rheb			0.715605		3.97E-04
NM_131084		30295		rho			1.252673		1.41E-05
NM_001002445		436718		rhoad			0.596859		1.17E-04
NM_201150		394125		rhoae			1.134576		9.63E-06
NM_199818		327510		rhoq			0.708404		1.11E-04
NM_001012250		100005849	rhov			2.640728		7.28E-11
NM_201178		321330		rhpn2			1.935			1.82E-09
NM_001079664		780843		rilpl1			3.430776		9.77E-11
BC059440 		393672		rims2			0.606611		7.81E-03
NM_194411		373874		ripk2			0.634282		4.85E-05
NM_213078		406351		ripk4			3.557311		7.54E-10
NM_199522		80963		rnd3a			1.714556		1.43E-04
AW421046		446116		rnf113a			0.786036		8.14E-03
NM_212615		322325		rnf128			4.231496		4.28E-10
NM_199763		327056		rnf145			1.072294		4.88E-05
NM_001017554		792211		rnf150			0.852204		7.65E-04
BG307984		503775		rnf213			1.340718		9.57E-05
AW420279		337495		rnf41l			1.521392		6.12E-07
AF304130		30769		robo1			1.043394		1.29E-05
AF304131		30770		robo3			1.256219		1.68E-06
AF295804		317747		rock2a			0.734298		1.41E-03
NM_001093747		321070		rock2b			1.826127		1.94E-08
NM_201067		554722		rorab			1.899356		3.35E-04
U93482			559245		rorca			1.731454		5.59E-09
DQ017628		562258		rorcb			1.406122		1.21E-04
NM_213446		406755		rp2			0.748039		5.76E-03
NM_001024432		554138		rpap2			2.045957		1.79E-05
NM_001001593		335539		rpl23a			0.928917		1.58E-05
NM_201061		394036		rpl28l			0.621399		1.08E-03
AL921960		405888		rpl36			0.619077		2.28E-03
NM_001020692		553721		rpp14			0.681294		3.70E-05
NM_201146		394121		rps10			4.741248		1.01E-06
NM_200026		336687		rps14			0.594303		7.88E-03
NM_213279		406565		rps2			0.691846		5.72E-05
NM_201153		336550		rps3			0.727454		3.36E-04
NM_001005589 		449547		rps4x			0.765052		2.11E-05
NM_212786		338219		rps6ka3			1.344878		1.31E-06
NM_212786		338219		rps6ka3a		2.144718		5.31E-08
NM_001110124 		100003142	rpz5			1.313475		8.13E-07
NM_199714		325358		rraga			0.632154		8.68E-03
NM_001005931		449660		rras			0.861663		5.83E-05
NM_201072		394047		rtn3			0.67708			5.73E-04
AF104037		58127		runx3			1.208879		4.80E-05
NM_131603		58126		runxa			0.685015		1.72E-05
AF001908		30473		rx2			1.969806		1.93E-07
NM_131227		30474		rx3			0.786281		1.10E-04
U93483			30530		rxrba			1.528591		2.16E-06
NM_213003		406276		s100a10b		3.90355			2.54E-11
BI982416		436825		s100b			2.28835			1.79E-10
NM_001128341		563060		s100u			3.356989		1.23E-11
BC151933		100144627	s100v1			5.246225		1.41E-11
NM_001080161		336965		s100v2			2.671392		1.10E-07
AW076585		554089		s100z			2.514086		1.23E-06
AJ293862		555721		sall1a			1.587191		4.30E-08
AJ293864		170964		sall3			0.845849		1.13E-03
NM_001076739		767772		samd13			0.971688		1.01E-04
NM_200142		393111		samm50			0.592015		6.68E-05
NM_201179		394154		sars2			0.848408		3.04E-03
NM_200281		393251		sas			1.16604			1.70E-06
CF943686		394208		sb:cb1050		0.937201		3.08E-05
CF943694		394209		sb:cb1058		4.856967		1.39E-11
BC055497		368319		sb:cb183		2.044715		5.07E-07
BG985515		321209		sb:cb338		3.830678		2.22E-09
BU670751		321270		sb:cb470		1.237248		2.73E-05
CB923502		564040		sb:cb472		3.171821		1.97E-08
BU808674		564134		sb:cb474		1.152966		3.04E-05
AI545304		321302		sb:cb552		0.884491		9.58E-09
CF269314		567667		sb:cb734		0.928801		7.63E-04
CF269296		571153		sb:cb754		0.592211		2.59E-02
NM_001115105 		407680		sc:d0144		6.896531		9.79E-11
NM_001083848		568891		sc:d173			6.889212		1.13E-11
NM_001122617		100142639	sc:d185			0.709165		3.81E-03
AI522669		406662		sc4mol			1.553636		7.93E-07
NM_199906		334500		scamp2l			3.939636		9.59E-12
NM_173259		192340		scarb2			1.215335		3.13E-04
NM_001005304		368684		scel			5.695942		4.30E-10
AW305569		793796		scg2a			1.723715		8.36E-05
NM_200757		393730		scg3			0.884499		1.12E-04
AF175294		323285		scinla			2.23731			7.07E-09
AW117001		406363		scinlb			0.780032		2.14E-03
NM_001077573		567239		scn4bb			1.00526			1.09E-03
NM_001001813		321696		scnm1			1.020366		1.91E-04
NM_001077559		562638		scoc			0.717649		2.03E-05
NM_200865		393839		scp2			1.054804		9.40E-04
NM_131627		58151		scyba			2.256586		2.87E-12
NM_199657		323839		scyl3			2.419237		8.29E-11
NM_201098		394073		sec14l1			1.578865		6.16E-10
NM_199777		327268		sec23b			3.354806		4.03E-12
GU908491		571870		sec24c			0.620252		3.90E-03
NM_001025530		563660		sec62			1.202155		1.35E-04
NM_200570		393542		selenbp1		0.913275		8.16E-05
NM_131061		30267		sema3ab			1.321594		5.01E-04
NM_131048		30250		sema3d			0.919796		4.89E-05
NM_131049		796377		sema4e			0.776218		1.84E-04
NM_201161		394136		sept7a			1.015938		1.55E-02
NM_198911		337243		sept9a			0.640248		1.61E-05
NM_178287		352915		sepw1			0.978566		2.67E-04
NM_194418		378438		sepw2b			3.202161		5.11E-08
NM_178288		352916		sepx1			1.816427		2.99E-05
NM_001045182		569338		serinc2			0.619039		2.78E-03
NM_213514		406835		serinc5			0.631967		3.06E-04
NM_199936		335119		serpinb1l3		1.574531		8.74E-06
NM_001009892		335229		serpinb1l4		1.048847		9.51E-07
NM_213519		406840		sesn3			1.057084		4.37E-07
AI588226		794199		setd2			0.755732		1.61E-03
NM_200054		337193		setd3			0.775744		1.89E-03
NM_001045349		751629		setd8a			0.651878		3.34E-04
XM_679219		446117		sf3b1			3.412607		5.87E-08
NM_213503		406824		sf3b3			1.114983		9.10E-06
AI959527		406564		sfpq			1.153038		1.63E-03
NM_201168		394143		sfrs8			1.130073		4.53E-05
NM_001003748		445292		sgcg			0.83801			1.83E-06
NM_001113622 		570956		sgk2			2.060071		6.66E-06
AA494842		541529		sh2d5			5.042208		4.15E-10
NM_205753		403082		sh3bp4a			0.70741			3.31E-07
AW117104		406439		sh3bp5la		1.4225			3.41E-08
NM_200181		393150		sh3gl3			1.085475		2.64E-06
NM_201119		394094		sh3glb2			1.213322		9.75E-05
NM_001007151		322604		shbg			1.956699		4.80E-08
NM_131063		30269		shha			2.215148		8.30E-09
NM_131199		30444		shhb			2.072179		1.95E-10
AA494997		561042		shisa2			0.881759		6.44E-03
NM_001030081		555219		si:busm1-112p11.1	1.033683		1.92E-04
AW116724		556779		si:busm1-122b7.1	1.70834			7.06E-09
AW420788		566732		si:busm1-189a20.4	0.809596		2.64E-02
NM_001007206		368615		si:busm1-194e12.12	1.447782		7.39E-08
AW826598		368621		si:busm1-57f23.1	2.030862		6.71E-08
AW019131		368398		si:busm1-6a2.1		1.832506		3.25E-05
NM_001144787		556730		si:ch1073-287p18.1	0.886769		2.04E-03
CU302251		557688		si:ch1073-301i20.1	0.823354		1.21E-03
AI330386		553524		si:ch1073-380l12.1	4.003502		2.04E-10
AI545479		323108		si:ch211-103f16.3	2.189147		1.05E-08
BX004814		564382		si:ch211-103i6.5	0.654865		2.76E-03
BI878825		562734		si:ch211-105d11.2	1.113679		2.60E-06
BX469930		566121		si:ch211-114l13.1	0.80695			3.96E-04
AI353694		566658		si:ch211-117m20.5	5.545904		1.19E-08
AI883925		564179		si:ch211-119c20.2	0.940633		1.00E-04
BI325086		560591		si:ch211-11k18.10	0.879718		1.64E-05
NM_001030084		555268		si:ch211-11m18.2	1.154661		9.83E-06
NM_001040332		555349		si:ch211-11m18.3	0.670564		1.02E-02
NM_001105111		564515		si:ch211-121a2.2	1.408136		7.67E-08
AW116709		563087		si:ch211-129c21.1	4.819954		2.46E-11
NM_001045015		563359		si:ch211-129c21.6	1.253528		5.89E-05
BX470227		568088		si:ch211-12d10.5	1.117768		7.59E-03
NM_001044959		561391		si:ch211-132b12.8	5.45692			5.20E-10
AW171209		571767		si:ch211-135f11.1	3.195657		8.25E-10
NM_001077721		777613		si:ch211-137a8.2	3.327399		9.14E-08
NM_001105117		565274		si:ch211-137i24.10	1.547725		4.06E-05
BX571776		561689		si:ch211-139k15.1	0.856097		3.49E-06
AA497162		563215		si:ch211-146l10.2	1.256073		1.94E-05
NM_001089415		567533		si:ch211-155m12.3	0.749883		9.51E-06
NM_001118897 		373136		si:ch211-157f15.1	4.571856		2.33E-13
NM_001044859		558368		si:ch211-15d5.5		1.304563		6.59E-05
AI793558		568367		si:ch211-160j6.2	1.345191		4.58E-06
XM_687332		100000230	si:ch211-166a6.5	2.560314		1.13E-09
NM_001113641		100000463	si:ch211-170d8.5	0.587291		8.57E-04
NM_001003547  		445153		si:ch211-175f11.2	2.72563			1.34E-07
AI641655		558218		si:ch211-184m19.1	0.61634			1.27E-02
BX571842		571402		si:ch211-191a24.3	1.077439		8.27E-06
NM_001171033		100150331	si:ch211-191a24.4	3.149029		4.54E-11
AW171151		100005300	si:ch211-194d6.3	1.148051		9.15E-06
NM_001177933		556216		si:ch211-194i18.1	2.481397		5.37E-08
NM_001077302		768159		si:ch211-195b13.1	1.519367		2.44E-04
NM_001077302		768159		si:ch211-195b13.1	0.656592		4.51E-05
XM_688937		565670		si:ch211-195m2.8	0.883951		2.98E-04
BI428551		557836		si:ch211-198b3.2	1.676828		2.33E-08
NM_001110519		558071		si:ch211-199m3.9	0.718073		1.52E-03
BX530068 		559535		si:ch211-1n9.7		2.498399		1.49E-05
AI722387		324358		si:ch211-200e2.1	3.760075		1.73E-10
AI397291		336402		si:ch211-200o3.1	2.138291		2.46E-09
NM_001045021		559992		si:ch211-203l9.2	1.825675		2.07E-07
AI667140		559686		si:ch211-207e14.4	2.792979		1.53E-10
AW175328		565444		si:ch211-208h7.4	0.926311		2.85E-04
BI981380		560631		si:ch211-209p5.2	0.673806		1.70E-04
BI980047		100001906	si:ch211-210c8.8	1.082328		2.09E-05
NM_001080164		492735		si:ch211-212o1.2	1.710086		6.35E-05
NM_001004524		368901		si:ch211-214p16.1	1.002173		8.08E-07
AI882760		565228		si:ch211-215a10.4	0.920096		2.92E-05
AI959644		798921		si:ch211-217k17.9	5.967738		5.78E-10
AI396851		100002243	si:ch211-229n2.7	3.958622		1.19E-07
NM_001128540		566663		si:ch211-232d19.4	0.809743		1.10E-03
BC154428		557957		si:ch211-232m7.1	0.602109		6.18E-03
NM_001045136		567545		si:ch211-234f20.7	2.400779		2.87E-06
NM_001080167		562516		si:ch211-234g24.1	1.077818		7.63E-04
NM_001114915		100141350	si:ch211-234p6.12	1.056109		1.57E-03
NM_001025297 		327615		si:ch211-234p6.13	2.230811		9.16E-07
XM_679917		553465		si:ch211-235e18.3	1.923255		1.20E-05
NM_001145574 		560006		si:ch211-236d22.1	0.969188		3.65E-04
BM154668		560000		si:ch211-236l14.3	1.810481		8.21E-07
NM_001025511		561047		si:ch211-237l4.2	4.903976		2.16E-08
AI793450		560673		si:ch211-238e22.4	2.017439		1.60E-04
AI641408		561159		si:ch211-240l19.1	1.746908		9.77E-08
AW421191		562991		si:ch211-241e15.2	1.818348		5.44E-08
NM_001030209		566552		si:ch211-241j12.3	1.159643		6.24E-04
NM_001044910 		559906		si:ch211-243g18.2	4.981668		8.38E-11
AI943204		555223		si:ch211-244a17.4	1.451838		1.22E-07
NM_001082810 		557230		si:ch211-244b2.3	0.585269		1.10E-02
NM_001014325		541512		si:ch211-244b2.4	3.137081		1.97E-10
NM_001123243		557793		si:ch211-248e11.2	0.729579		8.11E-03
NM_001044714		557556		si:ch211-250g4.1	0.679496		9.28E-04
CK675200		561194		si:ch211-254d18.3	0.689307		1.31E-04
NM_001025498		558036		si:ch211-260g14.3	3.62038			2.20E-11
BX511124		561893		si:ch211-260p9.1	0.597756		6.97E-04
NM_001115111		100141497	si:ch211-261c8.5	3.152226		1.34E-06
BI841308		571741		si:ch211-261d5.6	0.875263		2.35E-04
FJ392625		798356		si:ch211-262e15.1	1.302177		1.06E-02
BX255962		795008		si:ch211-269c21.2	0.714163		4.29E-04
BI705571		100007681	si:ch211-269i23.2	0.953075		9.82E-05
CK686702		564866		si:ch211-272f3.4	0.596868		1.03E-03
AI641708		100005291	si:ch211-278b8.3	0.840169		3.71E-05
BG985653		338299		si:ch211-283f6.8	0.961842		1.64E-04
CK677119		564009		si:ch211-284a13.1	0.828239		5.68E-03
BC116486		368367		si:ch211-284e13.2	1.687492		1.08E-03
AW171505		-		si:ch211-284e20.4	0.700844		1.18E-03
AW305895		562465		si:ch211-285f17.1	1.049887		1.19E-04
BG305646		556137		si:ch211-45m15.1	0.728761		5.96E-04
AI957792		563720		si:ch211-57g18.1	1.032063		5.01E-05
BI672176		558475		si:ch211-57h10.1	0.842954		2.23E-02
BE605524		561683		si:ch211-59d15.1	0.843569		1.56E-02
BI876768		566703		si:ch211-63o20.5	0.719156		9.29E-03
BX957355		560315		si:ch211-66i15.4	1.624141		1.30E-06
AW826407		557373		si:ch211-67f24.5	0.823985		6.55E-05
AI641463		-		si:ch211-67f24.8	1.111767		6.84E-06
NM_001044333		555492		si:ch211-67n3.1		0.686024		2.77E-02
NM_001100031		567536		si:ch211-69i14.4	0.915754		3.77E-05
BM183271		566247		si:ch211-89o9.4		2.026755		9.07E-07
BI563303		325248		si:ch211-89p1.3		0.710113		2.83E-04
AW076634		793942		si:ch211-93a2.3		0.768341		3.63E-06
AI477220		561967		si:ch211-93f2.1		2.991704		2.37E-09
BE605987		566471		si:ch211-9d9.6		0.667352		5.24E-05
CU467849		566914		si:ch73-131e21.5	1.342539		4.39E-06
BI983802		100005564	si:ch73-13b6.3		6.380299		3.77E-10
BC057487		568789		si:ch73-149o12.1	0.70781			6.33E-03
AI544761		100148989	si:ch73-15n24.1		1.304824		2.54E-10
AI601714		567110		si:ch73-162j3.1		1.969786		1.37E-05
BM095607		100126117	si:ch73-189n23.1	2.386343		2.08E-07
CR376797 		799461		si:ch73-289a15.4	1.367646		1.80E-04
AW280046		572303		si:ch73-30n17.4		1.287404		2.23E-05
BM035965		368688		si:ch73-314g15.3	0.783154		1.95E-07
BC124374		565974		si:ch73-34b5.1		0.756898		3.48E-02
BI892044		569944		si:ch73-52e5.1		2.864517		1.13E-10
BM072309		100142654	si:ch73-52e5.2		1.092944		1.62E-05
AW128279		100000006	si:dkey-101k6.7		1.112568		6.08E-08
BG727383		556445		si:dkey-102c8.6		1.680996		2.70E-04
XM_689936		566657		si:dkey-110k5.6		0.94933			6.66E-06
AI584993		323719		si:dkey-111e8.1		2.106625		5.52E-07
AI942951		100001194	si:dkey-117n7.4		1.51111			9.02E-06
AI957801		559444		si:dkey-117n7.5		2.076477		2.78E-07
BI890193		368348		si:dkey-11p23.2		0.725919		6.01E-05
XM_678089		557744		si:dkey-120m5.1		1.336796		7.66E-06
AW305462		568757		si:dkey-121j17.1	0.709887		1.10E-05
BG727126		558453		si:dkey-12o15.1		1.434548		8.79E-09
AW202736		565971		si:dkey-13i19.1		0.877406		1.97E-04
CU372926		100004228	si:dkey-147f23.1	0.944759		4.11E-04
BI878747		559803		si:dkey-148b12.1	0.738268		1.33E-02
NM_001100032		567639		si:dkey-151c10.1	2.757885		1.87E-11
NM_001045110		566596		si:dkey-153k10.9	1.049446		1.35E-06
AW019272		555845		si:dkey-15j16.3		0.730403		6.40E-04
AI331200		796658		si:dkey-169i5.4		0.782163		5.26E-04
AW076819		100004316	si:dkey-16m19.2		1.394221		7.02E-05
AW232856		-		si:dkey-170k13.1	3.362586		1.89E-09
BC115357 		559377		si:dkey-170o10.4	5.568442		3.06E-09
BM095178		558045		si:dkey-174k18.1 	3.691417		5.91E-09
AI884222		562231		si:dkey-175m17.8	0.766342		2.32E-04
BE016163		555432		si:dkey-177e13.4	1.472691		1.07E-05
AW232135		553452		si:dkey-180p18.9	1.048037		1.11E-04
AW203034		566384		si:dkey-181m9.10	1.148581		2.83E-05
AI584354		570411		si:dkey-183n20.15	0.859168		5.22E-06
AI958852		570437		si:dkey-183n20.16	0.786121		2.11E-02
AW175450		567482		si:dkey-189g17.2	0.728463		1.89E-03
BI671139		402824		si:dkey-191g15.1	4.194484		1.90E-12
BX470229 		565728		si:dkey-193b15.6	1.490487		6.13E-04
AW279682		567837		si:dkey-193c22.1	1.037644		4.55E-03
BM096075		569366		si:dkey-196h17.3	0.629119		2.45E-05
NM_001110283 		795038		si:dkey-1o2.1		1.155147		1.33E-05
BI878775		565869		si:dkey-201c13.3	0.827357		1.92E-04
AW419620		565233		si:dkey-202n14.1	1.038736		1.54E-03
AI396704		336388		si:dkey-204f11.64	2.361739		2.18E-07
NM_001171029		563108		si:dkey-206d17.12	2.392754		5.66E-06
CU469314		561115		si:dkey-208b23.5	1.224265		4.82E-06
NM_001128235		556245		si:dkey-20d21.12	1.866068		4.86E-07
AI641710		504167		si:dkey-217k21.4	0.693216		4.43E-03
NM_001045056		564535		si:dkey-217m5.1		0.814616		1.16E-04
AI588354		563665		si:dkey-21e7.2		1.000035		4.06E-05
BG985472		338241		si:dkey-21k10.2		1.351072		9.58E-06
NM_001044316		492678		si:dkey-220f10.6	0.798425		3.21E-03
AI477969		794613		si:dkey-221l4.7		5.788966		7.99E-09
BC134058		568423		si:dkey-222f2.8		0.691536		1.58E-05
AI883001		555353		si:dkey-229d11.5	1.471538		5.38E-05
NM_001044829		557525		si:dkey-239i20.2	0.949528		4.38E-05
AI384834		336380		si:dkey-242g16.2	3.483161		1.39E-11
NM_001110029		561003		si:dkey-246g23.3	0.857216		1.09E-04
NM_001040382		100006131	si:dkey-24f17.5		1.185872		6.25E-06
BI476730		571356		si:dkey-24l11.7		0.78336			9.49E-04
AW019214		566714		si:dkey-252h13.5	2.528015		6.75E-08
CR391935 		558466		si:dkey-256k13.1	0.799602		9.75E-06
AW019072		569156		si:dkey-261h15.1	0.888238		5.61E-04
AW280206		565842		si:dkey-266j7.1		1.360127		9.28E-03
BX511069		559431		si:dkey-274c14.3	0.672342		8.98E-03
AW127728		798982		si:dkey-27p1.2		0.796038		6.31E-05
NM_001100021		566423		si:dkey-27p23.3		0.599327		3.10E-03
AW184411		-		si:dkey-286j17.3	1.287667		2.52E-06
NM_001039640		571795		si:dkey-28b4.5		0.663606		3.96E-03
XM_001334026		562640		si:dkey-28b4.8		1.43269			2.41E-08
BX571981		563198		si:dkey-31j3.9		1.007536		3.03E-04
AW184041		335380		si:dkey-33c12.3		0.834922		1.34E-04
BE693132		321382		si:dkey-33i11.4		7.113644		7.59E-09
CK696587		563018		si:dkey-34f16.1		1.028798		4.08E-03
AW116176		407641		si:dkey-37o8.1		1.019519		7.56E-03
BM070987		-		si:dkey-39e8.5		4.85554			2.25E-08
BX537139		569187		si:dkey-46k9.12		4.181692		1.29E-09
BE015675		335737		si:dkey-52h23.1		0.778724		3.57E-03
BC081654		564334		si:dkey-52k20.13	0.782945		5.25E-04
BC129426		100148022	si:dkey-52k20.7		1.323037		2.37E-03
NM_001017734		550429		si:dkey-53p21.1		2.433139		2.42E-07
BX677666 		568457		si:dkey-58b18.11	1.082376		2.45E-02
AI957878		569589		si:dkey-60a16.3		0.710844		3.32E-04
XM_678343		558034		si:dkey-60b12.7		0.938835		4.81E-04
NM_001130400		792544		si:dkey-67c22.2		0.62785			3.87E-05
NM_001045397		751683		si:dkey-6n6.2		1.680929		2.39E-06
BX284673 		568275		si:dkey-71p21.12	1.288103		1.21E-05
AI545308		571114		si:dkey-72l14.9		1.528308		5.07E-08
CR788310		559017		si:dkey-74f15.3		0.758227		3.25E-05
NM_001145555 		553448		si:dkey-76k16.7		1.45568			1.03E-04
NM_001044873		558738		si:dkey-78l4.14		0.99609			1.15E-03
BX936298 		561111		si:dkey-78l4.2		0.698881		3.81E-05
XM_690165		504036		si:dkey-78p20.2		1.805681		3.12E-08
NM_001082832		562950		si:dkey-7c18.24		2.676104		3.41E-04
AF348959		407625		si:dkey-7c22.2		1.707024		3.80E-08
AF160641		553232		si:dkey-7l12.1		2.572379		2.57E-08
AI793391		562490		si:dkey-8l13.4		0.75133			1.84E-04
AI793581		565326		si:dkey-94n12.4		0.897889		3.00E-05
BX296526		567416		si:dkey-96l17.6		0.644031		2.55E-04
BE201632		563056		si:dkey-9a20.6		2.142324		1.84E-07
NM_001128795		797834		si:dkeyp-110c7.1	1.523806		1.06E-07
BG304219		558442		si:dkeyp-110e4.6	0.842862		1.59E-07
NM_001123285		567801		si:dkeyp-110g5.2	0.827308		4.08E-02
NM_001123261		561637		si:dkeyp-110g5.4	1.028403		1.87E-05
XM_001342803		553371		si:dkeyp-113d7.4	5.368352		6.89E-08
NM_001044314		100005257	si:dkeyp-20e4.1		1.062561		2.14E-04
BX465867		572001		si:dkeyp-24d6.1		0.71588			6.02E-05
XM_679949		556995		si:dkeyp-35b8.5		5.707761		4.60E-11
BX294128		570822		si:dkeyp-35f12.2	0.81995			6.44E-06
NM_001100956		571990		si:dkeyp-4c4.1		5.035436		4.85E-12
NM_212718		334036		si:dkeyp-50f7.2		0.830873		1.16E-04
CF673290		557389		si:dkeyp-51c11.1	5.698423		2.16E-12
NM_001170819		564534		si:dkeyp-73d8.3		0.811234		3.75E-06
BC133166 		559449		si:dkeyp-75h12.2	3.588018		3.27E-09
NM_001044787		555505		si:dkeyp-89d7.1		0.817254		1.29E-06
BC167970		564098		si:dkeyp-8h9.2		4.476816		7.73E-10
NM_001039620		323834		si:dkeyp-95d10.1	0.985884		4.86E-05
AL627129		568056		si:rp71-1f1.5		0.590468		8.88E-04
AW281156		566275		si:rp71-1p14.10		0.930779		1.82E-04
BI891793		368434		si:rp71-46j2.8		1.983411		4.91E-06
NM_001128704		561007		si:rp71-57j15.4		2.670844		7.64E-07
BE202082		335278		si:rp71-61h23.4		0.707042		3.35E-07
BM572815		368655		si:xx-packtrz.3		1.178013		2.02E-04
NM_001025451		321239		silva			1.124407		8.82E-05
NM_131836		260351		sim1			1.248413		4.30E-07
NM_131783		83415		six2.1			0.688218		7.15E-03
AF030280		30635		six3a			0.72806			8.33E-05
AF030283		65232		six4.1			1.045394		7.91E-04
NM_131718		65233		six4.2			1.216258		2.11E-06
NM_200628		368564		skap2			0.639222		3.19E-06
NM_001128548		793341		slc12a9			0.864834		8.82E-03
NM_199281		387592		slc13a1			1.242562		3.24E-04
NM_001020519		326634		slc14a2			1.575244		6.58E-07
NM_198064		793301		slc15a1b		0.622157		1.77E-03
NM_001145814		449947		slc16a12b		2.596334		3.27E-09
NM_212708		327276		slc16a3			1.499901		3.02E-06
NM_001003552		445158		slc16a9b		0.591111		1.04E-03
NM_213179		406458		slc20a1a		3.216857		4.11E-07
NM_212588		321541		slc20a1b		1.251761		8.45E-09
NM_212782		337675		slc25a12		0.757584		2.61E-04
NM_213408		406717		slc25a22		1.50991			6.89E-07
NM_213257		406541		slc25a25		0.921141		2.76E-05
NM_213157		406436		slc25a33		1.223872		7.46E-07
NM_001013519		541392		slc25a44b		0.593575		1.11E-04
NM_173247		192321		slc25a5			1.330396		2.48E-07
NM_201473		322846		slc26a5			0.682838		4.59E-05
NM_001013537		541410		slc27a1			0.698727		8.70E-05
NM_001002643		436916		slc2a3			0.639959		3.59E-02
NM_200879		393853		slc30a1			0.73948			4.22E-03
NM_001080701		798575		slc32a1			0.691801		2.41E-05
NM_205635		402931		slc35b2			1.514503		1.05E-04
NM_001039995		664769		slc35b3			1.018183		5.62E-05
AI793635		323482		slc35c2			1.94983			1.64E-06
NM_214738		406465		slc37a4			0.965281		6.73E-06
NM_001002648		436921		slc38a3			0.799545		1.81E-06
NM_001005944		449771		slc38a4			0.665882		2.26E-03
NM_199897		334395		slc43a1a		0.649516		8.06E-05
NM_200006		792763		slc48a1b		0.633826		5.83E-04
NM_001037237		566075		slc4a2a			2.203836		5.05E-07
EF634453		561618		slc4a4b			1.013441		7.17E-06
NM_001034969		556156		slc5a8l			1.768485		5.14E-05
NM_001098387 		558960		slc6a11			5.906374		6.68E-13
AI722383		569098		slc6a6			1.210727		6.33E-03
NM_001007329		492363		slc7a3			1.897134		4.32E-06
NM_001008586		494043		slc9a8			1.149339		7.68E-08
NM_001045188		569735		slco3a1			2.349829		1.03E-10
AF210321		80353		slit2			1.256285		5.17E-05
NM_001145601		568838		slkn			0.815621		4.14E-04
NM_001007367		492495		slu7			0.912519		3.23E-04
AF229175		30640		smad4			0.75993			7.56E-05
NM_001077778		777731		smap1			1.451211		3.95E-06
NM_181603		353295		smarca4			0.937597		3.53E-04
NM_173253		192332		smc4			0.978892		7.62E-04
NM_001083840 		564985		smcr7l			0.824125		3.20E-05
NM_201502		387290		smox			0.935495		3.50E-04
NM_205540		321245		smyd1a			0.812204		7.16E-05
NM_001020507		321552		smyhc1			3.762096		5.73E-08
NM_131434		30711		snap25b			1.517025		5.37E-06
AW116703		561241		snapc4			0.701644		1.70E-03
NM_182865		324404		snd1			0.862227		3.17E-04
NM_001007412		492771		snf8			0.620369		4.19E-03
NM_001025470		793873		snip1			1.872407		6.95E-06
NM_001145893		394098		snx12			0.732188		2.79E-04
NM_001045157		568263		snx17			0.678524		3.40E-03
NM_001015063		548603		snx18b			0.694084		3.68E-04
NM_200540		393512		snx27			0.721101		2.32E-05
BG985765		406797		snx5			1.204546		1.44E-05
NM_199950		335409		socs3a			0.835011		2.70E-05
NM_200616		393588		sord			1.035698		8.29E-04
NM_001126465		799153		sort1b			2.775635		8.63E-09
NM_131287		30544		sox17			1.47979			1.31E-06
NM_131286		30543		sox21a			1.58244			1.41E-06
NM_001025465		386704		sox8			1.001855		1.05E-03
NM_131643		60641		sox9a			0.624189		3.29E-03
NM_131644		60642		sox9b			1.744528		3.93E-06
NM_212960		405896		sp9			3.795743		5.02E-12
BI672040		799739		spata17			0.812554		6.07E-03
NM_001018678		497395		spata18			0.901631		2.45E-03
NM_001006091		100005885	spdya			0.699347		1.48E-04
CK698229		503940		spen			0.624023		1.87E-02
NM_213152		406426		spint1l			5.746015		3.94E-10
NM_001098488		553383		spna2			1.322139		8.21E-06
AW116870		568117		spns2			2.009283		6.36E-05
NM_131515		58027		spon1a			1.6939			3.21E-04
NM_131517		58029		spon1b			1.322929		2.25E-04
NM_131007		30201		spon2a			0.98849			2.82E-04
NM_213234		793290		spred2			1.091773		9.17E-06
NM_001002477		100005939	spryd4			0.620989		8.10E-05
NM_001020471		553981		sptlc1			0.843035		5.04E-05
NM_001159971		337191		spty2d1			0.693324		2.37E-04
NM_001017881		550580		sqrdl			1.240385		7.01E-05
AW343560		406452		sqstm1			2.123027		5.49E-12
NM_001003837		325084		src			1.311094		3.00E-08
NM_131499		793299		sreb2			1.170836		1.52E-06
NM_200988		393963		srp54			1.135766		1.14E-06
BG985443		569063		srpr			0.605869		4.96E-03
NM_213442		406751		srrm1			0.90888			2.42E-05
AI793832		325085		ssh2			1.188403		3.48E-06
NM_201327		373100		ssr1			0.946069		6.53E-06
NM_200835		393808		ssx2ip			0.832125		2.25E-03
NM_001040351		678603		st14a			5.289925		7.33E-14
NM_200220		100001416	stard10			5.051077		1.87E-08
NM_001002320		436592		stard3nl		1.123078		1.16E-02
NM_131480		30768		stat1a			1.428051		6.54E-07
NM_200925		393899		stau2			0.902121		3.36E-05
NM_001014827 		544665		stc2			1.095246		2.40E-05
NM_001115092		57929		stk19			0.672308		2.10E-02
NM_199672		324125		stk3			1.033676		1.98E-08
NM_001077616		568080		stk35			0.593194		1.49E-03
NM_200982		393957		stk38l			0.709691		8.00E-04
NM_198817 		386700		stm			0.895194		7.50E-03
NM_001002085		415175		stnnc			2.856947		1.46E-05
Y13473			81534		stom			0.716914		1.61E-03
NM_001013266		563124		strn3			1.276279		6.10E-05
NM_001002051		415141		stx12			1.877497		5.46E-07
NM_001002333		436605		stx5a			0.950821		1.76E-06
NM_213289		406578		stxbp2			1.310723		5.62E-09
NM_201309		100001615	sufu			1.088684		2.90E-03
NM_205620		402915		sult1st4		1.088945		3.27E-03
NM_001002599		436872		sult1st6		1.365311		2.95E-04
NM_198914		338214		sult2st1		1.268991		1.79E-06
NM_214686		322462		sult6b1			1.432435		1.48E-06
NM_001083564		570852		supv3l1			0.788973		1.57E-04
NM_201065		394040		surf6l			0.748067		2.42E-04
AW165133		445198		suv39h1a		0.739322		5.04E-04
NM_001126482		326906		suv39h1b		1.331038		2.25E-03
NM_001035261		30112		svil			1.708611		9.40E-05
NM_001077173		568207		sybu			2.041742		5.87E-08
NM_199679		324384		syncripl		1.617603		2.94E-07
BE202228		569633		syne1a			0.841995		5.24E-04
NM_001006067		450047		syngr1			1.621682		6.64E-07
BC133858		568509		syngr2b			0.852916		5.10E-05
NM_199917		334599		synj2bp			0.63412			4.03E-04
AW420381		563843		synpo2la		2.445111		7.16E-08
NM_131523		58038		syntaxin1b		0.655018		3.47E-04
NM_200667		393640		sypl			0.882788		7.80E-04
NM_001002463 		436736		syt1			2.165164		2.20E-06
NM_001017652		550345		syt13			2.265062		3.88E-04
NM_001002463		436736		syt1a			2.143387		1.19E-05
CF417048		798433		syt9a			3.267646		9.91E-10
AW116173		554156		tada2b			0.85955			4.48E-06
NM_001004557		447818		taf6			0.715646		6.22E-05
NM_001004548		447809		tagap			0.739633		2.72E-05
NM_201576		259183		tagln2			2.602466		1.15E-09
NM_001122786		449661		tars			0.822016		1.89E-03
AI641767		406779		tax1bp3			1.290777		7.40E-09
NM_001024394		554092		tbc1d17			1.79281			6.96E-07
NM_200491		393463		tbc1d19			0.695873		3.16E-04
NM_200777		393750		tbc1d7			1.278695		4.97E-07
NM_001044748		692289		tbk1			0.914859		1.64E-06
NM_200096 		368882		tbp			1.296917		6.65E-07
NM_205722		403035		tbpl1			1.017736		6.37E-04
AF287006		58042		tbr1			0.858868		3.94E-06
NM_131051		30253		tbx2b			1.051714		1.80E-04
NM_130914		30070		tbx4			1.579329		3.57E-04
NM_001004673		447935		tceb1a			0.813227		1.85E-02
NM_001004623		447884		tctex1d1		1.06461			1.45E-05
AW419564		326954		tecrb			1.127249		9.61E-05
NM_001077741		777634		telo2			0.62767			4.11E-03
CK687833		561284		tep1			1.470061		1.22E-06
NM_001099252		798401		tex2			1.267352		1.21E-06
NM_176859		140618		tfap2a			0.641076		7.08E-05
NM_001024665		550545		tfap2b			0.805985		1.12E-05
NM_001008576		494033		tfap2c			3.12555			7.49E-10
NM_001113617		569468		tfb2m			0.753112		1.44E-04
NM_213492		406813		tfdp1l			0.732094		9.52E-03
NM_131848		114834		tfe3a			1.242463		7.76E-07
NM_001115059		792928		tgfbr1b			0.865776		6.33E-07
NM_199567		321756		tgif1			0.842827		2.97E-03
BG729009		561901		thbs1			1.198161		1.33E-05
NM_173225		252849		thbs3a			1.00241			5.53E-05
NM_001037566		641568		thnsl2			0.619445		1.31E-02
NM_200182		323447		tia1l			0.598301		3.28E-02
NM_001044759		403147		ticam1			2.184369		1.47E-06
NM_200665		393638		timm50			0.63842			3.37E-04
CT675283		565446		tjp2a			2.010461		3.12E-10
NM_001002366		436639		tjp2b			2.441017		4.68E-08
NM_201494		373089		tjp3			2.240657		8.29E-11
NM_198070		378713		tkt			0.687311		2.57E-03
NM_001006071		450051		tlcd1			4.065732		5.20E-10
EG583276 		557765		tlk1a			0.58963			2.10E-04
AF265345		326734		tlk1b			1.45716			7.63E-07
NM_001009560		494453		tln1			1.718898		4.57E-07
AY045753		170781		tlx3a			1.12906			3.67E-04
AF398519		266965		tlx3b			0.855166		5.09E-04
AA495430		445156		tm9sf1			1.016479		6.89E-04
NM_213389 		406698		tm9sf3			1.024116		1.79E-04
NM_200510		393482		tm9sf4			0.586056		3.31E-04
AW202709		335549		tmc4			1.78922			6.14E-04
NM_001044813		556763		tmcc3			0.734517		1.75E-05
NM_001080640		791158		tmed1b			0.60378			6.64E-05
NM_001033108		613145		tmed9			0.76192			1.47E-04
BG985704		406680		tmem161b		0.871078		7.17E-06
AW202774		568352		tmem176l.3b		1.14532			4.91E-03
BC152289		571746		tmem176l.4		6.64924			7.51E-12
NM_213520		406841		tmem184a		3.013462		5.03E-13
NM_213663		327214		tmem33			1.35263			8.76E-06
NM_200900		393874		tmem38a			0.648505		2.40E-02
NM_205677		402977		tmem45b			2.347791		7.81E-09
NM_001077730		777622		tmem51a			1.235889		7.12E-09
NM_001102617		327162		tmem51b			1.655559		1.44E-05
NM_200319		393289		tmem57a			0.666802		9.30E-05
NM_001045368		751651		tmem86b			0.949737		2.15E-05
NM_001159512		559754		tmprss13a		3.402067		1.45E-11
BE017788		564693		tmprss13b		3.411507		5.26E-09
NM_001126377		327651		tmprss4b		0.794483		1.10E-05
NM_001115133		323607		tmx1			0.898636		3.70E-04
AA495184		559725		tnfrsf19		0.966749		1.03E-02
NM_199703		325042		tnika			0.590029		4.79E-03
NM_001037676		553295		tnikb			0.751361		1.58E-03
AW232262		100151319	tnk2			2.299205		4.60E-09
XM_682318		559022		tnks			1.617849		1.80E-07
NM_181499		353248		tnnt1			2.539757		2.13E-07
NM_201087		394062		tnpo3			0.687314		9.66E-04
NM_198363		386629		tob1a			1.582492		2.29E-09
NM_212974		406245		tob1b			2.120983		8.15E-11
BC139585		553244		tom1			2.519702		2.18E-11
XM_683727		560327		tom1l2			1.463741		5.79E-05
NM_200002		572969		tomm70a			0.774225		8.10E-05
NM_001044324		553496		top1l			1.959947		1.51E-07
NM_152248		260407		tp63			4.938459		3.35E-13
NM_178306		352943		tph1a			5.16546			9.00E-10
BG303492		415103		tph1b			3.282351		8.01E-07
NM_214795		407712		tph2			0.866747		2.53E-04
NM_200934		393908		tpm1			0.697314		2.69E-03
NM_001002119		415209		tpm2			0.94777			8.91E-04
NM_205676		373076		tpm3			2.55007			6.10E-07
NM_131403		30677		tpst1			0.989441		1.27E-04
AF424545		368967		trac			3.467748		2.28E-09
BI883698		100002188	traf3ip2		0.981979		2.58E-06
NM_212817		404035		traf4b			3.73977			6.54E-09
NM_001080185		563746		traf7			0.657582		1.17E-03
NM_200764		393737		trappc4			1.329513		2.19E-05
NM_212869		405805		trib3			1.316835		7.43E-05
BC155346		568734		trim16			3.035922		5.55E-09
NM_200175		393144		trim25			1.345048		3.12E-09
NM_001002871		324053		trim33			0.720232		1.00E-03
AW171138		334253		trim35			1.038511		1.64E-05
NM_213528		406849		trim36			0.646349		1.60E-02
NM_001002358		436631		trim55a			0.685075		1.19E-02
AI584394		561754		trim71			0.779683		3.71E-05
NM_199929		334936		trmt2a			0.759572		3.65E-03
NM_001037392		563475		trmt6			1.880561		1.41E-07
NM_001002321		436593		trmt61a			0.691825		5.45E-04
NM_131569		58090		trpc4apa		0.685558		1.83E-02
NM_001044827  		557456		trpc5			0.777457		1.50E-06
BI474802		557850		trpv4			1.534702		6.67E-09
AA658588		378875		tsc22d2			0.594492		2.23E-03
NM_200569		393541		tsc22d3			0.678183		1.28E-05
NM_001002334		798836		tspan13a		4.243617		4.30E-10
NM_001002439		436712		tspan18b		1.536037		3.30E-06
NM_214774		406802		tspan7			1.023231		5.61E-06
NM_001007382		492510		ttc1			0.704422		3.52E-03
AY033829		317731		ttna			1.997909		1.68E-06
BE693170		368859		ttnb			1.27077			2.25E-04
NM_200691		393664		tuba8l2			0.624099		1.31E-03
NM_213016  		406289		txndc5			1.498024		3.12E-04
NM_200087		368359		txnip			0.852155		3.28E-05
NM_131432		30709		tyro3			0.610822		4.06E-03
NM_205689		402989		u2af2b			0.705215		3.92E-03
NM_212621		322513		uap1			3.349548		1.88E-08
NM_200294		393264		uap1l1			0.677153		7.92E-04
NM_213062		406335		uba1			0.817452		7.54E-03
NM_001013272		550134		ubb			1.260151		4.78E-07
NM_201273		797853		ube2a			0.867087		8.95E-05
NM_199664		324015		ube2d1			1.34771			6.00E-05
NM_213530		100000479	ube2g1			0.91302			4.94E-03
NM_199863		334133		ube2g2			0.762315		2.33E-04
NM_213486		406807		ube2n			0.902105		4.46E-05
NM_200342		393313		ube2nl			0.714402		5.90E-04
NM_212856		405782		ubl3			0.759516		3.83E-03
BC133176		568531		ubr1			1.875373		2.38E-07
NM_001024405		554104		uchl3			0.678339		1.11E-04
AI793886		436724		ufd1l			1.172108		1.79E-04
NM_212627		322756		ufm1			1.267075		6.79E-05
AW116248		497542		uggt2			0.7944			2.44E-04
NM_212729		334420		ugp2b			0.649447		7.98E-03
BC100055 		558508		ugt1aa			1.164734		5.37E-08
NM_213422		406731		ugt1ab			3.952696		5.02E-09
AF330001		266640		unc45b			0.686834		5.03E-06
FJ392620 		100302470	uo:ion005		1.972022		3.11E-10
NM_001002332		436604		uox			1.06917			1.97E-05
NM_199616		322660		upb1			1.468947		4.77E-04
AW279994		336087		upf1			1.025486		5.01E-05
NM_001037108		566723		uqcrh			0.654931		1.85E-04
NM_200155		393124		uso1			0.642839		3.15E-03
AI931060		564632		usp10			1.040145		1.08E-05
BI880068		100149597	usp24			1.739724		6.91E-08
NM_001008574		494031		usp2a			0.612307		2.38E-03
BC059202		569679		usp3			0.896424		5.92E-04
BM184030		327239		usp36			0.637628		8.88E-03
NM_200257		393227		usp44			1.696883		3.03E-03
BC094294 		553758		usp7			1.006049		2.34E-06
BC134951		565434		usp8			0.854238		2.47E-04
NM_001077449 		568683		usp9			0.732123		1.02E-04
NM_001111207		393107		utp6			0.710638		3.05E-04
NM_201069		394044		uvrag			0.929642		1.01E-03
NM_199759		327007		vamp8			2.597345		1.76E-11
AF428249		245949		vangl2			1.341337		7.06E-06
NM_212647		323628		vapb			2.206099		1.56E-07
BC090426		114427		vars			1.363876		3.55E-07
NM_001018131		553185		vasn			1.894981		2.54E-07
NM_200238		393207		vil1l			2.833628		1.20E-10
NM_001001836		415096		vipar			0.715695		4.49E-04
NM_001118893 		378837		vps13a			1.000279		7.17E-03
CK686009		556724		vps52			1.028047		1.38E-04
AF406784		559475		vtg1			1.334282		6.42E-06
AF254638		30518		vtg3			1.151133		1.04E-04
NM_199660 		323904		waca			0.878962		3.29E-03
NM_201059		394034		waslb			3.191701		6.84E-09
NM_001007057		474326		wdfy1			1.600035		6.60E-04
NM_201039		394014		wdr1			0.661431		2.38E-03
AI641408		561159		wnk1			1.316252		2.32E-05
U02544			30171		wnt10a			1.076268		1.16E-04
AF067429		30139		wnt11			0.627005		1.03E-03
AF139536		791993		wnt4b			1.903002		4.79E-08
NM_130946		30122		wnt8a			2.601374		5.02E-12
NM_131046		30245		wt1a			1.742642		9.79E-06
AA495404		334720		wu:fa01c11		1.202031		2.38E-04
AA495421		334758		wu:fa03a10		1.277572		3.89E-06
AA495427		334763		wu:fa03b06		0.949985		6.94E-05
AA497288		567461		wu:fa03e02		1.172945		3.92E-04
AI353541		100004231	wu:fa03e10		6.689543		3.07E-08
AA497229		334787		wu:fa03f08		0.895129		1.24E-03
AA497352		334832		wu:fa04g05		0.829374		2.15E-03
AA495066		334861		wu:fa05e12		1.355206		1.28E-05
AA495040		334862		wu:fa05f02		1.907409		2.49E-07
AA494995		334875		wu:fa06h01		0.944696		3.52E-04
AA494581		334945		wu:fa10d10		0.78803			5.30E-05
AA494742		335022		wu:fa11h11		5.848012		6.70E-10
AA494783		335057		wu:fa12e11		0.770809		2.23E-02
AI330358		336652		wu:fa91d01		0.931832		2.36E-03
AI330364		336656		wu:fa91d09		1.826256		2.35E-06
AI330777		100005496	wu:fa92h04		0.837507		5.44E-04
AI330535		795300		wu:fa92h10		6.049327		9.02E-12
AI332232		336734		wu:fa94b01		2.176976		4.89E-05
AI331218		336756		wu:fa94h02		0.762265		4.39E-04
AI332026		562283		wu:fa96e12		0.792698		3.04E-04
AI331603		337160		wu:fa99d06		1.027141		9.40E-03
AI331653		797357		wu:fa99e04		2.702419		3.46E-05
AI331619		337166		wu:fa99f01		0.811344		8.71E-04
AI331038		336771		wu:fb04f07		3.722633		2.44E-07
AI330887		336785		wu:fb05d03		0.634547		5.19E-04
AI330946		336796		wu:fb05f05		0.702699		5.63E-05
AI330972		336806		wu:fb05h10		2.253752		2.19E-04
AI397203		336821		wu:fb06g07		0.665508		4.84E-03
AI385118		336837		wu:fb07c11		3.376849		1.54E-10
AI396988		336355		wu:fb08b06		0.709158		1.60E-02
AI396676		336372		wu:fb08f10		3.164389		8.72E-10
AI396713		563544		wu:fb09b10		0.831005		1.27E-02
AI397280		336397		wu:fb09c09		1.795764		1.29E-11
AI397309		336411		wu:fb09g03		0.838339		3.54E-04
AI384918		568604		wu:fb09h07		1.054253		2.11E-05
AI397319		336415		wu:fb09h12		1.676326		8.08E-08
AI384979		336422		wu:fb10b07		1.082173		2.42E-04
AI397374		336441		wu:fb10f12		3.523843		9.65E-09
AI384591		100003674	wu:fb10g08		3.11891			3.44E-09
AI384840		336450		wu:fb11a02		1.41382			8.98E-06
AI384371		336462		wu:fb11c02		0.625487		2.11E-03
AI384372		100002805	wu:fb11c03		4.661859		9.76E-12
AI384867		336465		wu:fb11c07		2.383833		4.47E-10
AI384873		336468		wu:fb11d02		1.902207		6.63E-04
BI896189		336476		wu:fb11d11		0.609874		7.06E-04
AI384943		336485		wu:fb11f10		5.76083			1.57E-12
AI384725		336499		wu:fb12a05		5.671185		7.37E-05
NM_001164368		561592		wu:fb12c06		5.784703		9.95E-12
AI384268		100000389	wu:fb12c09		6.46962			4.74E-11
CK026182		336534		wu:fb12h08		2.403257		3.64E-08
AI384619		336557		wu:fb13f03		1.289916		5.62E-06
AI396886		336607		wu:fb14h03		1.656207		3.60E-06
AI396852		336636		wu:fb15h07		1.644425		6.01E-05
AI882728		100006548	wu:fb16f03		5.474639		2.49E-12
BC124523 		570991		wu:fb16f09		6.440962		1.23E-09
AI397237		321500		wu:fb17f01		0.794292		1.11E-04
AI522349		321547		wu:fb18g01		0.999017		4.52E-07
AI522472		321560		wu:fb19c01		0.724773		4.85E-03
AI444200		321649		wu:fb24e03		0.688972		1.47E-06
AI415761		321684		wu:fb26f10		1.728496		1.30E-06
AI437376		321717		wu:fb30h02		1.579298		2.89E-06
AI437390		321728		wu:fb33a11		0.797295		2.06E-03
AI415874		321813		wu:fb36b09		0.811495		1.99E-04
AI415896		567961		wu:fb36d12		5.875987		2.02E-11
AI437263		559638		wu:fb39e12		1.254686		2.76E-05
AI461286		321983		wu:fb40a11		0.70849			1.65E-04
AI461321		322004		wu:fb40g08		0.788258		1.61E-03
NM_001003833		322056		wu:fb48e04		1.043588		2.57E-07
AI477236		560439		wu:fb50h02		4.726465		9.28E-11
AI477251		100004396	wu:fb51a10		0.818179		6.45E-09
AI477286		322149		wu:fb51e06		1.347317		4.13E-05
AI477300		322153		wu:fb51f11		0.642369		2.32E-04
AI477501		322301		wu:fb57b08		0.639744		6.84E-04
AI477583		322318		wu:fb57f08		4.86932			3.04E-11
AI497000		322359		wu:fb59a01		0.846369		8.37E-06
AI522563		322379		wu:fb59d01		1.797521		1.06E-05
CK030187		322403		wu:fb60a10		0.879752		2.40E-03
AI496764		322435		wu:fb61a05		4.975347		1.37E-12
AI496806		322446		wu:fb61e06		0.692093		3.12E-02
AI522807		322487		wu:fb62f08		5.090686		1.76E-08
AI545507		322585		wu:fb66d05		2.103548		5.20E-10
AI544965		322675		wu:fb69h10		0.676879		1.17E-03
AI544544		322734		wu:fb72b03		1.249775		9.12E-04
BM083952		322739		wu:fb72c11		1.515846		5.82E-08
AI544570		322747		wu:fb72d12		1.572624		1.92E-06
AI544596		322760		wu:fb72g11		1.112578		1.37E-03
AI544607		322769		wu:fb72h12		0.763149		4.08E-04
AI544968		322770		wu:fb73a01		1.374276		1.78E-03
AI545174		322848		wu:fb74h05		0.868949		1.79E-02
AI544472		322865		wu:fb75d05		2.436965		1.50E-07
AI545761		322886		wu:fb75h10		1.354503		9.24E-06
AI544646		322926		wu:fb77b06		1.32427			1.10E-05
AI546017		322928		wu:fb77b08		0.870818		4.89E-04
AI544652		322933		wu:fb77c03		0.622435		1.60E-03
AI544679		322951		wu:fb77f07		3.28226			1.05E-09
AI544683		322955		wu:fb77f12		0.89101			1.05E-03
AI546068		570011		wu:fb77g05		0.650051		2.37E-02
BC128843		559340		wu:fb78c02		0.747022		4.39E-04
AI558289		322981		wu:fb78c04		0.759717		2.13E-04
AI558965		322994		wu:fb78e09		0.751704		2.82E-02
AI558672		323019		wu:fb79b02		4.671748		6.19E-11
AI558709		323032		wu:fb79e06		1.851097		5.15E-07
AI545291		323056		wu:fb80c09		1.610547		5.15E-06
AI545423		323080		wu:fb81a07		1.172232		6.38E-03
AI545432		567624		wu:fb81b09		0.707386		4.62E-04
AI545441		323088		wu:fb81c07		0.600578		1.37E-03
AI545453		323092		wu:fb81e04		2.559562		2.74E-06
AI545457		323095		wu:fb81e09		0.67369			7.63E-05
AI545469		323102		wu:fb81g06		0.766865		4.90E-02
AI584672		323109		wu:fb82a05		0.829162		3.11E-03
AI584723		323127		wu:fb82f05		0.975392		7.42E-04
AI584224		323128		wu:fb82f07		1.066011		2.88E-03
AI584783		323154		wu:fb83c11		0.798638		2.93E-04
AI584284		323162		wu:fb83e09		1.627382		4.39E-07
AI584819		323172		wu:fb83g06		1.946864		1.24E-05
AI584302		323174		wu:fb83g08		0.988928		3.81E-05
AI584829		323177		wu:fb83h06		0.58542			1.47E-04
AI584839		100002263	wu:fb92a07		1.617962		4.49E-08
AI584331		323193		wu:fb92c02		1.225801		1.90E-05
AI584865		323199		wu:fb92d02		1.970196		4.15E-05
AI584345		323204		wu:fb92d10		2.630931		2.73E-09
AI584884		323212		wu:fb92e12		4.338056		1.37E-11
AI584391		323235		wu:fb93a07		1.484278		1.81E-06
AI584936		323245		wu:fb93b12		1.61546			7.34E-10
AI584441		323265		wu:fb93g03		2.492969		8.30E-09
AI584464		323279		wu:fb94b05		1.262379		7.65E-06
AI585122		323301		wu:fb94e12		1.335594		1.26E-05
AI584512		323311		wu:fb94h07		1.215122		5.52E-04
AI584530		323317		wu:fb95b05		2.239272		2.09E-06
AI584564		323338		wu:fb95f05		1.205673		2.61E-07
AI793909		323342		wu:fb95f11		1.619335		1.22E-07
AI584573		323344		wu:fb95g02		0.669887		5.00E-03
AI585229		323347		wu:fb95h01		0.662997		2.19E-03
AI588124		100004513	wu:fb96d11		0.968285		1.37E-04
AI588580		323390		wu:fb96h11		2.642528		3.89E-10
AI588603		323397		wu:fb97b12		1.351189		7.83E-04
AI588195		323404		wu:fb97d12		1.225442		9.41E-04
AI588199		323407		wu:fb97e11		1.822471		2.24E-05
AI588209		323413		wu:fb97g01		0.767353		1.07E-04
AI588294		386869		wu:fb99a03		0.98332			1.44E-06
AI588784		323474		wu:fb99d03		0.961122		3.58E-06
AI588337		323481		wu:fb99e06		5.225889		5.10E-11
AI588395		323515		wu:fc01d01		0.666327		1.59E-02
AI588448		323541		wu:fc02b11		0.725219		1.43E-05
AI588467		323550		wu:fc02e03		1.006081		8.27E-05
AI588486		323560		wu:fc02g09		0.720841		1.01E-04
AI588495		323564		wu:fc02h06		1.201039		9.15E-05
AI626605		323625		wu:fc05d03		1.043281		2.53E-04
AI626450		564921		wu:fc06d01		1.289468		5.54E-05
AI626459		386981		wu:fc06d12		1.18246			1.15E-06
AI626463		323667		wu:fc06e06		1.188314		1.01E-03
AI601501		323707		wu:fc07e08		1.655866		7.24E-11
AI626722		323710		wu:fc07f01		0.587459		1.91E-02
AI601511		323712		wu:fc07f09		0.800167		1.71E-03
AI601536		323727		wu:fc08b05		1.866912		2.45E-07
AI626655		323743		wu:fc08f02		0.824548		5.23E-03
AI601332		323776		wu:fc09h01		0.96544			1.09E-02
AL728694 		323786		wu:fc10b01		0.648195		2.28E-04
AI601370		563725		wu:fc10d07		3.781976		2.31E-10
AI601374		323800		wu:fc10d11		0.618981		1.61E-02
AI942864		323804		wu:fc10e09		1.892472		2.40E-02
AI601409		323818		wu:fc10h03		1.495932		3.69E-07
AI601455		323842		wu:fc11d12		0.624791		6.37E-03
AI601808		323857		wu:fc12b06		0.831072		4.07E-04
AI601831		323868		wu:fc12d12		1.791086		4.67E-04
AI601832		323869		wu:fc12e01		1.02422			2.48E-05
AI601860		323878		wu:fc12g09		1.983609		1.33E-04
BI866913		323892		wu:fc13c09		0.933449		6.14E-04
AI626344		323911		wu:fc13h05		1.894526		3.78E-08
AI658077		567691		wu:fc14a08		0.660979		6.80E-05
AI657897		323944		wu:fc14h06		0.636652		7.43E-03
AI657549		565809		wu:fc15a01		1.018561		1.41E-03
AI641560		323971		wu:fc15g09		1.268538		4.19E-04
AI641495		323995		wu:fc16d07		1.375886		6.58E-06
AI657707		323999		wu:fc16e03		6.508878		5.32E-10
AI641529		324013		wu:fc16h03		2.081236		2.26E-07
AI641534		324017		wu:fc16h10		0.885171		2.64E-04
AI641639		560751		wu:fc17g12		1.500671		3.87E-05
AI658029		324076		wu:fc18a05		0.7246			1.95E-02
AI641071		324096		wu:fc18f06		5.005162		1.39E-11
AI641083		324104		wu:fc18g09		0.713061		2.08E-03
AI641092		324108		wu:fc18h07		0.786368		5.43E-04
AI641121		324124		wu:fc19d12		0.748081		1.14E-03
BC154117		556913		wu:fc20e06		2.372084		1.32E-09
AI641187		324156		wu:fc20e08		0.918619		1.74E-02
AI658264		799002		wu:fc20g06		0.961518		1.40E-03
BC056589		324212		wu:fc21h01		1.812409		1.29E-07
AI641657		324222		wu:fc22a10		1.847371		1.86E-03
AI641662		324226		wu:fc22b04		1.447261		6.70E-08
AI721906		324300		wu:fc25a03		0.770708		3.55E-04
AI721944		324319		wu:fc25e04		2.32465			1.09E-06
AI723098		324320		wu:fc25e11		0.752149		1.59E-04
AI722354		324339		wu:fc26b02		2.833006		2.19E-07
AI722373		324351		wu:fc26d08		2.647607		3.53E-08
AI721466		324414		wu:fc28a08		0.904403		3.79E-05
AI721532		324435		wu:fc28h03		0.837573		1.21E-03
AI721594		324457		wu:fc29g09		0.685864		2.04E-04
AI721646		324479		wu:fc30e02		0.898647		2.17E-03
AI721675		324495		wu:fc30h03		1.531113		5.27E-05
BQ262408		324518		wu:fc31e04		1.713351		5.92E-06
AI721719		324520		wu:fc31e07		1.183834		4.85E-05
AI722295		324542		wu:fc32b06		0.840806		2.87E-02
AI722313		324549		wu:fc32d11		0.782527		3.75E-03
AI723153		561184		wu:fc33c06		1.709803		5.13E-07
AI723200		324596		wu:fc33h04		3.656351		6.59E-10
AI723241		324610		wu:fc34e06		6.844347		3.48E-09
AI723298		324626		wu:fc35d04		0.972073		8.56E-05
AI667060		324646		wu:fc37b04		0.768709		2.94E-03
AI667061		324647		wu:fc37b07		0.901295		2.50E-07
AI794124		324702		wu:fc38f09		0.754147		5.69E-05
AI667289		324705		wu:fc38g07		0.839377		4.11E-04
AI667293		324708		wu:fc38g12		0.652048		1.37E-03
AI667533		565630		wu:fc41e03		4.360392		5.10E-11
AI667178		324816		wu:fc44b11		2.460082		2.43E-08
AI667194		324825		wu:fc44d09		0.887695		2.35E-03
AI794490		324842		wu:fc45a07		0.925498		2.60E-05
AI793385		324861		wu:fc45e11		1.74561			1.34E-08
AI883898		324870		wu:fc46a02		2.10915			1.54E-04
AI883903		324871		wu:fc46a10		2.389917		2.85E-06
AI883905		324877		wu:fc46c11		1.12701			6.57E-05
AI883911		324880		wu:fc46e01		0.938584		3.06E-05
AI794612		324882		wu:fc46e11		1.006709		3.34E-03
AI793436		563025		wu:fc47d12		2.036554		8.92E-08
AI793440		324905		wu:fc47e09		1.741076		1.59E-08
AI793444		324908		wu:fc47f02		0.612389		8.56E-03
AI877509		324925		wu:fc48b12		0.71203			4.24E-03
AI793610		324958		wu:fc49e02		1.627749		4.46E-05
AI793616		561199		wu:fc49e10		0.674397		5.36E-04
AI793661		324977		wu:fc50b12		1.598077		1.63E-06
AI877672		572283		wu:fc50c06		0.618976		9.09E-03
AI793527		324990		wu:fc50f07		1.775228		3.76E-08
AI793531		324991		wu:fc50g04		2.913557		6.60E-08
AI793570		325007		wu:fc51c08		0.720545		1.47E-02
AI793592		325016		wu:fc51e09		0.778061		5.40E-05
AI793683		325018		wu:fc51f03		0.845977		1.16E-04
AI793703		386992		wu:fc51h05		4.551316		3.71E-09
AI793765		325048		wu:fc52f12		1.753455		1.00E-05
AI793804		325072		wu:fc54c10		0.891788		1.85E-03
AI793812		557263		wu:fc54d09		0.715087		2.67E-03
AI793835		325087		wu:fc54g11		1.340679		1.78E-06
AI877934		325097		wu:fc55d02		2.233945		2.19E-06
AI793890		325111		wu:fc55f12		0.657906		6.62E-03
AI877970		325116		wu:fc55g10		0.631709		2.48E-04
AI793940		325142		wu:fc56d06		0.599768		9.82E-03
AI878389		325166		wu:fc57b10		0.602701		1.81E-02
AI878393		325169		wu:fc57c05		0.599165		2.39E-03
AI878410		325175		wu:fc57f08		0.862078		3.05E-07
AI878413		325176		wu:fc57g04		2.006004		3.47E-06
AI878439		325186		wu:fc58d06		0.931587		5.15E-03
AI878445		325189		wu:fc58e09		0.701434		2.14E-04
AI878465		564211		wu:fc59a09		3.947594		9.56E-10
AI878484		325206		wu:fc59e04		1.940702		4.30E-06
AI878490		325210		wu:fc59f01		1.61528			3.73E-04
AI878529		325224		wu:fc60d03		1.698855		6.25E-05
AI878581		325247		wu:fc62b05		1.939707		3.07E-07
AI878631		386892		wu:fc63a04		0.856503		1.33E-04
AI878636		325261		wu:fc63b05		2.565335		2.78E-07
AI878639		325263		wu:fc63b12		0.696095		9.88E-03
AI883415		325269		wu:fc63h01		0.634985		2.48E-03
AI878788		797732		wu:fc66f06		0.660554		2.35E-03
AI883979		325354		wu:fc68e03		0.899604		1.68E-04
AI884122		100005945	wu:fc74a06		2.695346		9.34E-09
BC152509 		793730		wu:fc75a03		1.208504		7.57E-08
AI884184		325413		wu:fc75a07		1.297707		2.08E-07
AI942754		562197		wu:fc75c05		0.98525			4.94E-04
AI942921		325456		wu:fc79b02		3.036674		1.13E-10
AI942925		325459		wu:fc79b06		0.978685		3.62E-04
AI943365		325463		wu:fc79c11		0.597263		1.76E-02
AI943010		325478		wu:fc83a06		1.041954		2.61E-05
XM_001341075		555688		wu:fc83e05		0.623932		8.92E-07
AI943081		325512		wu:fc84a08		0.691131		7.28E-05
AI943174		325543		wu:fc85f10		1.570371		6.80E-08
AI943206		325546		wu:fc86f12		1.610791		6.62E-07
AI965276		325572		wu:fc88h04		2.142352		4.07E-08
AI965301		325579		wu:fc89d12		2.301887		1.33E-06
AI957397		325595		wu:fc90d11		0.735885		4.53E-04
AI957496		560857		wu:fc92e03		0.846174		6.45E-04
AI957549		325633		wu:fc94d12		5.486028		1.90E-12
AI957603		325646		wu:fc95e01		0.968363		1.58E-07
AI957657		325659		wu:fc96f03		0.800978		9.09E-03
AI957669		325664		wu:fc96g12		1.509344		2.70E-06
AI957809		325718		wu:fd06c04		1.212976		1.72E-04
AI957961		325753		wu:fd08h09		1.097064		1.02E-04
AI957962		386838		wu:fd08h10		0.747792		2.61E-04
AI959432		325758		wu:fd10a10		6.479659		2.69E-10
AI959589		100151372	wu:fd11e11		4.743294		2.25E-09
AI882980		100008376	wu:fd14a01		2.019268		2.12E-05
AI667224		327146		wu:fd14f04		0.67666			3.73E-03
AI722564		327269		wu:fd19h03		3.070998		5.10E-07
AW115530		325883		wu:fd42f04		0.708731		9.72E-04
XM_692497		569132		wu:fd44f11		1.964322		4.22E-10
AW019804		325926		wu:fd46g04		3.505533		7.49E-10
AW018984		325937		wu:fd47h11		0.666118		1.30E-02
BF717645		325941		wu:fd50a12		1.560924		1.68E-05
AW019295		325959		wu:fd51d07		1.446434		3.44E-05
BF717814		325968		wu:fd52b06		2.643537		3.86E-06
AW019745		556544		wu:fd56f09		0.727507		1.66E-04
AW019028		326031		wu:fd58g02		0.601343		8.13E-05
AW019045		326034		wu:fd59a11		1.840804		6.68E-05
AW019079		326046		wu:fd59e12		0.903708		1.33E-03
AW019121		326055		wu:fd60a08		0.931649		4.55E-06
AW019140		326062		wu:fd60c08		0.666025		3.12E-05
AW019168		795537		wu:fd60h05		3.002846		7.90E-10
AW019238		326079		wu:fd61b09		5.294687		1.82E-11
AW165042		326094		wu:fd99d03		2.590106		2.79E-08
AW165103		326650		wu:fe01e06		0.76499			2.20E-03
AW165198		326690		wu:fe05f07		4.260638		9.62E-12
AW165256		326713		wu:fe06e11		2.544033		1.29E-06
AW019326		326722		wu:fe11b02		1.401809		9.67E-05
AW059458		326752		wu:fe14d04		0.771307		3.01E-03
AW128446		564994		wu:fe16a10		1.130161		2.70E-02
AW128481		326775		wu:fe16d09		5.924005		4.07E-10
XM_001333691		796449		wu:fe18c06		0.733705		8.99E-07
AW059010		386805		wu:fe23c09		3.760874		1.50E-07
AW059104		100148875	wu:fe25c07		0.867923		1.59E-03
AW421072		326821		wu:fe25c11		4.96055			1.04E-13
AW059129		326828		wu:fe25f07		1.057463		6.71E-05
AW128367		326888		wu:fe38f03		1.244469		1.46E-05
AW058822		326914		wu:fe48e11		1.310727		3.60E-08
AW078445		326926		wu:fe49g03		0.764118		6.30E-05
AW115804		327340		wu:fi03f09		1.506932		1.15E-06
AW115880		327364		wu:fi04e12		2.220782		1.17E-10
AW115938		327380		wu:fi05c07		0.63831			5.82E-03
AW116302		327483		wu:fi13g07		1.013316		1.39E-05
BC146727		566261		wu:fi14a03		1.709492		6.54E-08
AW116326		327490		wu:fi14b07		0.628691		2.61E-03
AW116871		327633		wu:fi20h05		0.744366		3.60E-02
AW154579		334068		wu:fi29f12		0.826163		2.68E-04
AW154715		334105		wu:fi31g01		1.58115			1.53E-03
AW175511		334207		wu:fi36a10		2.074338		2.73E-09
AW175523		334211		wu:fi36c02		0.618319		6.58E-03
AW171072		334229		wu:fi37a12		0.971391		2.65E-04
AW171123		334248		wu:fi37e10		2.022257		2.92E-09
AW174205		556620		wu:fi40d09		0.914741		1.15E-02
AW171390		334328		wu:fi41a04		0.601491		4.57E-02
AW171396		334330		wu:fi41a10		1.76087			1.76E-05
AW171511		334354		wu:fi42f02		1.1158			4.13E-07
AW171625		334378		wu:fi43h09		1.066901		8.33E-06
AW343712		334408		wu:fi48d11		1.659845		5.99E-05
AW466570		334424		wu:fi56h12		1.582268		1.26E-05
AW343789		334438		wu:fi67a10		0.618966		4.23E-04
AW344138		569699		wu:fi75a02		0.949279		2.10E-04
AW344192		559677		wu:fi75f03		0.730815		3.82E-03
AW342693		503807		wu:fi84d07		1.061037		1.31E-06
AW466712		337257		wu:fi98c06		5.125969		3.75E-10
AW077940		335320		wu:fj01d05		1.260279		1.11E-07
AW076848		335346		wu:fj04f08		5.801662		4.03E-12
AW203078		335388		wu:fj08e01		0.682224		5.04E-03
NM_001099990 		558314		wu:fj09c03		1.20944			3.73E-05
AW203141		335413		wu:fj09h01		0.665561		4.65E-04
AW184285		335430		wu:fj11g02		0.637183		9.44E-03
AW232068		569910		wu:fj13a12		0.646329		1.60E-03
AW232136		335457		wu:fj14d10		0.836645		3.53E-05
AW232161		335463		wu:fj15b02		0.599874		8.45E-04
AW232163		335465		wu:fj15b05		3.283178		7.70E-11
AW280037		335468		wu:fj15c09		1.572097		1.16E-07
AW232215		335475		wu:fj16a03		4.063567		1.92E-09
AW232425		335525		wu:fj19d05		1.241639		5.49E-05
AW202706		335546		wu:fj21a02		0.717285		2.31E-03
AW232739		335613		wu:fj29e05		1.498437		4.91E-07
AW232760		335619		wu:fj30a12		4.141227		3.34E-07
AW232795		335626		wu:fj30f03		1.135654		1.42E-04
AW233295		792477		wu:fj30f06		1.618489		1.33E-05
AW077232		335809		wu:fj33d06		1.33499			9.24E-08
AW076989		335812		wu:fj33d12		1.623997		1.12E-03
AW077121		335827		wu:fj34a03		0.587088		1.31E-03
AW077193		559049		wu:fj34h05		0.786541		2.69E-06
AW077421		335886		wu:fj36a07		1.393409		6.29E-05
AW077477		335911		wu:fj36f11		1.371617		1.29E-04
AW233661		335959		wu:fj39h03		1.144622		4.71E-06
AW233667		100004725	wu:fj39h09		0.944805		2.39E-06
AW279630		335996		wu:fj42c12		1.263846		9.79E-05
AW279749		336034		wu:fj44c04		2.881583		1.08E-04
AW279786		336041		wu:fj44g05		0.823386		1.51E-02
AW279791		336042		wu:fj44g11		0.736663		9.99E-03
AW279924		336072		wu:fj47a01		0.590182		8.02E-04
AW280076		336114		wu:fj49b04		1.118552		1.91E-05
AW280161		336143		wu:fj51f08		0.837393		5.06E-04
AW281227		336151		wu:fj52a05		0.685265		1.45E-03
AW281953		336256		wu:fj59f04		0.621806		5.38E-03
AW281964		336258		wu:fj59g11		0.788795		8.37E-05
AW305648		336292		wu:fj61g12		1.114425		1.95E-07
AW419571		336319		wu:fj63c11		1.611545		1.66E-04
AW305405		336343		wu:fj64h08		1.189061		6.81E-05
AW077657		337390		wu:fj65h07		0.989117		5.72E-05
AW077660		337391		wu:fj65h10		0.81405			1.91E-05
AW077754		572549		wu:fj66b05		0.621689		1.04E-03
AW077850		337431		wu:fj67d03		3.154327		6.71E-07
BM156917		337448		wu:fj67h05		2.344336		7.05E-09
BC124367 		555257		wu:fj67h08		3.2263			1.19E-07
AW076522		337455		wu:fj68b05		1.090693		1.15E-04
AW305895		562465		wu:fj77d08		2.036911		1.64E-06
AW305957		570579		wu:fj78b06		1.381952		1.86E-04
AW419653		337535		wu:fj81f11		1.796484		1.07E-09
AW420502		337548		wu:fj82c11		2.627858		3.70E-09
AW420657		337579		wu:fj84g06		0.768433		3.81E-03
AW419896		337582		wu:fj84h12		0.598226		1.79E-03
AW420678		337587		wu:fj85b04		1.284624		7.11E-05
AW420795		337614		wu:fj87a11		1.330754		4.03E-04
AW420898		337631		wu:fj88f05		0.835916		5.33E-04
AW420922		337635		wu:fj89a05		0.715686		1.08E-04
AW420954		337638		wu:fj89g03		0.78213			3.01E-04
AW420993		100005471	wu:fj90d02		1.575265		7.22E-06
AW421098		337651		wu:fj92a04		2.109468		5.94E-07
AW421160		337658		wu:fj93c03		1.046032		1.69E-03
AW421237		337681		wu:fj94h02		1.399058		5.41E-07
AW115638		334522		wu:fj98d01		0.799925		4.60E-06
AW115698		334540		wu:fj99c09		0.97736			1.04E-03
AW466760		337265		wu:fk03f02		1.106331		1.37E-06
AW566552		336881		wu:fk23f11		0.689733		1.96E-03
AW567295		565850		wu:fk24c07		1.670226		3.97E-06
AW567475		336900		wu:fk26a02		0.667457		4.13E-03
AW567021		336936		wu:fk30h11		0.712063		3.13E-02
AW567106		797198		wu:fk33d07		0.652737		1.67E-03
AW595107		336964		wu:fk35c01		2.268173		1.50E-06
CF999355		797677		wu:fk35f04		5.52941			8.56E-09
AW567276		336972		wu:fk36h04		4.037166		4.91E-10
AW777533		334660		wu:fk47b06		0.730461		6.29E-06
AW777642		334673		wu:fk48e08		1.449194		3.34E-05
AW826555		335660		wu:fk53f01		0.844831		6.37E-03
AW826771		335699		wu:fk57g06		0.871335		9.75E-07
AW826318		335714		wu:fk59c05		1.181971		2.83E-02
BE015690		335741		wu:fk63g08		1.976266		1.28E-07
BE016150		335088		wu:fk66b06		0.762721		1.76E-05
BE016270		335108		wu:fk69e07		0.949232		3.36E-07
BE016442		335127		wu:fk73b01		0.681979		7.93E-05
BE017485		572104		wu:fk78a01		2.751389		1.26E-05
BE017490		335143		wu:fk78a11		1.017036		4.92E-05
BE017314		335157		wu:fk81c02		1.31859			3.12E-05
BE200876		335166		wu:fk83a02		0.935905		3.32E-04
BE017854		335181		wu:fk85d10		4.034297		6.34E-11
BE200686		335210		wu:fk89d07		0.773905		7.64E-03
BE200743		335214		wu:fk90e01		1.334415		1.41E-03
BE201761		335261		wu:fk98c08		1.820583		5.90E-04
BE202007		557356		wu:fl04e06		0.795517		4.84E-05
BE605390		335285		wu:fl09a04		1.293524		2.69E-08
BE605452		335287		wu:fl09h10		0.948394		3.73E-03
BE605797		335298		wu:fl20f09		0.66169			3.87E-02
BE605888		335304		wu:fl22g03		0.870593		1.36E-03
BI844756		558830		wu:fq17c05		1.120037		2.44E-05
BI845146		100000095	wu:fq26c12		4.344177		1.07E-08
BI889820		795057		wu:fq44d08		0.65654			7.19E-03
NM_200913		393887		wwox			0.604464		1.61E-02
NM_001001943		321695		wwp1			1.432393		1.61E-03
BG728392		497637		xirp1			1.752912		3.64E-06
AI601863		559746		xirp2			1.660862		7.84E-06
NM_001045210		541386		xpc			1.30872			2.99E-04
NM_212980		406253		xpnpep1			0.75999			2.42E-04
NM_212674		324342		xpo4			1.192698		5.46E-07
NM_001001944		321940		xrn2			0.703563		1.56E-02
NM_001003500 		445106		yipf2			0.716592		1.54E-03
NM_212781		337571		yrk			0.75287			1.27E-06
NM_212757		336610		ywhai			1.463051		7.53E-06
NM_201484		335195		ywhaqb			0.70119			2.12E-04
NM_001008650		494107		zdhhc13			0.934755		1.05E-04
NM_001077563		564062		zdhhc18			1.118621		9.19E-05
NM_213039		406312		zfand5a			0.70512			1.31E-03
NM_199558		321659		zfr			0.658302		3.35E-05
AI723133		324565		zfyve26			1.83337			8.60E-05
NM_001077723		777615		zfyve28			0.980323		9.47E-05
NM_001003543		445149		zgc:100829		1.268846		2.13E-05
NM_001003528		445134		zgc:100864		6.86984			2.10E-10
NM_001003519		445125		zgc:100903		2.501445		5.80E-10
NM_001003639		445245		zgc:100914		0.977969		2.55E-04
NM_001003629		445235		zgc:100933		0.633414		5.03E-03
AW280027		445324		zgc:100952		1.083896		9.06E-06
NM_001002739		437012		zgc:100980		2.023166		4.00E-06
NM_001003774		445317		zgc:101000		1.9304			3.05E-07
NM_001003588		445194		zgc:101040		1.08848			1.06E-04
NM_001003562		445168		zgc:101107		1.939887		2.41E-05
NM_001003559		445165		zgc:101116		0.765991		2.22E-05
NM_001044327		445160		zgc:101130		0.996694		6.12E-06
NM_001013445		541316		zgc:101523		1.715852		2.72E-06
BI672058		449827		zgc:101555		1.273036		2.97E-05
NM_001004641		447903		zgc:101565		4.436707		2.83E-11
NM_001005995		449822		zgc:101569		0.652966		1.45E-02
NM_001007414 		492773		zgc:101572		1.052769		1.70E-03
NM_001007776		493616		zgc:101598		0.621748		2.13E-04
NM_001006093		450073		zgc:101621		1.152844		6.96E-04
NM_001007444		492803		zgc:101640		2.001282		6.80E-10
NM_001008643 		494100		zgc:101644		0.832136		1.55E-04
NM_001007439		492798		zgc:101659		3.447989		2.96E-09
NM_001007437		492796		zgc:101663		2.614083		4.58E-10
NM_001004635		447897		zgc:101676		2.41246			2.52E-07
NM_001005600		449558		zgc:101723		1.041075		2.12E-05
NM_001013536		541409		zgc:101744		5.191693		3.44E-11
AI942923		494083		zgc:101757		0.73707			4.26E-04
NM_001004625		447886		zgc:101772		5.868709		6.76E-12
NM_001007403		492762		zgc:101777		1.508883		3.56E-07
NM_001007402		492761		zgc:101778		0.851696		8.50E-05
NM_001007401		492760		zgc:101780		1.137567		1.49E-03
NM_001006053		450032		zgc:101785		0.85096			1.28E-05
NM_001007396		572841		zgc:101798		4.302413		5.08E-10
NM_001008621		494078		zgc:101800		0.668731		2.19E-02
NM_001007772		493612		zgc:101810		2.960573		2.09E-10
NM_001008590 		494047		zgc:101867		1.332928		3.73E-05
NM_001007372		492500		zgc:101897		0.704956		1.13E-02
NM_001006037		450016		zgc:103434		1.993888		1.43E-08
NM_001008605		494062		zgc:103508		0.869104		1.67E-06
NM_001005955		798632		zgc:103624		0.760077		8.87E-03
NM_001005947		449774		zgc:103658		0.670898		2.09E-02
NM_001008585		494042		zgc:103664		1.014445		1.13E-02
NM_001004664 		447926		zgc:103670		0.731416		4.66E-06
NM_001033588		619195		zgc:109736		1.00948			5.14E-05
NM_001039987		664758		zgc:109753		4.916651		2.10E-09
AF197880		550522		zgc:109868		5.258391		2.44E-05
NM_001030076		554231		zgc:109926		1.337498		7.80E-07
NM_001024436		554142		zgc:109930		0.751981		1.30E-03
NM_001020734		553769		zgc:110003		1.419051		1.31E-06
NM_001024428		554134		zgc:110017		1.112654		1.82E-03
NM_001024214		100002293	zgc:110020		0.926056		1.52E-06
NM_001030175		563496		zgc:110105		0.86875			9.01E-06
NM_001017858		550556		zgc:110137		0.706551		1.80E-03
NM_001017856		550554		zgc:110141		0.95524			2.12E-06
NM_001017845		550543		zgc:110171		2.961229		1.38E-10
NM_001017837		550535		zgc:110182		4.733043		8.38E-12
NM_001017637		550330		zgc:110234		1.419426		3.59E-07
NM_001017629		550322		zgc:110243		1.768724		1.34E-07
NM_001020581 		553605		zgc:110270		0.614286		1.59E-04
NM_001020582		553606		zgc:110281		0.593195		1.29E-04
NM_001017591 		550253		zgc:110307		1.316001		8.45E-07
NM_001017809		550507		zgc:110323		0.746649		1.79E-04
NM_001017806		550504		zgc:110325		0.818025		2.55E-03
NM_001017799		550497		zgc:110333		5.654164		9.21E-09
NM_001017795		100004503	zgc:110335		1.110072		1.27E-06
BC091458		541345		zgc:110340		4.748972		1.77E-08
NM_001024396		554094		zgc:110434		0.649948		1.47E-05
NM_001024395		554093		zgc:110436		1.945475		1.19E-04
NM_001017906		550605		zgc:110585		0.965663		1.04E-03
NM_001020822		368352		zgc:110692		1.257266		6.59E-04
NM_001017861		550559		zgc:110702		0.682831		4.66E-02
AI477935		550250		zgc:110712		2.182264		1.72E-06
NM_001013347		503769		zgc:110741		0.599463		8.57E-04
NM_001013565		541440		zgc:110749		0.875234		2.02E-04
NM_001014367		378742		zgc:110783		1.818379		3.57E-06
NM_001013288		503601		zgc:110788		5.012024		1.38E-10
NM_001014305		541492		zgc:110843		0.682318		3.64E-02
NM_205715		403024		zgc:111878		0.805403		2.52E-08
NM_001030161		561830		zgc:111944		0.662948		5.35E-06
NM_001017803		550501		zgc:111983		5.485031		9.79E-11
NM_001017681		550376		zgc:112015		2.274059		5.51E-09
NM_001013467		541339		zgc:112018		0.961291		1.46E-05
BC095650		334827		zgc:112032		0.691466		1.21E-03
NM_001017662		550355		zgc:112056		2.010161		8.71E-11
NM_001017763		550460		zgc:112084		1.869423		2.17E-07
BC095673		791424		zgc:112136		0.819589		3.09E-04
NM_001017737		550432		zgc:112138		0.780002		3.17E-04
NM_001017729		550424		zgc:112148		4.069292		4.61E-07
NM_001017715		550410		zgc:112183		1.467912		3.99E-05
NM_001017707		550402		zgc:112199		2.907333		2.06E-09
NM_001033919		564608		zgc:112212		1.988349		6.03E-06
NM_001025169		573990		zgc:112248		0.960369		3.38E-04
NM_001020669		553695		zgc:112255		1.100547		1.95E-03
NM_001020670		553696		zgc:112257		0.896232		1.41E-02
NM_001020671		553697		zgc:112270		0.643888		8.90E-05
NM_001020673		553700		zgc:112279		1.159266		4.43E-05
AW116701		327582		zgc:112296		0.993231		7.04E-04
NM_001033591		619199		zgc:112334		0.949892		9.51E-05
NM_001030096		555962		zgc:112355		2.3007			2.94E-06
NM_001111214 		553718		zgc:112359		1.462978		9.74E-07
NM_001025474		553249		zgc:112368		1.75103			1.13E-08
NM_001017610		550273		zgc:112403		0.717579		3.78E-05
BC093304 		550484		zgc:112430		0.806675		1.58E-04
NM_001017780		550477		zgc:112432		1.565232		1.95E-06
NM_001020700		553729		zgc:112450		0.622339		1.75E-02
NM_001093727 		541337		zgc:112487		0.814463		4.78E-07
NM_001017659		550352		zgc:112491		1.038368		3.30E-05
NM_001017401		407699		zgc:112524		3.030718		3.33E-07
NM_001017746		550441		zgc:112531		1.130089		2.95E-04
NM_001013342		503764		zgc:112964		5.760542		5.25E-12
NM_001020706		553735		zgc:112965		0.663013		5.00E-04
NM_001014298		541485		zgc:112986		0.875162		7.54E-05
NM_001013450		541322		zgc:113054		1.220381		2.13E-04
NM_001172634 		541432		zgc:113055		0.627087		9.78E-04
NM_001020773		553811		zgc:113078		4.366085		4.77E-10
NM_001013490		541363		zgc:113149		0.691481		2.50E-02
NM_001045161		792182		zgc:113191		0.591944		6.44E-03
NM_001017539		548335		zgc:113196		1.973997		1.06E-05
NM_001014359		541546		zgc:113232		2.059696		2.24E-02
NM_001033743		619262		zgc:113338		1.143203		4.23E-04
NM_001012492		503528		zgc:113436		0.785			1.58E-04
NM_001040035		560464		zgc:113920		1.22819			4.67E-06
NM_205752 		793362		zgc:113947		1.104537		6.54E-07
AW422929		573997		zgc:113984		1.197525		1.11E-04
NM_001025528		796312		zgc:114067		0.592273		4.18E-03
NM_001030203		566146		zgc:114109		0.79194			2.07E-05
NM_001030247 		570332		zgc:114130		1.050821		2.26E-04
NM_001030257		570907		zgc:114135		1.392782		1.87E-07
NM_001033737		619255		zgc:114181		0.897341		2.02E-04
NM_001037407		641418		zgc:123008		0.838072		1.08E-02
NM_001037437		641500		zgc:123010		0.769767		1.79E-04
NM_001037670		553283		zgc:123047		0.650937		4.53E-05
NM_001007132		403118		zgc:123068		2.044847		1.15E-05
NM_001037120		641325		zgc:123103		1.230423		1.65E-04
NM_001037401		570159		zgc:123271		0.66495			9.83E-04
NM_001037565		641567		zgc:123282		0.68743			2.39E-02
NM_001037432		641492		zgc:123285		2.972803		1.38E-08
NM_001037677		557397		zgc:123327		1.236391		5.11E-04
NM_001037388		560778		zgc:123333		0.687623		6.64E-03
NM_001037114		641290		zgc:123336		0.616222		6.87E-06
NM_001040381		678636		zgc:136279		1.015805		2.12E-04
NM_001045269		692297		zgc:136359		1.65544			4.49E-06
NM_001045308		724003		zgc:136474		1.53946			1.36E-07
NM_001039835		664695		zgc:136605		1.347354		5.74E-06
NM_001040384		678639		zgc:136639		1.174824		4.41E-06
NM_001040325		557392		zgc:136778		2.002411		2.39E-05
NM_001040323		678565		zgc:136791		1.251297		2.22E-06
NM_001040245		678518		zgc:136827		0.690062		1.35E-03
NM_001045317		724012		zgc:136844		1.457331		5.86E-05
NM_001040302		678543		zgc:136858		2.182425		6.50E-08
NM_001040379		678634		zgc:136871		0.847479		3.72E-04
NM_001040246		678519		zgc:136889		0.710204		5.96E-04
NM_001039932		568096		zgc:136926		1.0044			4.73E-03
NM_001040390		678649		zgc:136929		0.851498		1.11E-04
NM_001039819		563946		zgc:136930		1.789003		1.52E-08
NM_001045311		724006		zgc:136939		0.997464		8.31E-03
NM_001045334		735249		zgc:136970		0.681955		7.23E-04
NM_001077798		777757		zgc:152720		5.639624		5.99E-09
AI957698		553349		zgc:152778		6.438774		3.33E-09
NM_001077560		562666		zgc:152873		1.457348		6.90E-06
NM_001077175		568910		zgc:152897		0.9159			4.03E-04
NM_001077722		777614		zgc:152898		0.65496			6.74E-04
NM_001077584		572245		zgc:152911		3.679337		5.57E-10
NM_001045418		751706		zgc:152916		1.272607		2.33E-03
NM_001077369		555601		zgc:152917		1.011191		1.51E-04
AW466634		100002391	zgc:152930		0.5939			1.35E-03
NM_001076754		767787		zgc:152945		2.180473		2.80E-08
NM_001080057		571919		zgc:152953		0.711881		3.17E-04
NM_001045367 		751650		zgc:152970		3.609704		9.59E-12
NM_001080031		566811		zgc:152984		0.999196		4.28E-03
NM_001077734		777626		zgc:153012		1.030309		1.10E-04
NM_001076638		767700		zgc:153032		1.47807			1.13E-08
NM_001077334		768192		zgc:153035		0.809895		1.00E-02
NM_001077304		768161		zgc:153041		0.795193		5.58E-04
NM_001076740		767773		zgc:153061		0.946601		3.92E-05
NM_001077335		768193		zgc:153092		2.040703		4.94E-05
NM_001045423		751712		zgc:153116		1.132489		2.43E-04
NM_001077716		777608		zgc:153126		0.642011		2.70E-04
NM_001077274		768128		zgc:153129		2.032487		1.66E-09
NM_001076760		767793		zgc:153139		1.258313		6.80E-05
NM_001076766		767799		zgc:153169		0.736464		3.77E-04
NM_001076579		767638		zgc:153258		1.75922			9.24E-08
NM_001076668		767730		zgc:153310		5.038474		6.09E-12
NM_001077179		570761		zgc:153329		1.472761		1.64E-06
NM_001077296		768153		zgc:153351		1.025939		7.72E-06
NM_001077156		562076		zgc:153368		0.647018		1.50E-04
NM_001161497		751633		zgc:153408		1.13948			3.06E-07
NM_001077569		566033		zgc:153452		0.908036		2.06E-04
NM_001076756		767789		zgc:153477		0.971061		5.31E-07
NM_001077305		768162		zgc:153522		2.387124		8.03E-08
NM_001077325		768182		zgc:153607		0.587832		3.53E-02
NM_001045412		751700		zgc:153613		1.693714		4.78E-07
NM_001077294		768151		zgc:153628		1.834112		9.95E-08
NM_001077454		768289		zgc:153629		1.350806		2.22E-05
NM_001076723		767756		zgc:153634		0.634555		5.61E-04
AW420760		556601		zgc:153639		0.72695			1.01E-02
NM_001077463		768299		zgc:153665		4.43582			2.49E-11
NM_001077455		768291		zgc:153678		1.813359		1.22E-08
NM_001077295		768152		zgc:153687		0.738289		9.49E-04
NM_001076747		767780		zgc:153717		1.10878			6.73E-04
NM_001077318		768175		zgc:153764		0.777777		6.45E-04
NM_001077250 		562009		zgc:153795		6.562799		1.93E-10
NM_001076650		767712		zgc:153847		2.163337		2.91E-09
NM_213638		337226		zgc:153867		0.761087		7.54E-03
NM_001077254		572011		zgc:153887		1.618783		3.63E-07
NM_001076743		767776		zgc:153924		1.007816		1.58E-03
NM_001077747		777640		zgc:153929		1.593554		6.03E-07
NM_001045846		558275		zgc:153966		0.965815		1.45E-04
NM_001080008		563581		zgc:153972		0.627031		2.35E-03
NM_001077547		558487		zgc:153973		0.646971		9.79E-05
NM_001077391		572469		zgc:153997		0.71377			1.28E-05
NM_001045006		563056		zgc:154014		0.600716		7.24E-05
NM_001077607		562007		zgc:154020		6.227961		1.17E-13
NM_001077757		777709		zgc:154029		0.760562		6.05E-05
NM_001077302		768159		zgc:154030		2.082045		4.49E-06
NM_001099448 		564527		zgc:154036		0.652596		1.73E-04
NM_001079994		561840		zgc:154041		0.647676		1.00E-02
NM_001077282		768136		zgc:154043		1.320217		3.34E-05
NM_001077724		777616		zgc:154054		5.079377		1.70E-12
NM_001076564		559050		zgc:154065		1.029072		1.69E-02
NM_001077298		768155		zgc:154073		1.46827			7.56E-08
NM_001079964		556929		zgc:154075		0.790792		6.80E-04
NM_001045851		562232		zgc:154081		0.666858		1.06E-02
NM_001077769		777721		zgc:154085		1.551414		5.29E-05
NM_001077327		768184		zgc:154086		2.403344		1.02E-07
NM_001089437		793834		zgc:158138		0.612033		7.38E-06
NM_001079956 		553293		zgc:158151		2.064781		1.64E-07
NM_001080580		562050		zgc:158225		3.60243			2.10E-10
NM_001080068		790922		zgc:158245		0.803536		2.11E-05
NM_001089519		100037367	zgc:158262		1.127011		2.26E-02
NM_001080082		790937		zgc:158299		0.977516		4.81E-05
NM_001080586		563073		zgc:158319		4.081922		4.33E-09
NM_001080038		568780		zgc:158343		2.016148		3.33E-09
NM_001082998		558921		zgc:158347		1.961217		9.02E-12
NM_001080993		569582		zgc:158350		0.675669		1.07E-03
NM_001080054		571403		zgc:158367		0.63428			9.18E-04
NM_001083826 		558502		zgc:158381		0.612486		6.99E-05
NM_001080599		567144		zgc:158390		1.825284		7.90E-06
NM_001080084		790939		zgc:158403		0.916395		1.52E-03
NM_001080625		791143		zgc:158419		0.781			1.09E-04
NM_001080083		790938		zgc:158423		2.184567		1.12E-09
NM_001123011		568603		zgc:158426		0.73656			8.10E-04
NM_001080200		572435		zgc:158450		0.818506		8.63E-03
NM_001098396		100037361	zgc:158463		0.639719		1.27E-03
AF370883		386720		zgc:158494		5.86618			9.31E-10
NM_001099238		553264		zgc:158564		0.612455		1.67E-02
NM_001082996		325276		zgc:158569		0.605365		1.10E-02
NM_001083018		797289		zgc:158613		0.992498		6.73E-05
NM_001080578		561239		zgc:158649		0.780545		1.07E-04
NM_001080693		791211		zgc:158760		0.669948		6.08E-05
NM_001089547		100038767	zgc:158803		0.847494		2.92E-04
NM_001083023		100009654	zgc:158846		3.597268		2.36E-07
BC141785		565497		zgc:158852		0.613199		3.22E-03
NM_001083849		569044		zgc:161969		1.683822		8.64E-07
NM_001017358		100007702	zgc:162040		0.90602			1.52E-04
NM_001082921		797943		zgc:162126		0.673582		1.33E-02
NM_001083570		798009		zgc:162129		1.386758		6.48E-07
NM_001089327 		323315		zgc:162193		1.880816		3.54E-08
NM_001083875		100000478	zgc:162268		1.43874			6.31E-04
NM_001082958		100005158	zgc:162286		1.049521		4.31E-04
BC134949		562365		zgc:162288		1.234729		1.29E-04
NM_001089460		100007897	zgc:162290		1.193813		1.21E-03
NM_001089543		560883		zgc:162319		1.138481		8.87E-05
NM_001126433		504061		zgc:162345		1.240276		1.87E-07
AF497969		572000		zgc:162502		2.92373			2.20E-11
NM_001089331 		325751		zgc:162618		0.769052		2.85E-02
NM_001089384		560165		zgc:162698		0.913289		7.14E-05
NM_001089404		564559		zgc:162730		0.687444		3.90E-04
NM_001082894 		794020		zgc:162919		0.709057		2.74E-06
NM_001089387		560569		zgc:162964		2.316989		4.13E-10
NM_001089408		565767		zgc:162969		1.458132		1.93E-06
NM_001089330		324123		zgc:162979		0.709286		2.48E-04
AW232790		569482		zgc:163000		0.694884		4.32E-06
NM_001089557		100038777	zgc:163022		2.216662		3.52E-10
NM_001083569		795946		zgc:163143		0.95074			8.02E-05
NM_001099260		100093707	zgc:165628		2.700028		6.65E-07
NM_001105119		566710		zgc:171318		1.00168			6.68E-05
NM_001114932		100141368	zgc:171432		0.674518		2.00E-04
NM_001113629		793035		zgc:171445		1.842991		4.56E-07
NM_001111173		563255		zgc:171517		1.753672		1.47E-08
NM_001114699		567632		zgc:171595		0.858532		4.91E-04
NM_001102637		100124611	zgc:171663		0.692844		6.72E-05
NM_001105106		558162		zgc:171674		0.619113		1.15E-03
NM_001105118		566684		zgc:171747		1.51781			1.01E-04
NM_001105696 		100126016	zgc:171763		1.738941		5.58E-05
NM_001111167		562552		zgc:171775		4.130639		2.81E-08
NM_001114744		792456		zgc:171804		6.830861		1.70E-12
NM_001114908		100141343	zgc:171818		0.854811		2.28E-05
NM_001113645		100002635	zgc:171887		1.433921		2.37E-04
NM_001109708		560428		zgc:171978		1.871218		1.01E-06
NM_001123056		100144561	zgc:172124		0.702878		3.94E-04
NM_001111187  		566376		zgc:172136		1.161783		9.25E-07
NM_001013272		550134		zgc:172187		0.819189		1.39E-04
NM_001113646 		100002876	zgc:172210		4.250272		5.23E-10
NM_001128298		563236		zgc:173506		1.243257		4.25E-04
NM_001114478		100003631	zgc:173545		0.893069		5.50E-03
NM_001114421		560948		zgc:174160		1.683646		1.12E-07
NM_001114439 		570656		zgc:174164		5.730038		3.92E-09
AI558578		100006353	zgc:174574		0.758495		5.76E-05
NM_001114885		324910		zgc:174881		2.373124		6.09E-07
NM_001111158		558728		zgc:174908		0.873992		9.77E-04
NM_001110407 		796019		zgc:174935		4.575202		4.66E-12
NM_001113798		559776		zgc:175088		3.8683			1.11E-10
NM_001114581		100136863	zgc:175136		1.134244		5.00E-06
NM_001123053 		100144557	zgc:175180		0.726845		1.32E-04
NM_001111218		795167		zgc:175209		0.747747		4.43E-04
NM_001114741		557286		zgc:175221		2.151837		2.55E-06
NM_001128796		798206		zgc:194551		1.331289		6.53E-08
NM_001128776 		792915		zgc:194578		1.115412		1.60E-05
NM_001128778		793103		zgc:194678		0.692344		9.91E-05
NM_001128783		794093		zgc:194693		2.547325		2.23E-07
NM_001135129		556744		zgc:194768		0.975074		4.98E-06
BC056714		497596		zgc:194819		0.93312			2.98E-03
NM_001130770		557813		zgc:194930		5.684145		5.40E-10
NM_001083830		559844		zgc:198241		0.684439		2.16E-04
NM_001039804		325179		zgc:198309		1.4205			5.53E-08
NM_001113659 		100006523	zgc:198419		0.836572		3.03E-04
NM_199546		321491		zgc:55292		0.992091		2.14E-04
NM_199804		327429		zgc:55318		0.735342		8.69E-04
NM_200252		393222		zgc:55343		0.586231		2.96E-06
NM_213490		406811		zgc:55461		0.640289		4.63E-04
NM_200157		393126		zgc:55468		2.077529		6.13E-10
NM_199719		325470		zgc:55512		1.292087		2.20E-06
NM_201113		394088		zgc:55557		0.888864		6.98E-04
NM_213456		406765		zgc:55572		0.704228		2.48E-03
NM_199901		334460		zgc:55582		1.48201			6.22E-07
NM_200169		393138		zgc:55634		0.82613			1.58E-04
NM_212585		321460		zgc:55671		3.088653		6.88E-10
NM_200176		393145		zgc:55815		2.391329		4.48E-09
NM_200235		393204		zgc:55856		1.22025			2.03E-08
NM_200959		393934		zgc:55886		0.801928		1.25E-03
NM_213069		406342		zgc:55891		1.000857		8.25E-05
NM_213249		406338		zgc:55941		0.769012		4.12E-06
NM_201176		394151		zgc:55970		0.608288		4.84E-04
NM_199833		327592		zgc:55983		0.704119		2.09E-04
NM_200239		393209		zgc:55995		0.86786			2.31E-05
NM_201081		394056		zgc:56010		0.691747		2.80E-04
NM_213048		406321		zgc:56062		0.917262		9.28E-05
NM_200190		393159		zgc:56072		0.816366		4.34E-06
NM_199816		327506		zgc:56085		0.762439		5.88E-06
NM_200195		393164		zgc:56112		1.143217		1.77E-05
NM_200196		393165		zgc:56116		1.013035		1.02E-05
NM_200249 		393219		zgc:56186		2.194433		1.17E-05
NM_200224		393193		zgc:56292		1.569227		3.15E-08
NM_200034		336797		zgc:56419		0.65909			1.20E-03
NM_200277		393247		zgc:56429		3.273402		8.39E-08
NM_200264		393234		zgc:56466		1.024451		2.46E-08
NM_200295		393265		zgc:56513		2.204728		2.34E-05
NM_213427		406736		zgc:56518		1.438577		4.95E-07
NM_200279		393249		zgc:56525		1.254794		4.30E-06
NM_200268		792225		zgc:56530		0.71324			4.65E-07
NM_200298		393268		zgc:56565		0.735084		2.32E-03
NM_200274 		393244		zgc:56706		2.734885		1.16E-05
NM_200629		393602		zgc:63489		4.090178		6.23E-12
NM_213506		406827		zgc:63491		0.983056		3.47E-05
NM_201133		394108		zgc:63495		2.890444		5.22E-10
BC063743 		393849		zgc:63504		4.714786		1.40E-09
NM_001099978		555053		zgc:63514		2.585341		9.13E-11
NM_200123		386994		zgc:63565		1.118982		3.27E-05
NM_200123		386994		zgc:63565		1.621354		2.01E-08
NM_201169		394144		zgc:63566		0.611522		1.21E-03
NM_198871		321056		zgc:63569		1.047974		8.42E-06
NM_200459		393431		zgc:63587		1.204657		3.42E-03
NM_001077797 		777756		zgc:63593		0.705653		1.74E-04
NM_200672		393645		zgc:63599		3.870115		3.60E-10
NM_201034		394009		zgc:63600		1.79329			7.82E-07
BC160661		393436		zgc:63611		0.803737		3.84E-05
NM_200396		393367		zgc:63634		0.641876		6.31E-03
NM_200476		393448		zgc:63658		0.913039		8.45E-05
NM_200400  		393371		zgc:63689		1.272943		5.34E-04
NM_200957		393932		zgc:63767		0.58627			3.53E-02
NM_200402		393373		zgc:63882		0.742405		1.49E-04
NM_201137		394112		zgc:63907		2.647012		2.01E-08
NM_200686		393659		zgc:63910		0.921812		3.32E-05
NM_199748		326808		zgc:63962		1.51625			3.67E-07
NM_200636 		393609		zgc:64042		5.764707		3.47E-13
NM_200408		393380		zgc:64085		3.868764		4.40E-10
NM_213136		791453		zgc:64115		1.805926		5.89E-06
NM_213131		406405		zgc:64133		1.149161		5.16E-06
NM_200049		561817		zgc:64155		0.981841		3.99E-08
NM_213126		791742		zgc:64161		1.539487		6.58E-06
NM_200421		393393		zgc:64213		0.747468		1.07E-03
NM_200552		393524		zgc:65811		1.001459		1.07E-02
NM_200676		393649		zgc:66030		1.051298		2.09E-05
NM_200556		393528		zgc:66080		0.848168		1.25E-04
NM_200559		792319		zgc:66109		0.883717		3.52E-04
NM_200495		393467		zgc:66127		0.591909		4.99E-03
NM_200515		393487		zgc:66285		1.14408			4.15E-05
NM_200516		393488		zgc:66286		2.699737		5.93E-07
NM_200428		393400		zgc:66313		1.622352		1.70E-03
NM_200112		386792		zgc:66317		5.393864		2.43E-10
NM_200529		393501		zgc:66450		2.020805		1.65E-06
NM_199814		327497		zgc:66473		1.254663		8.36E-08
NM_199825		327554		zgc:66483		1.602532		6.48E-09
NM_200431		393403		zgc:66488		1.51169			5.93E-05
NM_200695		393668		zgc:73056		1.836876		3.83E-09
NM_213042		406315		zgc:73061		1.004782		5.35E-05
NM_200825		572207		zgc:73075		1.158143		1.48E-04
NM_200009		336334		zgc:73138		0.788759		2.08E-02
NM_200829		393802		zgc:73155		1.120328		6.21E-05
NM_199538		321203		zgc:73187		0.674538		9.29E-03
NM_199637		323326		zgc:73225		0.981793		2.06E-04
NM_205570		402792		zgc:73226		3.046753		1.57E-10
NM_200769		393742		zgc:73269		0.83292			1.71E-03
NM_213028		406301		zgc:73293		1.102879		6.82E-06
NM_200789		393762		zgc:73324		1.693318		3.97E-08
NM_199686		324551		zgc:73328		0.694087		5.51E-04
NM_200794 		393767		zgc:73336		1.408662		5.64E-05
NM_200837		393810		zgc:73359		0.619653		3.86E-03
NM_212880		405816		zgc:76887		0.918669		7.16E-06
NM_214705		334166		zgc:77057		0.957956		3.67E-04
NM_212686		324710		zgc:77101		1.059947		4.53E-05
NM_001001825		792197		zgc:77123		1.562706		5.07E-05
NM_205646		402943		zgc:77147		1.273934		5.39E-06
NM_001001823		402828		zgc:77174		0.873099		4.42E-04
NM_213285		406690		zgc:77183		0.966491		9.85E-07
NM_214745		406800		zgc:77202		0.837632		1.66E-05
NM_205559		327566		zgc:77292		2.776579		2.25E-11
NM_205632		402928		zgc:77358		1.09841			1.15E-05
NM_205759		402965		zgc:77395		2.887147		6.53E-08
NM_213266		406550		zgc:77407		0.919591		3.39E-03
NM_212908		405844		zgc:77466		1.203329		6.05E-06
NM_213328		406633		zgc:77495		2.925998		2.28E-08
NM_001001948		335750		zgc:77551		0.910685		8.70E-05
NM_212734		335176		zgc:77556		0.75628			1.44E-05
NM_199993		336063		zgc:77665		0.613872		8.82E-03
NM_205602		402894		zgc:77713		2.122547		1.39E-08
NM_199544		321465		zgc:77714		0.681761		1.25E-04
NM_200888		393862		zgc:77752		1.066679		2.62E-07
NM_205661		402960		zgc:77817		0.976007		1.03E-05
NM_213196		406477		zgc:77836		3.226045		3.79E-11
NM_213165		406444		zgc:85678		1.164636		3.32E-05
NM_212918		405854		zgc:85683		0.738065		2.39E-04
NM_214815		407984		zgc:85716		0.680534		1.26E-04
NM_214813		407982		zgc:85722		1.090982		2.28E-04
NM_212788		338247		zgc:85763		1.782196		1.47E-06
NM_213183		406462		zgc:85772		0.952569		1.50E-05
NM_212936		405872		zgc:85889		1.557691		7.13E-04
NM_212931		405867		zgc:85909		0.588733		7.34E-03
NM_214812		407981		zgc:85963		0.979289		9.38E-04
AF321830		494166		zgc:86586		4.79684			9.21E-09
NM_001002163		415253		zgc:86599		0.624676		8.40E-05
NM_001002068		415158		zgc:86706		0.643834		3.98E-03
NM_001002066		570210		zgc:86709		0.859173		1.41E-05
NM_001002133		415223		zgc:86757		1.217024		2.53E-04
NM_001002681		436954		zgc:86841		0.786672		3.12E-02
NM_001002680		436953		zgc:86870		1.840534		1.48E-06
NM_001002100		415190		zgc:86896		3.335853		1.06E-10
NM_001002092		415182		zgc:86915		1.840049		9.87E-08
AF321829		407623		zgc:91787		3.050586		8.41E-11
NM_001002201		431748		zgc:91835		4.487754		2.15E-10
NM_001002688		436961		zgc:91847		2.244619		6.53E-08
NM_001002190		431737		zgc:91870		0.807291		1.16E-05
NM_001004542		447803		zgc:91887		0.59755			1.76E-03
NM_001002182		431729		zgc:91890		0.70403			1.27E-03
NM_001002179		431726		zgc:91908		2.88181			1.52E-09
NM_001002177		431724		zgc:91911		2.184293		5.64E-06
NM_001003510		445116		zgc:91936		1.889921		1.01E-07
NM_001002171		431718		zgc:91942		1.888573		1.62E-08
NM_001002664		436937		zgc:91960		7.13914			1.38E-10
NM_001007325		492359		zgc:91976		0.756197		3.72E-03
NM_001003499		445105		zgc:91985		1.682736		5.00E-09
NM_001003988		445480		zgc:91996		1.692459		1.92E-06
NM_001002221		431768		zgc:92018		0.741748		1.66E-04
NM_001005585		449543		zgc:92027		0.652201		1.62E-03
NM_001002392		436665		zgc:92035		0.897987		5.48E-06
NM_001002391		436664		zgc:92040		1.236213		5.85E-09
NM_001003737		445282		zgc:92041		0.674205		2.47E-03
NM_001002383		436656		zgc:92061		4.60082			4.62E-10
NM_001002378		436651		zgc:92066		2.46691			7.87E-09
NM_001007295		492329		zgc:92107		0.603025		1.04E-02
NM_001007321		492355		zgc:92116		0.900722		1.10E-04
NM_001004593		447854		zgc:92140		1.488629		7.33E-07
NM_001004556		447817		zgc:92161		1.637716		8.42E-08
NM_001004584		447845		zgc:92231		2.582718		9.91E-10
NM_001002626		436899		zgc:92242		1.882903		2.11E-07
NM_001002624		436897		zgc:92247		0.880298		1.92E-02
NM_001002621		436894		zgc:92254		1.506026		3.75E-04
NM_001002606		436879		zgc:92287		0.764857		2.99E-02
NM_001002596		436869		zgc:92313		4.496436		9.14E-10
NM_001002192		431739		zgc:92407		2.662831		7.69E-11
NM_001002175		431722		zgc:92432		1.33334			6.50E-04
NM_001004606		447867		zgc:92470		1.22887			2.72E-06
NM_001004604		447865		zgc:92481		1.364185		1.66E-07
NM_001002381		436654		zgc:92489		2.220942		6.05E-07
NM_001002373		436646		zgc:92501		0.826751		1.00E-04
NM_001002364		436637		zgc:92512		1.290307		2.77E-05
NM_001003445		445051		zgc:92533		4.090602		5.08E-10
NM_001003442		445048		zgc:92542		0.617271		5.46E-03
NM_001002705		436978		zgc:92610		0.88239			1.03E-05
NM_001002695		436968		zgc:92631		1.129785		1.11E-04
NM_001002420		436693		zgc:92666		0.701307		1.73E-03
NM_001012315 		436849		zgc:92739		0.999313		8.21E-07
NM_001002566		436839		zgc:92757		0.625343		1.76E-02
NM_001002560		436833		zgc:92763		1.180541		1.87E-04
NM_001002548		436821		zgc:92784		0.829457		3.40E-03
NM_001007303 		100149572	zgc:92804		0.739596		3.61E-03
NM_001004568 		447829		zgc:92806		0.728339		3.88E-05
NM_001002493		436766		zgc:92851		0.865313		1.79E-05
NM_001002465		436738		zgc:92895		0.895573		3.41E-06
NM_001002461		436734		zgc:92903		0.734741		4.59E-05
NM_001007052		449650		zgc:92915		1.827671		1.45E-06
NM_205727		403041		zic5			0.944667		4.98E-04
NM_001113339 		561061		zmiz1			1.082579		4.71E-06
NM_199892		334380		zmpste24		1.219773		1.56E-03
AI601462		570149		zmym2			0.71043			7.88E-05
AW171182		553781		zmynd11			0.995444		1.28E-07
NM_200430 		393402		znf277			0.968004		5.49E-04
NM_001082841		571228		znf326			1.731099		6.92E-07
AW279740		336030		znf385a			3.47052			4.24E-09
AJ002113		30487		znf6			2.071061		1.27E-09
AF222996		114429		znf703			0.749772		1.06E-05
NM_131330 		30593		zp2			0.703847		1.14E-04
NM_131696		64692		zp3b			2.111793		3.55E-04
XM_680521		563179		zp3c			0.654727		6.36E-05
AL924106		566682		zzef1			0.923737		1.30E-04


ESTs								

Accession number	Ratio			ttest				
AA495103		0.770473		3.90E-03				
AA495267		1.050043		1.16E-03				
AA497238		3.875591		3.20E-05				
AA497265		0.611843		4.22E-03				
AA542525		1.34443			4.81E-06				
AA566254		0.631508		2.60E-03				
AA566485		0.741148		3.69E-04
AA605863		2.126301		3.14E-07
AA658586		1.572386		1.56E-04
AB055670		1.119808		5.90E-03
AF160696		0.633974		2.01E-04
AF164771		0.604082		3.74E-03
AF509629		0.756041		5.77E-04
AF533659		2.544345		3.30E-07
AI105923		1.716681		1.41E-04
AI106301		1.51522			6.46E-05
AI106316		1.993961		2.86E-07
AI106329		2.084258		1.56E-07
AI204734		0.808894		3.14E-05
AI204794		3.009728		6.26E-09
AI330404		3.552719		5.51E-09
AI330547		1.816396		2.84E-06
AI330863		3.287438		2.11E-09
AI330949		0.808831		3.33E-04
AI331731		0.963444		2.33E-06
AI332165		0.865267		6.35E-06
AI353299		1.17643			3.13E-05
AI353437		0.951062		3.32E-05
AI353464		0.955594		7.26E-05
AI384352		2.772672		9.63E-06
AI384392		1.00002			9.82E-04
AI384655		1.366468		4.66E-05
AI384885		3.004185		2.13E-06
AI384940		2.648892		1.54E-05
AI384948		0.620523		3.79E-03
AI385006		1.229869		1.50E-04
AI396671		1.096582		4.67E-05
AI396686		3.574618		2.20E-11
AI396827		4.467152		7.26E-10
AI397120		0.767003		6.29E-08
AI397334		1.069069		1.59E-06
AI397370		1.244366		4.85E-05
AI397375		2.242831		2.88E-07
AI397380		0.870944		2.58E-03
AI397408		1.088759		4.26E-05
AI415841		0.742564		9.46E-03
AI416034		1.52919			1.64E-06
AI416215		0.926477		1.30E-03
AI416336		0.913098		3.42E-03
AI437428		0.793473		7.61E-03
AI444530		1.00901			3.18E-06
AI477221		0.874634		4.82E-05
AI544644		1.71717			1.15E-07
AI544688		0.770516		2.12E-03
AI544970		1.383988		6.59E-07
AI545111		0.914244		2.21E-06
AI545173		1.19597			6.62E-04
AI545277		4.258415		4.09E-10
AI545292		0.711788		4.59E-05
AI545296		1.007319		4.82E-04
AI545455		2.082657		2.77E-08
AI545493		5.163097		1.90E-12
AI558471		2.411636		9.43E-06
AI558519		0.695683		1.38E-05
AI558566		1.388482		3.83E-08
AI584342		0.864309		3.78E-05
AI584352		4.43352			8.41E-11
AI584552		0.769017		4.46E-04
AI584590		0.81367			4.44E-05
AI584734		1.016503		6.45E-05
AI584950		0.588688		4.04E-04
AI585142		1.432513		9.97E-05
AI588182		1.273834		2.09E-05
AI588283		0.949048		4.61E-06
AI588285		0.824461		2.34E-04
AI588304		0.745074		8.33E-04
AI588316		0.842598		2.36E-05
AI601325		1.303973		4.65E-06
AI601363		1.012262		4.42E-04
AI601369		0.730285		2.90E-03
AI601567		0.981558		2.30E-05
AI601576		1.987088		1.60E-06
AI601589		1.074628		7.95E-06
AI601693		0.885763		2.43E-03
AI601744		0.764449		1.08E-04
AI601758		0.844531		1.87E-03
AI601825		2.378177		2.25E-08
AI601866		1.690879		2.32E-05
AI617585		0.749019		7.11E-03
AI626282		1.689009		3.39E-06
AI626355		1.233794		9.50E-04
AI626603		0.939748		5.93E-04
AI626628		4.009487		4.92E-05
AI626822		1.043323		8.12E-06
AI629057		2.296946		1.84E-05
AI629143		0.691082		1.96E-02
AI641075		1.048453		9.40E-04
AI641100		0.64801			2.68E-04
AI641118		0.957107		3.37E-03
AI641158		2.104604		2.60E-09
AI641381		0.89815			2.18E-03
AI641396		1.126553		8.77E-05
AI641406		1.190421		1.85E-03
AI641435		1.414696		6.23E-06
AI641523		1.26496			4.11E-03
AI641758		0.813368		1.29E-02
AI657561		2.61547			2.78E-06
AI657806		2.811478		5.64E-09
AI658284		0.851117		7.57E-03
AI666887		0.605281		1.98E-02
AI666960		0.923502		5.88E-03
AI667136		1.0685			2.64E-06
AI667187		1.354438		3.19E-06
AI667386		0.887558		6.04E-06
AI667409		0.794683		8.15E-04
AI667510		2.133671		4.16E-06
AI667564		0.724381		3.58E-04
AI721320		0.881182		6.79E-03
AI721526		0.929164		9.16E-06
AI721533		0.727648		6.54E-04
AI721918		0.630928		2.74E-03
AI721937		1.647714		3.11E-08
AI721956		1.253473		1.30E-04
AI722338		1.015642		1.01E-02
AI722369		3.14541			1.62E-07
AI722443		2.464018		1.16E-06
AI722627		1.223677		9.04E-08
AI793429		0.819908		5.33E-04
AI793465		0.761982		1.58E-03
AI793521		0.849597		7.92E-04
AI793532		1.841025		3.34E-03
AI793597		1.731697		5.27E-06
AI793630		1.522644		2.77E-06
AI793671		0.636174		3.80E-03
AI793677		0.615686		5.61E-03
AI793706		1.50282			4.34E-09
AI793750		0.6794			3.46E-03
AI794113		0.738337		3.64E-02
AI794242		1.115801		2.32E-05
AI794330		1.625911		7.45E-05
AI794408		1.155971		2.33E-04
AI878433		0.937158		4.86E-05
AI878760		1.115262		3.21E-05
AI878773		1.536929		1.58E-07
AI878797		0.68284			2.62E-05
AI883293		0.846604		3.64E-03
AI884000		0.641626		2.05E-04
AI884043		5.82334			3.04E-11
AI884045		0.825658		2.82E-04
AI884093		0.881842		1.49E-05
AI884159		1.569003		4.19E-03
AI884271		1.012504		2.01E-04
AI942582		1.410582		1.58E-05
AI942916		0.738806		5.54E-04
AI942981		1.23152			1.60E-05
AI943149		1.054296		9.08E-04
AI943201		1.170255		4.12E-05
AI943207		1.943102		4.63E-06
AI957416		1.188833		8.87E-03
AI957456		0.836587		6.11E-05
AI957474		0.861253		1.47E-06
AI957558		1.070453		3.76E-03
AI957768		0.969929		2.94E-04
AI957822		0.87514			1.85E-02
AI958574		0.594767		2.28E-03
AI958583		0.937296		5.17E-04
AI958692		0.642227		2.12E-03
AI959531		1.042909		1.23E-04
AI959620		0.865969		3.00E-05
AI959704		6.287911		1.81E-11
AI964255		0.895081		8.40E-04
AI964259		0.886728		1.45E-03
AI964343		0.672515		1.77E-03
AI974189		1.803482		4.17E-07
AI974205		0.737574		1.31E-04
AL591382		2.268411		3.37E-08
AL718492		1.259737		1.85E-04
AL721378		0.644866		2.03E-03
AW018474		1.281114		3.04E-04
AW019239		0.862664		2.83E-03
AW019275		1.191488		2.28E-04
AW019277		3.095777		5.97E-09
AW019294		0.783101		1.47E-02
AW019300		1.533398		7.17E-05
AW019433		0.616983		9.46E-04
AW019604		1.223036		7.22E-07
AW019622		1.071058		2.47E-04
AW019696		0.699803		7.19E-03
AW019708		1.104634		2.52E-05
AW058801		5.083325		6.72E-11
AW058949		0.68521			2.22E-05
AW059193		0.591719		3.27E-03
AW059228		0.610225		7.97E-03
AW076602		0.705322		6.34E-04
AW076618		1.179994		2.18E-05
AW076663		1.275312		6.29E-04
AW076817		3.997185		8.90E-12
AW076844		0.622341		9.10E-03
AW076955		2.42655			1.17E-04
AW077323		1.015364		1.87E-04
AW077338		0.682847		1.53E-02
AW115637		2.571971		1.24E-05
AW115990		2.498201		8.52E-10
AW116241		2.032009		1.75E-08
AW116383		3.789466		8.71E-11
AW116584		0.788508		4.71E-02
AW116624		1.21269			3.63E-05
AW116942		4.986334		6.69E-11
AW116961		0.63632			5.37E-03
AW127924		0.865167		1.64E-04
AW128289		0.917174		2.39E-06
AW128324		2.144539		6.10E-05
AW128377		0.93175			2.35E-07
AW128554		1.230449		2.69E-05
AW128573		1.057742		7.44E-05
AW165061		0.858662		1.47E-03
AW165089		1.361408		7.31E-07
AW171010		0.660303		1.35E-03
AW171233		0.864642		1.47E-04
AW171339		1.745906		1.02E-03
AW202915		1.532623		1.03E-07
AW203032		1.030236		1.97E-04
AW203092		1.810324		1.62E-05
AW203095		0.639067		2.13E-03
AW232037		5.95398			3.59E-09
AW232046		0.848735		1.02E-02
AW232405		1.28642			7.32E-05
AW232520		0.796954		5.04E-04
AW232630		0.698283		4.63E-03
AW232679		1.598458		3.68E-05
AW232796		1.494832		7.83E-03
AW232827		0.731457		1.21E-04
AW232844		1.190248		3.10E-06
AW233627		1.047695		1.93E-05
AW279726		1.358609		5.08E-06
AW279732		1.114489		2.15E-03
AW279755		0.768452		3.11E-04
AW279757		0.823662		4.54E-03
AW279802		0.658747		3.45E-02
AW279837		3.357545		2.19E-09
AW279867		2.949848		1.43E-06
AW279893		0.981415		1.41E-06
AW279916		1.195466		5.07E-04
AW280058		0.735679		1.13E-03
AW280453		0.827941		7.20E-06
AW280785		0.830935		2.80E-03
AW281842		0.739595		3.02E-02
AW281989		1.282422		8.83E-07
AW282022		1.728365		2.25E-05
AW282034		2.622712		1.90E-11
AW305461		1.034182		6.18E-08
AW342711		1.771269		1.14E-04
AW343713		0.721501		3.26E-02
AW343873		1.642831		1.02E-07
AW343961		1.019834		9.22E-03
AW343985		0.871831		3.83E-06
AW344054		1.558623		1.59E-05
AW344233		2.595227		1.14E-06
AW419493		1.498073		2.40E-04
AW419744		1.680378		3.73E-02
AW419859		0.830172		5.35E-06
AW420330		0.897712		9.25E-04
AW420413		0.925663		4.67E-03
AW420492		0.835857		9.49E-05
AW420559		2.724173		5.92E-07
AW420636		0.784839		6.50E-03
AW420699		0.909862		2.24E-06
AW420739		1.178816		1.13E-04
AW420740		1.583609		1.43E-06
AW420849		1.436692		2.02E-07
AW421016		2.198163		6.24E-06
AW421080		1.708772		3.88E-06
AW421096		1.063809		4.13E-05
AW421129		2.256333		1.10E-07
AW423037		1.041639		8.97E-05
AW454405		0.606065		1.13E-04
AW566923		5.053711		6.96E-11
AW567063		1.984977		6.27E-07
AW567321		0.712307		3.04E-03
AW567458		1.491048		1.67E-04
AW595155		0.664586		2.99E-05
AW595245		0.741208		4.07E-03
AW777326		6.620456		1.16E-10
AW777426		0.693961		5.84E-05
AW777527		2.138703		4.49E-06
AW777778		0.722335		1.99E-02
AW826198		1.240746		5.25E-04
AW826500		0.841706		5.19E-04
AW826513		1.154133		1.96E-04
AW826515		0.946377		6.59E-05
AW826530		2.585733		3.52E-06
AW826539		1.487853		7.07E-05
AW826641		1.946847		2.53E-05
AW826907		1.129161		3.78E-03
BE015686		0.599393		6.68E-04
BE016219		0.838676		1.31E-03
BE016350		1.044917		2.82E-05
BE016391		0.657349		2.08E-02
BE016746		2.446404		5.20E-06
BE017017		0.731856		6.33E-03
BE017030		0.59023			2.37E-04
BE017078		6.478613		4.18E-08
BE017513		2.511806		2.99E-11
BE017557		1.249183		5.58E-04
BE017569		0.982449		5.40E-04
BE017691		0.649351		1.69E-02
BE200730		1.90978			1.38E-05
BE201537		0.83801			2.86E-05
BE201597		0.691486		1.71E-02
BE201611		1.594689		7.30E-07
BE201930		1.133112		8.22E-05
BE202131		4.591333		1.01E-11
BE202180		1.557514		3.68E-09
BE557885		3.295698		1.76E-09
BE605325		3.967226		1.76E-09
BE605347		0.73654			2.11E-03
BE605493		1.269359		3.14E-07
BE605613		0.625118		4.24E-02
BE605948		1.115313		2.35E-04
BE606011		1.728542		1.14E-07
BE693151		0.803938		5.71E-04
BE693204		1.150695		8.43E-06
BF717392		0.735582		2.61E-05
BF717494		0.87356			3.95E-04
BF718182		0.962748		7.15E-07
BF937124		1.278872		4.67E-05
BF938209		0.888659		5.69E-05
BG302637		0.990809		9.84E-03
BG302816		1.290454		1.14E-04
BG302934		2.733935		6.43E-09
BG303297		0.67359			2.10E-02
BG303586		0.844911		7.53E-04
BG303814		2.380301		1.47E-06
BG303967		1.406761		1.83E-06
BG303991		1.86512			9.39E-05
BG304253		1.13725			2.28E-04
BG304332		2.804699		2.42E-06
BG304480		0.768729		2.06E-02
BG304841		0.641323		3.54E-03
BG305182		0.711336		1.72E-04
BG305308		2.544837		3.45E-04
BG305409		0.669662		1.44E-02
BG305413		0.758234		3.17E-04
BG305447		1.993024		5.20E-10
BG305505		1.504425		8.53E-06
BG305516		1.367858		5.45E-05
BG305537		0.603942		2.98E-02
BG305546		0.823953		1.61E-05
BG305574		2.907279		1.91E-07
BG305659		0.711674		9.60E-05
BG305669		0.818418		2.57E-02
BG305735		0.713897		2.86E-04
BG305740		1.477456		7.44E-06
BG305759		0.913474		9.42E-06
BG305826		1.582614		8.95E-04
BG305838		0.861357		2.62E-05
BG305869		2.652835		1.50E-04
BG305926		1.056154		1.42E-03
BG305931		1.132206		1.65E-05
BG305932		0.765882		6.00E-03
BG305996		1.327786		6.38E-04
BG306017		1.70638			2.43E-06
BG306022		0.794993		2.34E-04
BG306034		0.604354		2.84E-03
BG306062		0.902717		2.22E-04
BG306103		1.26853			8.19E-03
BG306104		1.713315		6.30E-06
BG306134		1.002352		2.48E-04
BG306217		0.826283		1.48E-06
BG306297		2.58087			3.11E-10
BG306351		0.591544		3.14E-02
BG306386		0.752166		3.00E-02
BG306823		1.835041		1.84E-07
BG306866		1.123706		4.21E-03
BG307419		1.570643		3.28E-06
BG307516		3.018865		6.84E-07
BG307787		1.13519			5.90E-05
BG307804		0.831837		5.84E-03
BG308433		0.868556		1.97E-06
BG308485		0.701269		2.40E-03
BG308531		0.689994		9.11E-03
BG308624		1.119244		3.00E-05
BG308791		1.921861		8.36E-10
BG308888		1.351726		4.49E-04
BG308914		1.251572		2.84E-04
BG727084		0.916872		2.54E-04
BG727086		1.252976		8.51E-05
BG727089		3.515232		7.60E-09
BG727090		2.385018		1.83E-06
BG727108		0.690964		3.98E-03
BG727196		0.79154			2.24E-02
BG727198		1.072298		2.68E-03
BG727255		0.756189		1.18E-03
BG727259		1.590789		3.79E-08
BG727283		0.987086		6.73E-05
BG727284		0.80917			1.09E-03
BG727288		0.7913			1.80E-03
BG727324		1.319952		1.37E-04
BG727412		0.879804		1.33E-03
BG727421		0.838164		5.40E-04
BG727484		0.88915			3.41E-03
BG727498		1.220288		9.21E-09
BG727528		0.594067		2.84E-04
BG727602		2.333619		5.77E-09
BG727634		1.270859		8.07E-06
BG727636		1.378016		3.71E-06
BG727640		1.421455		1.47E-06
BG727697		1.094215		8.78E-06
BG727890		0.658001		4.67E-03
BG727974		0.718817		1.29E-04
BG728366		0.602741		4.17E-04
BG728383		1.798206		2.01E-05
BG728402		1.055846		2.30E-04
BG728534		1.173074		8.01E-05
BG728555		0.641066		4.28E-03
BG728588		0.713353		1.78E-04
BG728706		1.325994		7.21E-05
BG728764		0.795103		1.44E-02
BG728875		4.198758		5.27E-08
BG728888		1.189362		2.01E-04
BG728956		1.535152		1.31E-07
BG728993		1.818877		1.67E-10
BG737292		1.044749		1.21E-05
BG737519		2.079769		7.17E-08
BG738154		0.709915		1.01E-03
BG738631		0.677206		7.21E-03
BG738755		0.886811		1.58E-03
BG799059		0.618646		9.50E-04
BG882967		1.444835		5.15E-05
BG883258		1.477326		9.47E-10
BG883465		2.230572		3.88E-09
BG883646		0.613954		4.97E-02
BG883654		0.957998		9.99E-08
BG883661		1.403506		4.11E-07
BG883703		1.14444			5.05E-05
BG883742		2.170255		1.67E-09
BG883833		1.654665		4.03E-05
BG883863		0.653468		1.04E-02
BG883864		0.772548		1.48E-06
BG884091		1.582884		8.70E-05
BG884391		1.407135		1.15E-06
BG884399		0.726914		2.04E-03
BG884459		1.068319		8.51E-05
BG884572		0.682642		3.34E-05
BG884588		1.330901		1.94E-07
BG891885		0.770702		1.46E-03
BG891948		2.089181		1.08E-05
BG892002		1.290545		3.59E-05
BG892047		1.705625		5.03E-09
BG892508		3.949306		4.41E-10
BI318080		4.394796		6.72E-10
BI325560		1.526506		7.95E-05
BI326588		3.092791		6.44E-12
BI326622		1.859777		1.55E-06
BI326739		1.171477		2.13E-06
BI350468		1.118763		2.77E-05
BI350531		0.631857		1.28E-02
BI427749		2.299305		3.18E-06
BI427769		1.128803		8.56E-04
BI428130		0.590436		7.57E-05
BI428147		0.701692		7.67E-03
BI428231		1.245139		3.78E-05
BI429117		0.657426		1.67E-04
BI429605		1.205931		1.16E-05
BI429881		1.550944		5.57E-06
BI429994		1.420319		3.02E-04
BI430088		0.865167		6.96E-03
BI430233		1.576723		5.49E-04
BI430253		1.359862		2.82E-06
BI430293		0.653715		7.80E-03
BI430300		0.675461		3.19E-02
BI472925		0.804889		2.43E-03
BI473132		0.759613		5.71E-03
BI473233		0.989223		2.27E-02
BI474263		0.926029		1.59E-02
BI474894		0.800712		8.87E-04
BI474930		1.18029			3.46E-03
BI474967		1.585913		1.74E-05
BI475022		0.622233		6.46E-03
BI475029		1.579071		1.50E-06
BI475283		1.845618		7.53E-04
BI475971		0.969255		5.51E-06
BI475993		0.860612		1.67E-04
BI476033		0.895656		1.39E-02
BI476454		2.17152			1.27E-07
BI476752		1.154661		1.91E-05
BI476800		2.134194		7.26E-08
BI476846		1.228633		1.63E-05
BI533389		1.095368		1.08E-04
BI533454		0.611908		4.32E-03
BI533681		0.999975		3.78E-03
BI534083		0.923073		8.02E-05
BI534200		1.407166		7.99E-07
BI534285		1.253098		2.38E-03
BI563059		0.751184		1.11E-04
BI563128		0.885189		8.82E-04
BI670970		0.85684			5.70E-04
BI671175		0.790324		3.69E-04
BI671180		0.663659		1.18E-04
BI671230		1.395316		2.05E-06
BI671260		1.932504		3.53E-06
BI671304		0.755502		1.67E-04
BI671352		1.630062		2.43E-07
BI671353		1.664029		1.98E-05
BI671450		3.606966		2.81E-08
BI671453		1.633859		8.93E-08
BI671557		1.758094		4.52E-07
BI671633		1.790847		1.10E-07
BI671692		0.599449		1.19E-02
BI671784		2.452416		4.04E-08
BI672013		2.167641		3.94E-07
BI672108		1.520882		1.81E-07
BI672153		1.546514		2.05E-05
BI672215		1.216981		1.16E-04
BI672313		1.561377		7.82E-04
BI672376		1.745308		7.22E-08
BI672412		0.953789		6.14E-04
BI672474		0.72527			3.45E-03
BI672617		0.753307		2.79E-06
BI672866		0.605678		4.48E-02
BI673384		0.75769			1.16E-04
BI673483		0.777187		9.22E-05
BI673677		1.136341		3.61E-05
BI673715		0.932385		2.90E-03
BI673722		1.406549		1.22E-04
BI673998		1.793327		1.03E-07
BI702683		0.735525		1.15E-05
BI703300		4.174295		5.55E-10
BI703385		0.938278		2.83E-02
BI703541		0.710359		1.66E-02
BI704922		1.663949		1.35E-04
BI704944		1.582219		9.09E-09
BI704983		2.955145		3.75E-07
BI704996		0.93849			3.11E-05
BI704997		0.723439		4.55E-04
BI705116		2.001739		2.90E-07
BI705180		1.959636		7.28E-04
BI705192		0.760291		5.82E-05
BI705230		1.338646		1.32E-04
BI705281		0.606015		1.48E-03
BI705603		1.744864		1.60E-06
BI705710		2.108131		3.24E-07
BI705742		1.312184		1.91E-03
BI706217		1.667462		2.73E-09
BI706776		0.65248			1.54E-02
BI707677		0.764276		9.77E-03
BI707695		1.938012		2.73E-05
BI707718		1.037711		4.95E-05
BI708189		2.144512		1.16E-09
BI708763		1.087385		1.42E-03
BI709552		1.540153		5.36E-05
BI710295		1.027773		1.17E-05
BI710448		0.617833		1.59E-02
BI710511		1.121878		1.75E-05
BI710724		1.052046		3.97E-05
BI839255		2.839114		1.60E-09
BI839328		2.160634		2.66E-06
BI839424		2.621086		6.24E-09
BI839727		0.992538		5.30E-06
BI839904		1.026049		1.37E-03
BI840144		2.440081		2.27E-07
BI840421		1.289943		4.70E-06
BI840835		0.670073		1.58E-03
BI840863		1.510653		5.23E-06
BI840867		0.850227		1.27E-05
BI840879		1.509084		1.02E-04
BI840922		0.64037			2.48E-04
BI840934		0.940347		1.46E-02
BI841300		2.004225		1.18E-05
BI841405		6.389199		5.93E-12
BI841443		0.585522		6.14E-03
BI841554		0.930815		2.82E-03
BI841591		1.761242		6.41E-04
BI841680		1.661241		3.48E-05
BI841688		0.82617			3.06E-03
BI841717		1.076561		2.04E-02
BI841756		1.288024		2.98E-05
BI841788		0.628151		5.38E-03
BI841800		0.631586		2.18E-04
BI841830		0.866164		1.67E-03
BI841831		2.813585		6.67E-09
BI841852		1.139498		8.40E-07
BI842227		1.153964		1.41E-05
BI842251		1.079473		5.88E-04
BI842319		1.655959		7.59E-08
BI842329		1.815523		1.67E-06
BI842393		1.358423		1.60E-05
BI842415		2.114615		2.89E-05
BI842416		1.316986		8.06E-06
BI842421		1.510495		1.28E-08
BI842451		0.630894		2.42E-02
BI842486		1.534475		1.94E-05
BI842502		2.049292		3.48E-03
BI842572		0.637503		5.41E-04
BI842926		1.46822			1.20E-03
BI843294		1.033108		1.24E-03
BI843449		0.73575			9.47E-05
BI844108		0.734455		9.43E-03
BI844888		0.860756		9.67E-06
BI845265		1.410878		1.05E-06
BI845272		1.175605		3.02E-06
BI845355		1.193476		1.12E-05
BI845385		1.202155		1.87E-03
BI845524		4.512648		3.20E-08
BI845559		0.873605		1.65E-02
BI845581		0.838392		1.85E-04
BI845628		1.287291		3.20E-04
BI845682		1.529305		9.02E-03
BI845845		1.001172		6.94E-06
BI846192		1.088929		3.74E-06
BI846277		0.949758		1.28E-03
BI846301		0.749561		5.75E-03
BI846484		0.821574		6.12E-04
BI846489		1.242245		2.54E-04
BI846604		1.264018		8.91E-05
BI846635		0.623221		5.26E-03
BI846857		0.622856		4.37E-02
BI847094		0.839858		2.52E-05
BI847138		1.220319		6.32E-03
BI863940		1.114437		1.34E-04
BI864052		0.911548		3.10E-02
BI864069		0.873959		4.64E-05
BI864110		1.635879		5.73E-05
BI864143		0.766094		8.72E-04
BI864169		1.071202		2.35E-06
BI864178		0.711495		1.35E-03
BI864195		2.862523		3.22E-08
BI864203		0.660214		6.19E-06
BI864845		1.277485		1.46E-07
BI864872		1.15765			1.04E-05
BI864998		0.716079		1.51E-02
BI865007		1.358611		3.60E-05
BI865009		1.822047		5.87E-08
BI865010		0.830924		1.42E-05
BI865015		2.272179		2.53E-05
BI865026		2.253822		3.84E-05
BI865067		1.439174		8.09E-07
BI865400		0.630557		1.55E-02
BI865445		0.664784		6.18E-06
BI865453		0.910196		3.16E-04
BI865526		1.087683		4.03E-04
BI865534		1.342879		1.07E-05
BI865542		1.172354		2.76E-03
BI865554		1.352403		4.11E-05
BI865587		0.728561		1.60E-03
BI865668		1.441254		2.02E-05
BI865681		0.92756			5.58E-04
BI865738		1.289076		1.00E-06
BI865890		2.132171		4.05E-07
BI865895		1.262907		2.80E-05
BI865911		0.848115		1.05E-03
BI865976		2.290426		8.06E-07
BI865988		1.193548		7.99E-05
BI866100		3.766459		4.93E-11
BI866206		0.875394		2.94E-03
BI866297		0.615775		8.14E-03
BI866435		3.675055		2.99E-11
BI867092		2.259464		9.85E-07
BI867327		1.640837		3.14E-07
BI867572		1.064954		3.26E-04
BI868116		1.36407			3.33E-05
BI877111		2.023357		5.57E-09
BI877746		3.012889		1.87E-08
BI877810		2.411463		7.19E-05
BI877813		2.19852			1.63E-06
BI877858		3.275504		2.75E-13
BI878011		1.928721		4.29E-07
BI878031		1.207319		8.67E-07
BI878301		0.802373		2.13E-05
BI878814		0.964379		1.53E-03
BI878851		1.890677		2.19E-07
BI878868		0.657789		2.36E-03
BI878961		1.172255		1.03E-05
BI878985		0.685086		2.38E-02
BI879001		0.912558		5.37E-05
BI879005		1.213683		1.52E-03
BI879306		0.657336		2.96E-02
BI879502		0.662692		2.36E-04
BI879509		1.219082		3.78E-05
BI879528		1.409588		1.89E-03
BI879541		1.042741		8.77E-05
BI879637		0.926674		2.69E-06
BI879640		1.41582			8.73E-04
BI879684		2.980677		2.47E-09
BI879697		0.911617		3.57E-04
BI879759		0.799617		4.90E-05
BI879809		2.011505		3.78E-07
BI879855		2.684019		6.63E-04
BI879890		0.725089		2.76E-05
BI879893		0.987281		1.33E-03
BI879914		0.813021		3.28E-03
BI879923		0.786012		6.02E-06
BI880007		0.684814		5.30E-03
BI880069		0.783389		1.51E-04
BI880107		1.053254		7.46E-03
BI880127		1.017656		2.30E-03
BI880136		1.443			6.42E-05
BI880225		0.966598		8.31E-07
BI880247		1.866875		4.38E-06
BI880307		0.603181		1.02E-02
BI880418		3.767747		8.50E-08
BI880437		1.133306		2.02E-03
BI880439		1.193167		3.84E-05
BI880447		0.840692		9.40E-05
BI880452		1.407427		6.12E-03
BI880493		0.786006		2.67E-03
BI880567		0.980295		1.38E-04
BI880613		1.362494		7.91E-04
BI880641		1.661744		1.33E-07
BI880654		1.041266		1.58E-05
BI880710		0.955021		2.15E-04
BI880771		0.908488		9.89E-05
BI880836		0.632429		2.09E-04
BI880960		1.314946		2.86E-04
BI881744		1.106031		3.14E-07
BI881854		0.783327		2.49E-03
BI881896		2.378187		2.53E-09
BI881945		1.497366		5.93E-07
BI881975		0.610648		2.33E-02
BI882139		0.652858		3.94E-03
BI882178		3.197162		2.21E-09
BI882188		0.990792		4.35E-05
BI882203		6.874122		1.13E-09
BI882265		0.638063		2.29E-04
BI882376		3.662785		3.44E-11
BI882380		3.260893		1.71E-09
BI882384		2.141027		5.33E-08
BI882389		0.653312		4.62E-03
BI882477		1.463528		1.05E-05
BI882518		1.551676		1.39E-05
BI882603		1.36553			1.34E-03
BI882668		0.843386		2.42E-04
BI882683		0.963721		5.92E-04
BI882763		2.486988		1.95E-07
BI882791		0.946745		5.50E-05
BI882991		0.806088		1.83E-03
BI883047		0.585345		1.87E-02
BI884164		0.816337		3.01E-04
BI884740		1.393788		1.58E-05
BI884841		1.13252			1.75E-04
BI885003		0.792506		5.72E-04
BI885201		1.042129		5.86E-05
BI885209		2.479213		1.79E-09
BI885224		1.293939		5.77E-06
BI885268		1.574326		5.74E-04
BI885455		1.928504		8.36E-05
BI885793		3.512984		1.06E-07
BI885796		1.951337		2.91E-05
BI885992		3.045538		7.60E-09
BI886077		1.386634		1.97E-07
BI886447		1.059255		1.90E-04
BI886563		0.630873		4.10E-03
BI886601		0.680351		5.99E-04
BI886949		0.622161		1.75E-03
BI886968		1.445658		2.41E-05
BI887135		0.721982		6.20E-03
BI887145		0.992258		2.47E-05
BI887542		0.793998		8.15E-04
BI887633		0.629046		2.63E-05
BI887718		1.317413		3.66E-06
BI888338		1.103837		3.85E-06
BI888424		1.603273		4.12E-07
BI888729		3.096333		2.33E-08
BI888742		0.641706		3.33E-05
BI888879		0.881319		5.45E-03
BI889400		0.794596		1.83E-06
BI889676		1.018451		7.23E-05
BI889937		1.631491		1.76E-06
BI890039		0.611318		3.49E-03
BI890363		0.891133		7.12E-05
BI890369		0.867021		2.14E-04
BI890454		0.663196		1.25E-04
BI890477		1.403662		6.10E-08
BI890684		0.705161		2.09E-03
BI891310		0.624014		1.09E-02
BI891447		0.698585		3.78E-04
BI891552		0.966922		9.64E-05
BI891666		1.359681		2.97E-07
BI891855		0.736528		1.11E-04
BI891869		1.330883		5.39E-06
BI891939		1.081371		2.12E-05
BI892069		0.75077			4.55E-06
BI892110		4.126487		7.27E-10
BI896780		0.632163		1.83E-03
BI897235		0.914486		1.91E-02
BI979165		0.601055		8.04E-04
BI979263		0.731193		8.98E-03
BI979993		0.73435			2.41E-05
BI980194		0.687937		2.69E-05
BI980226		1.280157		1.03E-06
BI980396		0.654347		7.76E-03
BI980797		0.708899		2.03E-03
BI980905		0.709319		3.77E-05
BI980971		0.873425		1.47E-02
BI981066		0.785636		2.45E-04
BI981223		1.346709		2.47E-05
BI981261		0.745732		3.32E-02
BI981292		0.61606			5.25E-03
BI981322		2.050659		1.52E-09
BI981430		0.876972		1.03E-02
BI981857		1.804831		1.40E-04
BI982104		3.286294		1.73E-05
BI982135		1.434722		4.24E-06
BI982141		2.74895			6.44E-07
BI982345		0.772174		5.23E-03
BI982408		1.550544		2.12E-04
BI982420		1.199717		2.34E-04
BI982918		1.048901		1.65E-02
BI983485		1.558198		8.48E-08
BI983589		1.200139		3.20E-05
BM005330		0.960586		2.61E-04
BM005354		0.946345		2.16E-04
BM005368		0.710779		1.24E-04
BM005377		1.144835		2.92E-06
BM023723		1.367333		8.75E-05
BM023805		0.828592		1.55E-03
BM023853		2.479305		3.40E-06
BM024058		4.246422		2.45E-09
BM024200		0.954587		3.71E-05
BM024802		1.788407		5.07E-06
BM024991		2.349483		5.61E-06
BM025258		0.901476		9.22E-05
BM025400		0.92895			3.75E-06
BM025757		1.862892		7.93E-08
BM025771		2.908291		7.63E-09
BM025805		0.853236		1.26E-04
BM025819		0.655557		2.04E-02
BM026015		0.699995		6.25E-03
BM026054		0.656168		7.36E-05
BM026331		0.933612		6.44E-03
BM026334		1.257833		2.01E-03
BM026365		1.025075		1.46E-03
BM026426		0.615739		4.20E-04
BM026437		2.775158		8.22E-07
BM026491		0.913546		9.52E-04
BM026550		0.662213		1.82E-04
BM026555		0.835171		4.18E-04
BM026579		1.272922		7.27E-06
BM026608		1.04638			5.28E-06
BM026691		0.750606		1.35E-02
BM026694		0.844942		6.04E-05
BM026700		0.753645		1.63E-02
BM026705		1.239975		1.03E-02
BM026719		0.942508		3.44E-06
BM026736		1.650563		5.77E-05
BM026778		0.785845		5.76E-04
BM026797		0.773659		3.31E-04
BM026879		0.911109		2.40E-03
BM026905		1.351701		1.83E-04
BM035018		0.747078		7.51E-04
BM035061		0.789153		5.34E-06
BM035571		0.852804		1.88E-04
BM036361		1.923942		5.33E-08
BM036364		0.910002		2.03E-05
BM036439		0.6675			3.29E-03
BM036709		0.946986		9.82E-06
BM037197		0.760423		1.94E-02
BM037232		1.651096		2.75E-07
BM037375		2.193997		7.01E-06
BM070515		2.16692			3.99E-09
BM070534		2.366069		4.33E-09
BM070948		1.056872		1.62E-03
BM071191		0.715091		1.69E-05
BM071654		0.702307		1.05E-04
BM071784		0.66275			1.71E-03
BM071977		0.600815		2.24E-04
BM072262		1.721766		1.59E-04
BM072351		0.945456		4.15E-03
BM072354		0.588253		3.26E-05
BM072363		1.376824		1.56E-03
BM072431		2.032895		5.59E-06
BM081222		1.344375		1.04E-06
BM081915		5.448499		1.06E-10
BM082051		2.786485		8.07E-07
BM082359		1.266426		6.32E-03
BM082820		2.31936			5.37E-11
BM095205		1.591445		1.59E-08
BM095399		0.778723		1.64E-06
BM095962		4.815811		4.03E-12
BM096466		4.592905		8.33E-12
BM101502		1.531267		4.32E-04
BM101516		1.542952		1.77E-04
BM102003		1.193907		6.23E-04
BM102008		2.035139		1.10E-04
BM102179		0.588226		8.99E-04
BM102191		0.787399		3.40E-03
BM103148		4.289585		2.68E-09
BM103344		0.819842		7.53E-03
BM103356		1.125511		1.73E-02
BM103369		1.017502		1.80E-04
BM103450		0.998521		5.13E-06
BM103780		0.814409		8.55E-04
BM154091		1.850251		1.39E-06
BM154187		3.06346			4.94E-10
BM154242		1.381326		3.93E-06
BM154337		0.704444		8.09E-04
BM154367		2.232743		1.35E-06
BM154370		1.061377		4.57E-04
BM154441		1.411736		3.74E-06
BM154753		1.146973		4.71E-06
BM155345		0.890383		2.17E-05
BM155508		1.650437		1.34E-06
BM156012		0.879434		1.51E-03
BM156040		0.67373			6.14E-03
BM156086		0.650618		7.43E-03
BM181387		0.873293		1.86E-04
BM181706		0.793628		7.49E-03
BM181742		4.318405		8.29E-09
BM182264		1.283575		1.22E-06
BM182395		1.114196		1.04E-06
BM182397		0.659934		8.47E-03
BM182746		1.311158		6.58E-07
BM183332		0.614758		6.91E-03
BM183838		0.668762		1.23E-02
BM184047		0.747087		2.37E-04
BM185003		0.623917		1.73E-04
BM185029		0.835547		2.01E-04
BM185041		0.843224		7.14E-03
BM185251		1.410163		2.52E-05
BM185255		0.771372		3.51E-02
BM185396		2.299611		5.66E-04
BM185465		2.073853		1.75E-10
BM185499		0.836937		1.10E-04
BM185765		0.848245		9.00E-05
BM185913		0.665585		4.78E-03
BM185925		1.240236		1.19E-04
BM186102		8.326075		4.29E-06
BM186244		1.7913			1.54E-05
BM186481		1.246366		3.27E-06
BM186485		1.898664		5.87E-07
BM187053		0.973356		3.23E-07
BM187186		1.1324			2.60E-06
BM187208		1.035917		3.01E-04
BM187252		1.369448		3.31E-08
BM187334		0.840951		4.83E-03
BM187371		0.874147		1.39E-04
BM187416		0.688143		2.13E-03
BM187492		0.628304		4.23E-03
BM777438		0.706679		1.97E-03
BM861182		0.747044		6.79E-03
BQ078421		1.691787		5.81E-06
BQ092798		0.690307		7.73E-04
BQ450297		1.048709		1.87E-04
BQ479718		0.693775		5.53E-04
