# Supplementary material for: Molecular dissection of the migrating posterior lateral line primordium during early development in zebrafish
Source: BMC Dev Biol. 2010 Dec 13;10:120. doi: 10.1186/1471-213X-10-120 (PMC3016277; doi:10.1186/1471-213X-10-120)
Supplement: Additional file 2 — Supplementary Table 2. Complete list of genes enriched in microarray experiment at 48 hpf. [file 1471-213X-10-120-S2.TXT]

Accession number     Unigene number	Gene name		Ratio			ttest
NM_214775		407613		a2bp1l			0.96976			6.53E-05
NM_001172642		569798		aadacl4			0.617063		3.52E-02
AW076835		558335		abca12			5.061814		8.41E-10
AI658217		566515		abcb7			1.157824		2.20E-02
NM_001017544		548340		abcb8			0.789823		4.03E-05
NM_001007038		368620		abcc4			1.116853		2.57E-08
NM_213186		406467		abcf1			0.666712		1.25E-03
NM_200914		393888		abhd2a			0.885447		2.64E-04
NM_001017613		550276		abhd4			1.129835		3.26E-06
NM_001089495 		558995		abhd6b			0.735689		2.07E-02
AI878796		393711		abi1a			1.295004		8.08E-05
NM_201181		394156		acadl			1.233477		2.66E-06
NM_213089		406283		acadm			0.878493		1.56E-02
NM_212611		573723		acadvl			1.044397		3.52E-03
NM_001003746		445290		acat1			0.734284		5.13E-04
BI892068		550266		acer1			2.333822		9.34E-05
BC045312		327495		acin1b			1.00767			3.68E-03
NM_001002649		436922		aclya			1.722408		7.72E-06
NM_001034983 		568448		aco1			2.108286		5.31E-07
NM_001099975		554842		acot11			1.951621		3.12E-08
NM_001080803		564010		acot13			1.182405		1.78E-03
NM_001005933		449662		acox1			0.727839		1.43E-02
NM_213147		406421		acox3			0.865381		4.08E-04
NM_001014302 		541489		acp1			0.818501		8.14E-03
NM_001031837		555308		acsl1			0.606345		2.71E-03
NM_001080656		541435		acss1			0.962675		1.84E-04
NM_001002641		436914		acss2			0.809109		1.17E-02
NM_001017750		550445		acta1a			1.184833		1.23E-05
NM_131591		58114		actc1b			1.502472		5.51E-06
NM_001168286		560400		actn1			1.201992		4.14E-05
NM_001037573		641575		actn2			0.92433			1.29E-05
AF047837		58037		actn3a			3.353053		6.91E-09
NM_205544		323320		actn3b			1.207192		4.37E-05
NM_199586		322221		actn4			0.982587		3.05E-04
NM_213499		406820		actr2			1.057221		3.01E-05
NM_001003944		406250		actr3			1.331473		1.15E-06
AF435024		266753		acvrl1			1.082909		2.28E-05
BG985598		436619		acy3.2			2.412842		1.44E-11
NM_131596		58119		adar			0.698507		6.57E-05
AF217251		259257		adcyap1a		3.614998		5.99E-11
NM_199663		556762		add3a			0.957936		6.92E-05
AW116233		322482		adh8a			2.161332		2.22E-08
NM_203460		402841		adh8b			0.819477		2.64E-03
BG728885		404618		adhfe1			1.336634		4.98E-03
AI722566		406821		adipor1b		3.018501		6.45E-11
NM_001025506		560140		adipor2			1.434809		3.43E-06
NM_212791		368220		adka			0.693882		3.54E-02
NM_198802		322229		adkb			1.245568		6.72E-07
NM_131876		140619		admp			2.772576		1.04E-08
NM_213193		406474		adob			0.641023		3.81E-02
AY048969		266752		adra2c			0.720986		1.08E-02
NM_199880		334270		agk			2.173546		6.08E-10
NM_001172653		567798		agl			0.807743		5.12E-03
NM_213425 		406734		agpat3			1.061084		6.11E-04
NM_001012481		335616		agr2			4.795505		7.44E-09
AY049731		322485		agt			0.912025		1.54E-02
NM_213162		79378		agxt			2.510016		1.92E-08
NM_201293 		798918		ahcyl1			1.835416		1.55E-06
BM025875		559276		ahnak			1.700493		9.78E-07
NM_131264		30517		ahr2			1.080524		1.09E-02
AW078052		565037		akap9			0.960095		1.00E-05
NM_200105		378716		aktip			0.913705		9.33E-04
NM_201287		64608		alas1			1.112941		1.05E-02
NM_212634		323919		alcamb			1.17969			3.14E-05
AF254954		323653		aldh3a2			1.12075			1.63E-02
AF254955		282559		aldh3d1			3.295035		1.02E-08
NM_212724		334197		aldh7a1			3.269736		2.01E-08
NM_194377		336425		aldoaa			1.431175		6.77E-06
BM071225		406496		aldoab			2.253838		5.86E-07
AF533646		321664		aldob			2.81555			1.42E-07
NM_194367		321664		aldob			3.478443		2.17E-10
NM_001029952		792692		aldocl			2.567752		1.88E-05
AW076836		407614		alg11			0.715322		2.36E-04
NM_001104936		403068		alg2			1.457904		6.26E-04
NM_001045354		751635		alg5			0.974798		2.12E-06
NM_001017647		327601		alg8			0.636616		4.50E-02
NM_001077387		570158		alkbh5			0.850249		2.11E-05
NM_001005390		317736		alkbh6			2.292479		4.45E-05
AI558352		322732		alox12			0.732583		3.00E-02
AW232709		541539		alpi			1.802475		5.48E-05
AI584257		559835		alpk2			1.184562		1.91E-03
CR407547		555728		als2cr8			1.089212		5.41E-04
AI477606		394093		ambpl			2.733488		4.90E-06
NM_001161601		792097		amd1			1.904551		5.05E-06
BI891850		558920		amotl2			2.708119		1.16E-10
BC107820		571355		ampd2			2.325063		1.30E-05
NM_199848		333997		ampd3			0.725552		2.47E-04
NM_131818		114421		angptl3			2.040563		7.97E-08
BQ169332		561927		angptl6			0.913986		8.12E-03
BE202096		450053		angptl7			2.889473		7.82E-06
AA495477		449796		ank1			0.709296		4.68E-04
BC059206		563327		ankhd1			1.415128		1.48E-03
NM_199986		335907		anp32a			1.664434		1.11E-05
NM_213277 		406562		anp32e			0.838344		1.90E-02
NM_181765 		368215		anxa11a			0.718558		4.68E-02
NM_181766		353365		anxa11b			1.886298		1.77E-04
NM_181758		334724		anxa1a			5.150981		2.28E-10
NM_181759 		353358		anxa1b			4.931054		6.67E-10
AY178795		494158		anxa1c			4.546739		1.32E-07
NM_181761		325557		anxa2a			3.89094			2.51E-08
Y16043			337132		anxa5b			2.130528		6.93E-06
NM_199682		324466		ap1g1			1.128862		2.13E-05
NM_205714		403021		ap1m2			2.321768		3.62E-04
NM_201292		266798		ap3m1			0.860912		1.64E-03
NM_001005964		449791		ap3s1			0.617012		5.20E-03
NM_001002539		436812		ap3s2			0.851813		3.68E-03
AF251502		58131		apaf1			1.107758		5.40E-04
NM_200115		386808		aph1b			0.957617		1.62E-02
NM_199540		321676		api5			0.671123		7.37E-03
NM_001123012		796801		aplp2			0.648157		2.03E-03
CF595245		570638		apoc1l			0.671526		4.59E-02
AJ236882		30314		apoeb			4.647894		1.26E-11
NM_213468		406777		aqp3			1.179859		1.61E-06
NM_213468		406777		aqp3a			1.580723		8.17E-05
AI105766		447923		aqp8a.1			0.701928		4.46E-02
NM_205743		403063		araf			0.800827		3.96E-05
NM_201993		399661		arcn1l			2.661443		2.61E-06
NM_213368		100003895	arfip1			1.174156		1.02E-05
NM_199611 		322614		arg2			4.092997		3.41E-06
NM_213216		406834		arglu1a			1.869207		7.15E-08
NM_001045250		692277		arhgap10		0.749491		1.62E-02
NM_001126407		563267		arhgap12a		4.171561		2.97E-10
BI671403		564805		arhgap29a		1.022327		4.73E-04
NM_200111		378998		arhgap29b		1.990143		1.32E-07
BG892200		394132		arhgdig			1.26087			5.89E-04
NM_214818		407987		arhgef18		3.069324		2.04E-08
AI721499		553493		arhgef7a		1.069214		3.95E-05
NM_001031668		327404		arid4a			1.230116		3.65E-05
NM_001002473		436746		arl1			1.090515		9.80E-04
NM_199693		324689		arl11			4.284833		1.53E-10
NM_001017749		550444		arl4ca			1.624659		9.34E-03
NM_199644		323573		arl4d			1.121842		2.16E-02
NM_131674		64277		arnt2			0.866948		3.43E-02
NM_131577		58098		arntl1a			1.002635		3.31E-07
AB087257		352935		arntl1b			0.650178		3.25E-02
NM_131578		58099		arntl2			1.497171		3.01E-03
NM_201343		394243		arpc1a			1.070913		5.63E-06
NM_212699		327068		arpc2			1.196854		1.69E-05
NM_001002114		415204		arpc3			0.762439		2.56E-07
NM_205537		114456		arpc4			1.217962		2.08E-05
NM_001003762 		445305		arpc4l			1.17094			3.02E-06
BM890460		399482		arpc5b			0.95679			1.85E-05
NM_200972		393947		arpp19b			0.841215		8.95E-07
BG308435		572664		arr3			0.979164		1.27E-05
AW115903		100006005	arrdc1a			5.031936		1.51E-07
NM_199939		335206		arrdc2			1.017146		4.14E-02
NM_001080029 		566685		arrdc3			0.794268		8.18E-04
NM_200577		393549		asah1b			0.822987		1.65E-03
AI815343		560581		asap2b			1.47999			7.75E-05
NM_001040368		678621		asb16			2.431293		4.20E-04
U14587			30466		ascl1a			1.551625		2.80E-05
AW170934		563799		ash1l			1.128058		5.96E-08
NM_200451		393423		asl			0.855572		1.77E-04
NM_200964		393939		atf3			1.144853		1.01E-05
AW077931		406514		atf4			1.839849		4.65E-08
NM_213233		406514		atf4b1			2.247507		7.37E-10
NM_001103192		556410		atf4b2			1.857391		2.81E-04
EH580651		570965		atg12			0.713742		3.92E-03
NM_205618		494180		atg5			0.696293		2.97E-02
XM_001337882		797457		atg7			2.972383		5.52E-07
NM_001006016		449995		atl3			1.497057		6.50E-07
AF115772		114414		atoh2a			0.993959		3.37E-04
NM_131687		64613		atp1a1a.2		5.689226		7.26E-10
AF308598		64614		atp1a1a.3		5.734242		1.78E-09
NM_131689		64615		atp1a1a.4		2.762684		1.78E-05
AY094620		245703		atp1a1a.5		2.763098		3.26E-07
AF286373		64609		atp1a2a			0.806752		1.06E-02
NM_131684		64610		atp1a3a			2.634706		1.18E-06
NM_131671		64273		atp1b1b			4.742012		1.23E-10
NM_131838		114457		atp1b2b			0.627027		5.33E-03
AF293369		64272		atp1b3b			0.760836		1.53E-03
NM_001007029		260440		atp2a1			1.664807		1.99E-05
NM_001077533		494489		atp2a1l			1.515151		6.25E-06
NM_200965		393940		atp2a2a			1.45771			4.51E-07
NM_001044757		378746		atp2b1a			1.431603		4.08E-04
NM_001077467		768304		atp2b4			0.978314		2.47E-04
NM_001077355		553755		atp5a1			0.769332		2.72E-04
NM_199968		335709		atp5d			0.818094		5.57E-03
NM_001005960		449787		atp5f1			0.813573		9.58E-05
NM_200702		393675		atp5h			0.636855		1.62E-04
NM_199757		326977		atp5l			0.845354		1.07E-04
NM_200218		393187		atp5s			0.671718		5.83E-04
NM_173265 		195824		atp6ap1			1.20712			1.88E-03
NM_212672		324307		atp6v0a1a		1.077911		4.61E-04
AY099523		192336		atp6v0c			0.619432		2.65E-04
NM_201322		368907		atp6v1c1a		1.029751		3.88E-03
NM_001003576		445182		auh			1.286173		3.36E-05
NM_131163		30400		b2m			1.016089		8.03E-04
NM_207101		404633		b3galt2			1.158967		2.79E-04
NM_131031		57934		bactin1			1.289968		7.07E-06
AF025305		57935		bactin2			1.028202		6.14E-06
AF231017		58100		bad			1.976213		1.08E-08
NM_198922		387261		baiap2l1a		4.067967		4.60E-07
NM_131784		83496		bambi			1.578385		2.93E-06
NM_001002189		431736		bambib			1.505171		1.20E-06
NM_001013296		503609		baxb			1.543599		3.17E-03
NM_213517		798901		bc2			2.315115		5.92E-05
NM_200092		368488		bcap31			0.940272		2.26E-06
NM_001002676		436949		bcat2			1.399496		4.61E-03
NM_131799		84041		bcdo2l			1.845897		3.68E-03
NM_001024419		554124		bckdha			0.960097		3.81E-06
NM_001044891		559355		bcl2l13			0.880859		1.64E-03
BI879163		393707		bcl6			2.22521			1.08E-04
NM_001100074 		100001936	bcl6ab			1.132274		1.31E-03
BE017365		678554		bco2a			3.44307			6.45E-07
NM_131595		58118		bdnf			1.607857		5.16E-06
AF047412		30489		bfb			1.638066		7.81E-07
NM_001030133		559796		bhlhe23			1.197118		8.72E-04
BE606170		564030		bik			4.082831		6.52E-10
AW115956		327387		bin2b			1.948905		1.13E-05
NM_200018		336541		blmh			0.644025		3.13E-02
NM_131359		30631		bmp2a			1.20276			1.05E-04
AF056336		30612		bmp4			0.86855			1.25E-04
NM_001077146		557567		bmp7b			0.788743		8.39E-03
NM_001044971		561963		bmp8			2.085488		8.46E-06
NM_201185		394160		bokb			0.850625		2.96E-05
NM_001002354		436627		bpnt1			1.729731		3.41E-09
NM_131200 		30445		brd2a			2.131169		6.43E-08
NM_212702 		327108		brd3b			0.64076			5.24E-04
NM_001017777		550474		bre			0.783135		1.06E-03
NM_212592		321611		brp44			1.03475			2.01E-06
NM_201016 		393991		brpf1			0.832226		2.61E-03
NM_001004108		794882		bsdc1			1.60878			9.95E-06
NM_001159406		565357		btaf1			1.32796			1.83E-05
NM_001110459		560466		btbd10a			0.813326		8.47E-06
BC110105 		557247		btbd10b			0.621321		1.70E-03
NM_130922		30079		btg2			1.319132		4.21E-08
NM_001077158		562439		btr02			3.1465			2.20E-06
NM_001114443		571162		btr18			0.801667		1.64E-02
NM_200422 		393394		btr30			5.186181		3.43E-10
NM_213092		406812		bzw1b			0.925642		1.05E-02
NM_200918  		393892		bzw2			1.058627		6.59E-06
NM_001003880		445403		c13orf22l		1.060691		1.52E-02
NM_200051		337131		c1galt1b		1.572719		9.92E-06
AI878304		325198		c1galt1c1		0.827187		4.53E-03
NM_199928		334868		c2orf24			0.714136		1.02E-02
NM_200638		393611		c6			1.89197			5.86E-07
NM_213642		336650		c6orf115		1.929317		2.24E-04
NM_199215		792230		ca2			2.033536		6.05E-07
NM_001111201		569989		ca5			0.697661		2.40E-02
NM_001002145		415235		cab39			1.716254		2.54E-05
NM_214684		322013		cacng1			0.882985		1.19E-04
NM_001009884		266992		cad			0.631437		2.34E-05
NM_001020741		553776		calcoco2		0.76523			2.30E-04
NM_213351		406660		calm1a			0.915161		2.26E-03
NM_200082		368217		calm1b			0.692667		3.41E-03
NM_131047		30248		calr			1.322429		2.32E-06
AW420994		337642		camk2b1			0.984956		3.14E-02
AI793833		445208		camk2d1			3.42485			1.50E-05
NM_001030125 		791855		camk2g1			0.747876		5.79E-03
NM_214743		406558		cant1a			1.912109		4.13E-07
NM_199909		334527		cap1			1.04621			4.55E-03
AW232559		336597		capg			1.946107		4.51E-09
NM_001013501		541374		capn2a			2.412538		2.41E-08
BC093295		550505		capn2l			5.659208		4.21E-10
AW233616		337730		capn8			3.426544		1.55E-09
NM_001003501		445107		capn9			4.754586		5.06E-08
NM_001017899		550598		capns1a			1.396692		3.60E-05
NM_001109706		560033		capns1b			2.281287		4.41E-08
BM181708		407729		caprin2			1.013546		6.64E-05
NM_212697		327029		capza1a			0.665807		5.48E-03
NM_199935		335083		capzb			1.147205		4.30E-04
NM_200562		393534		carhsp1			1.014452		7.06E-08
NM_205716		403025		casc3			0.864885		4.98E-04
NM_152941		259195		cask			0.585217		3.83E-04
AB047003		140621		casp3a			0.815339		1.52E-02
NM_131510		58022		casp8			1.446535		2.72E-04
BC091840		541521		casp8ap2		0.928969		1.54E-03
NM_131505		57933		caspa			2.131943		1.54E-07
NM_152884		259303		caspb			6.444262		2.40E-09
AW154724		563084		cast			2.040413		6.45E-07
BE201085		559053		casz1			0.859533		3.78E-02
AF170069		30068		cat			0.798682		2.74E-04
AW595386		323695		cav1			2.392817		4.36E-08
AI878254		415240		cav2			3.812645		2.44E-08
NM_205738		449679		cav3			1.498983		1.61E-08
AF278758		30744		cbfb			0.782976		2.83E-02
AF298898		337696		cbr1l			1.116455		2.18E-05
NM_001014345		266987		cbs			1.779514		6.57E-05
NM_001014345		266987		cbsb			1.296676		5.18E-06
NM_213253		406536		cbwd			0.843007		4.80E-03
BC059636		567497		cbx3b			0.940746		2.26E-02
NM_001080184 		563396		cbx5			1.006309		1.05E-05
NM_200344		393315		ccbl2			1.137368		6.66E-03
NM_001076760		767793		ccdc37			0.849335		4.29E-04
NM_001004551		447812		ccdc47			0.907524		1.14E-03
NM_200173		393142		ccdc53			0.76966			1.53E-03
NM_199985		335905		ccdc6a			1.808868		1.54E-09
AL590146		368419		ccdc80			1.194084		8.42E-06
NM_001110833 		393117		ccdc94			0.587369		6.80E-03
NM_131062		30268		ccl1			0.706595		1.58E-02
NM_212818		404206		ccna1			0.915716		9.80E-05
NM_213172		266794		ccng2			1.763851		5.32E-08
NM_199740		326088		ccnl1			1.179356		1.63E-07
AW116346		192326		cct2			2.216404		7.94E-09
NM_200583		393555		cct4			0.8615			2.35E-02
NM_205650		402948		cd151l			0.804508		3.64E-03
NM_001008583		494040		cd2apl			2.079833		2.05E-06
NM_199543		321461		cd63			1.051519		2.46E-05
NM_001079980		559896		cd99			3.766544		3.04E-08
NM_213428		406737		cd9b			4.796564		5.09E-10
NM_200958		393933		cdc34a			1.835825		2.20E-09
NM_199865		793158		cdc42l			0.90088			4.45E-05
NM_200060		791998		cdc42se1		1.188566		1.13E-02
AF124396		30297		cdh4			0.90956			1.39E-04
NM_207088		404620		cdipt			0.766364		8.98E-05
AW116982		559027		cdk13			1.014353		3.34E-04
NM_131719		65234		cdk5			0.965136		9.42E-07
NM_212591		321602		cdk9			0.929805		2.87E-04
BE704450		114465		ceacam1			4.630771		1.26E-06
NM_131885		140815		cebpa			1.793555		6.43E-10
NM_131884		140814		cebpb			2.771532		1.58E-05
NM_131887		140817		cebpd			2.437529		3.22E-09
NM_131886		140816		cebpg			0.689813		6.88E-04
AF003943		565117		cel.2			3.201306		7.54E-09
NM_131613		58137		celf1			0.973275		6.04E-04
AF321194		373117		celf2			0.629284		4.75E-03
AI722650		368436		celsr1a			2.053048		3.43E-08
NM_001077252		566132		ces2			0.612645		4.05E-03
NM_001020532		553553		cfdl			0.650001		5.19E-05
AF448261		373114		cflar			0.911389		1.05E-02
BC091962		553350		cgnl1			1.711139		8.08E-05
BE605391		494109		ch25h			2.909974		1.88E-11
NM_001017865		336673		ch25hl1.1		4.444213		3.18E-09
NM_001110126		563855		chac1			3.116116		2.68E-10
AW419844		557614		chac2			1.254951		2.19E-02
NM_200784		393757		chchd10			1.939997		2.91E-07
NM_214804		407730		chchd3			0.719872		1.80E-04
NM_200193		393162		chek1			0.986058		5.43E-06
AJ252198		555843		ches1			2.237708		9.25E-03
NM_001006059		450039		chga			0.796801		7.28E-03
NM_200014		336426		chmp1b			1.906864		7.42E-07
NM_212904		405840		chmp2bl			1.91266			3.93E-08
NM_213457		406766		chmp4b			1.351148		7.71E-05
NM_001017844		550542		chmp4c			2.617017		2.13E-11
NM_200380		393351		chmp5			1.748014		1.39E-08
NM_213000		406273		chn1			0.776241		2.04E-03
NM_212624		322605		chpt1			1.287816		4.00E-03
NM_131445		30725		chrna1			2.016464		1.58E-05
NM_001003772		445315		chrne			1.428951		3.64E-04
NM_001003779		445322		chst10			0.695825		1.45E-02
NM_212829		404732		chst14			0.772884		9.28E-05
NM_200317		393287		chuk			0.943196		1.61E-03
NM_001040321		678563		cirbp			0.888875		2.22E-03
AW826769		767678		cish			3.270307		1.22E-08
NM_001077163		564694		ckba			2.314749		8.20E-09
NM_131108		30328		cki			3.689542		2.33E-06
NM_130932		30095		ckma			1.092513		2.02E-05
NM_213121		794752		ckmb			1.528921		3.28E-07
NM_200697		799492		ckmt2			1.650389		6.18E-08
NM_001077537		553351		clcn7			0.65742			1.16E-03
AF359436		81590		cldn1			1.774408		2.56E-08
NM_131771		81591		cldn10l1a		0.704461		9.20E-04
NM_131770		81590		cldn19			4.972037		6.33E-11
NM_131637		60635		cldn7b			4.455597		8.61E-08
AA497147		334726		cldn8			5.274502		2.32E-08
AF359423		81580		cldna			0.897758		7.68E-03
AF359426		81581		cldnb			4.749428		1.37E-10
NM_131764		81582		cldnc			4.126269		2.58E-06
AF359425		81584		cldne			5.460799		4.19E-09
NM_131766		81585		cldnf			5.647791		7.20E-10
NM_180965		81586		cldng			2.021405		1.32E-06
AF359434		81587		cldnh			5.598158		2.59E-08
NM_131768		569084		cldni			5.936048		5.53E-09
AF359430		81589		cldnj			4.284377		1.85E-10
NM_001003464		445070		cldnk			4.59259			6.31E-10
NM_212897 		405833		clic5			1.205695		5.84E-04
NM_199524 		84040		clica			2.123758		3.64E-06
NM_001003412		323870		clint1			1.442631		1.11E-04
BC065865		321857		clk4a			1.031893		9.91E-06
AF133306		30140		clock			0.879261		9.12E-03
NM_001002380		436653		clptm1l			0.653002		7.81E-03
NM_001005391		323579		cltca			1.071105		2.26E-04
BC090296 		503600		cltcb			1.303979		1.13E-04
NM_213008		406281		cluap1			1.108979		5.76E-04
AW232237		561018		cmas			1.107602		3.28E-04
AF119163		64671		cmlc1			1.506441		5.78E-03
NM_131014		30208		cmn			1.645446		4.39E-05
NM_213109		406383		cmpk			1.063908		4.13E-05
AF191559		30519		cmyb			1.226363		5.75E-03
NM_001033106		406282		cnih			2.459756		1.19E-10
NM_213349		406658		cnn2			0.751568		9.83E-06
NM_001024073		337142		cnn3b			0.801234		6.45E-04
NM_001005582		449540		cnot3a			1.105145		7.22E-07
NM_199840 		327627		cnot3b			0.654137		2.54E-03
AB055671		402819		cnpy1			1.953548		3.86E-09
NM_213354		406663		cog2			0.623798		2.65E-04
NM_001144040		553061		cog3			0.610346		4.72E-02
AF220008		58024		coil			0.626061		3.52E-02
BC067716 		321298		col14a1			0.867192		4.93E-02
BE200663		568794		col17a1			2.697921		1.42E-07
NM_001039630		564123		col18a1			1.695099		8.13E-03
NM_131292 		562496		col2a1a			1.870551		4.16E-04
XM_682719		553355		col4a2			1.392328		2.90E-04
NM_001017914		550627		col4a3bp		2.611088		5.97E-05
NM_213264		406548		col9a1			1.696514		1.79E-05
AI958567		321212		col9a2			2.314487		4.43E-10
NM_001001941		260439		copa			0.940505		2.10E-05
NM_001002013		338138		copb1			0.701027		1.60E-02
NM_201461		280650		copeb			1.575271		2.69E-06
AB040045		57969		copz2			2.139655		3.22E-07
NM_001098746		567716		coq9			0.669195		6.43E-04
NM_201295		317741		coro1ca			1.338583		5.96E-07
NM_199643		323538		coro2a			4.141017		5.32E-10
NM_200012		336381		cotl1			1.23999			6.55E-09
U93461			30775		couptf4			1.780605		9.09E-07
NM_001004652		447914		cox17			1.942028		5.48E-08
AI477029		406679		cox4nb			0.82363			2.37E-04
NM_001024403		554101		cox5aa			0.726279		1.64E-03
BC059554		326962		cox5ab			0.609329		1.13E-02
NM_001005592		335774		cox6a1			0.739075		2.33E-05
NM_200981		393956		cpeb4			2.959268		7.31E-08
U10330			30554		cpla2			0.724404		1.90E-03
NM_001007413		492772		cpped1			0.792354		3.04E-05
BI475933		449677		cpt1b			2.232767		4.47E-07
NM_001007447		100005717	cpt2			1.647686		1.56E-07
NM_001004594		447855		crat			0.785775		4.74E-07
NM_213532		406853		creb3l3l		1.667757		1.93E-06
NM_001079681		569454		crfb1			0.960887		1.71E-04
NM_001083868		797527		crfb4			1.720885		2.52E-06
NM_001079676		556728		crfb8			2.235744		8.70E-05
AF151352		57932		cripto			1.530687		4.18E-06
NM_001017817		550515		crlf3			0.616568		4.61E-03
AY034615		406332		crsp7			0.893621		2.24E-02
NM_152940		81881		crx			3.502945		2.68E-06
NM_205686		402986		cry-dash		2.442294		2.33E-08
AB042248		100003956	cry1a			1.302411		4.15E-06
NM_131790		554836		cry1b			1.888211		2.80E-06
AB042250		573209		cry2a			1.172133		1.94E-03
NM_131792		83780		cry2b			1.757074		1.34E-03
AJ317957		114418		crybb1			0.697738		2.33E-03
NM_001045341		751596		cryl1			2.40346			1.95E-09
NM_199598		322339		cs			1.233165		1.47E-05
NM_001007348		492476		csad			2.089614		7.25E-05
AW174977		192307		csnk1a1			1.021082		9.24E-07
NM_199583		322106		csnk1da			1.091673		1.28E-04
NM_001045850		561724		csnk1g2b		0.658064		8.96E-04
NM_199619		322795		csrnp1b			0.751158		4.28E-05
NM_205567		378726		csrp1			1.166585		6.63E-06
NM_001002699		562636		csrp2bp			0.707189		4.52E-02
NM_001006026		450005		csrp3			1.723428		2.13E-07
NM_001031673		791878		cst3			2.846033		1.52E-08
NM_200114		386806		cstf2			0.669827		3.22E-02
NM_001015041		321449		ctgf			0.993836		2.89E-06
NM_131456		30741		ctnna			0.816931		1.94E-04
AL590147		368485		ctnnd2			1.545517		4.11E-06
NM_001004582		447843		ctrl			1.746598		9.98E-05
AF498292		321453		ctsl1a			0.657123		3.26E-03
Y08321			30443		ctsl1b			0.686314		2.48E-03
NM_212706		327215		cul5			0.855022		8.20E-04
NM_213462		406771		cwc25			0.770573		7.01E-03
NM_001017685		550380		cx35.4			4.111719		2.40E-10
NM_152948		791793		cxadr			0.832351		3.58E-05
AY057095		140747		cxcr4a			2.079128		5.26E-05
BI889254		560908		cxcr7b			1.607617		7.37E-09
AW422303		360150		cxxc1			0.954747		2.01E-02
NM_200599		393571		cxxc1l			1.377301		7.05E-04
NM_213135		406409		cyb5a			1.433242		1.44E-06
NM_212685		324560		cyb5r3			1.380938		3.73E-04
NM_001037393		564379		cyc1			1.211142		2.03E-04
NM_001080204		791124		cyp11b2			2.288345		5.48E-10
NM_212806		399692		cyp17a1			3.632386		1.91E-08
AW342687		140634		cyp1a			3.589438		4.20E-09
NM_131146		30381		cyp26a1			1.532817		1.03E-07
U68234			30381		cyp26a1			0.808096		4.99E-04
AF221128		562304		cyp2k19			1.271434		9.08E-04
AB026158		414933		cyp2v1			2.199559		5.59E-06
NM_001037438		553969		cyp3a65			1.438487		7.09E-07
AI722355		324340		cyp3c1			1.930257		1.96E-06
NM_001001730		414331		cyp51			2.051647		2.90E-07
NM_131107		30327		cyt1			4.094063		7.62E-08
EH590052		557451		daam1a			0.918259		1.15E-05
NM_152956		192122		dachb			1.053736		1.73E-05
NM_131572		58093		dap1a			0.69094			1.38E-04
BI672372		571144		dars2			0.939477		1.08E-03
NM_001077552		560257		dcaf5			0.839727		2.50E-02
BC153644		334101		dci			0.733969		9.50E-05
NM_001020549 		553570		dclre1a			2.787981		5.74E-10
NM_205588		402850		dcps			1.36616			4.47E-04
NM_198375		386644		ddi2			0.75631			1.89E-04
NM_213093		406408		ddost			0.785217		1.06E-02
NM_200434		393406		ddx26b			0.866336		2.15E-03
NM_212612		322206		ddx5			2.017973		1.28E-05
NM_173229		286745		ddx55			1.167306		4.81E-03
NM_213321		406623		decr2			0.940845		6.75E-04
AF506211		286787		def			0.734418		1.51E-03
NM_001163366		402799		degs2			4.554405		6.23E-09
NM_001002697		436970		denr			1.138741		2.87E-04
U47113			30148		desma			1.024512		2.16E-03
NM_001002631		436904		dffa			0.781197		3.85E-02
NM_001002656		436929		dgcr2			0.743335		2.20E-03
NM_214735		406433		dhdhl			0.891889		9.46E-03
AF071236		558147		dhh			1.332446		5.95E-06
NM_001008608		494065		dhodh			0.86378			9.58E-03
NM_213056		406329		dhps			0.74979			3.43E-05
NM_001002205		368670		dhrs1			0.959801		7.56E-04
NM_001006070		450050		dhrs3b			1.197069		1.46E-05
NM_001017758		550454		dhrs7b			1.377216		1.08E-05
NM_001115141		321931		dhx15			0.868216		4.11E-04
XM_691207		100009635	dhx37			1.017139		7.49E-06
NM_212789		352937		dio2			1.519774		1.16E-03
BG884612		567180		DKEYP-100A1.3		3.846976		1.54E-06
AB023488		30197		dkk1b			3.476812		8.99E-10
AW281816		324201		dlat			0.672855		1.98E-04
NM_130944		30120		dlc			0.632195		1.44E-03
NM_201506		399479		dldh			0.786896		1.44E-04
NM_199526		114446		dlg1			0.936187		1.43E-03
NM_001098742		564081		dlg3			1.964332		2.25E-06
BM026385 		569898		dlgap1			1.397853		1.10E-02
NM_201487		368262		dlst			0.819019		3.02E-02
U67842			30568		dlx1a			1.735212		6.28E-04
U03875			30574		dlx2a			3.452049		1.12E-09
NM_131297		30557		dlx2b			3.001269		3.40E-07
AW059102		30585		dlx3b			3.873982		1.16E-10
NM_131300		30561		dlx4a			3.49244			2.97E-10
U67845			30581		dlx4b			3.975936		5.74E-10
NM_131306		30569		dlx5a			3.783186		6.19E-13
NM_131323		30586		dlx6a			1.651691		3.66E-04
NM_152977		142987		dmbx1a			0.875526		4.51E-02
NM_130952		30129		dmrt2a			1.215892		6.93E-07
AF272962		286781		dmrta2a			1.40951			2.29E-06
AW594819		336886		dmxl1			1.010166		1.61E-04
NM_201342		394242		dnaja3b			0.894605		1.26E-02
NM_200305		393275		dnajb6			2.668521		1.12E-06
NM_200246		393216		dnajc17			1.003191		4.11E-05
NM_200452		393424		dnajc24			1.087108		1.10E-03
AW019064		792196		dnase1l3		1.409975		4.47E-04
NM_131189		30430		dnmt1			1.716112		7.83E-04
AF135438		30659		dnmt3			0.786684		8.56E-04
NM_001020476		321084		dnmt7			1.918528		2.26E-08
CK690849		403040		dock8			1.258267		2.90E-04
AI722924		393582		dopey2			1.318926		2.31E-08
NM_001007152		474324		dpf2			0.859535		1.91E-02
NM_001111169		562738		dpf3			1.913292		5.49E-07
NM_001002683		322527		dpp3			1.219368		1.23E-03
NM_212638		323355		drg2			0.590983		1.27E-03
BC167476		560091		dsc2l			1.4434			3.68E-07
BC090682		324023		dspa			2.966058		7.98E-11
AI546038		322942		dspb			2.904193		6.94E-10
NM_001045422		566846		dub			0.764587		1.24E-05
NM_001007309		492343		dullard			2.432271		1.85E-07
NM_213067		406340		dusp1			2.59955			3.46E-07
NM_001003451		445057		dusp2			1.82072			3.64E-03
AI601685		114436		dusp5			2.598537		3.89E-04
NM_194380		353314		dusp6			0.651858		4.08E-02
NM_199774		327246		dusp7			1.450538		6.86E-07
NM_200099		373083		dynll2a			0.710897		9.30E-03
NM_001080689 		100005019	dyrk1aa			0.699724		9.76E-03
NM_001044833		557602		dyrk2			0.907865		9.81E-03
NM_213432		406741		e2f4			1.726077		5.55E-07
NM_199784		327318		eapp			0.638682		3.21E-03
NM_001004529		368912		echs1			1.292165		6.64E-08
NM_001077177		569243		ecsit			0.801858		9.08E-04
NM_131519		58032		edn1			1.490616		5.39E-05
NM_001177453		565501		eef1da			0.981944		9.96E-06
AA495201		437013		eef2k			1.552477		1.32E-04
NM_131159		30396		ef1			1.89956			1.90E-09
NM_001037395		567323		efhc2			0.595773		1.75E-02
Y09669			30223		efna5b			3.753404		7.50E-08
NM_131023		30219		efnb2a			0.713067		1.83E-02
NM_131806		114378		efnb3			0.689563		4.11E-02
NM_200827		393800		efr3a			1.651297		8.14E-06
AI878761		436730		egfl6			4.227065		1.50E-10
NM_213310		406602		egln3			0.904843		4.20E-02
NM_131248		30498		egr1			1.602306		2.66E-03
AY070229		368241		egr2a			4.351858		3.29E-10
NM_200063		337401		ehd2			2.15759			1.08E-04
NM_001039822		568223		ehf			0.71212			3.10E-05
NM_001030131		100005761	ehmt1a			0.697208		9.22E-03
NM_001006082		450062		eif1axa			0.806125		4.15E-04
NM_199588		322237		eif1b			0.75624			9.09E-04
NM_200016  		336498		eif3d			1.328222		1.09E-05
NM_001024735 		334626		eif3m			1.502834		1.15E-03
NM_199820		327515		eif3s10			0.660263		5.34E-03
NM_201078		394053		eif4a3			1.267612		7.03E-06
NM_001014289		323453		eif4g2a			0.984325		3.92E-06
NM_001013443		334618		eif4g2b			0.760398		1.46E-03
NM_200944		386850		eif6			0.681051		6.10E-04
AF173984		30732		elavl3			0.76262			4.87E-05
AI385059		560869		elf3			5.577607		1.39E-09
NM_199707		325221		ell			0.827762		5.98E-03
AW232871		406725		elovl1b			1.179642		2.44E-05
NM_199972		335732		elovl4b			1.230909		4.43E-06
NM_201500		798903		elovl6l			1.165573		1.01E-04
NM_199875		334217		elovl7a			4.732927		2.06E-09
NM_199778		327274		elovl7b			3.909584		4.82E-09
NM_001030235		569375		eml2			2.097396		1.58E-03
NM_131280		30537		emx2			2.564921		4.93E-06
D32214			30536		emx3			2.123732		2.36E-06
BI878329		402874		eno2			1.832807		2.70E-05
NM_214723		378963		eno3			0.841085		1.53E-02
AW171147		100005551	entpd3			3.409663		9.21E-07
DQ017642		565612		ep300b			0.765439		3.85E-02
NM_001039806		555192		epas1			0.837481		2.06E-03
AI959496		566886		epas1a			5.022825		1.50E-10
NM_131223		30470		epb4.1l4		1.497123		6.50E-06
NM_213175		406454		epcam			5.671819		7.67E-09
NM_131005		30199		epd			1.684375		5.69E-03
NM_001005919		30688		ephb4a			2.488146		3.14E-07
BC055594		322331		ephx1			1.096063		3.21E-04
NM_213362		406671		epn1			2.293507		1.56E-04
NM_001038009		100004455	epo			1.118268		2.78E-06
NM_001013313		503735		eps8l1			1.824187		5.41E-03
NM_001128747		569087		eral1			1.129708		1.42E-02
NM_199785		327322		ercc4			2.655068		1.28E-06
NM_001005984		449811		ercc8			1.526546		2.98E-07
NM_201015		393990		ergic3			1.384117		5.19E-03
NM_199432		368331		erlec1			1.146001		8.92E-04
NM_152959		259252		esr1			1.046678		2.02E-04
AW154514		560190		esrp1			6.495003		1.23E-12
NM_199272		572992		esrp2			6.137278		1.57E-10
U93464			405891		esrra			0.922561		6.87E-03
NM_198909		325724		etfa			0.672743		1.11E-02
NM_001004598		447859		etfdh			0.839945		1.73E-03
BI880905		565971		etnk1			4.090571		1.64E-09
NM_001023580		326672		ets2			2.808794		8.22E-07
NM_001037375		555766		etv2			0.837518		1.38E-05
AF339838		114444		etv6			1.71434			4.72E-07
NM_199519 		58003		evla			3.300805		1.99E-06
AI957816		793139		evpl			5.064905		4.21E-10
AW078404		450057		exosc9			1.058695		1.99E-05
AF118106		30436		eya1			1.041553		5.40E-03
NM_001014365		541552		eya4			2.169371		1.49E-06
NM_001077279		768133		ezh2			1.335629		8.01E-04
NM_001030285 		561589		ezr			3.486598		1.59E-05
NM_201462		282670		f10			1.732759		3.71E-06
NM_001004667		323696		f11r			2.763033		3.04E-08
BM571160		325881		f2			1.26176			2.04E-02
NM_001079805		794649		f2rl1			2.834163		8.74E-06
NM_182868		359826		f9			0.677239		2.14E-02
NM_152960		171481		fabp10a			2.468155		2.74E-04
AJ132590		30708		fabp2			3.232455		5.32E-10
NM_001044818		557060		fam20b			1.305301		2.87E-05
NM_001002203		431750		fam32al			0.717045		2.00E-02
NM_212725		334205		fam3c			2.037015		7.85E-05
NM_213521		568805		fam40a			0.624716		2.83E-03
NM_001004547		447808		fam43b			2.189469		3.47E-07
BC154508		556203		fam45a			0.806619		1.10E-03
NM_001077806		777768		fam46b			0.832078		1.65E-03
NM_200070		337591		fam49ba			1.309373		3.50E-07
NM_001017636		550329		fam50a			1.720337		2.09E-07
NM_212751		336057		fam69c			0.589457		4.41E-03
BC124608 		324185		fanci			1.115821		1.04E-04
NM_213508		406829		far1			1.653493		1.49E-06
DQ812117		768248		fas			0.916784		1.93E-02
NM_131042		30240		fbln1			0.836742		2.85E-02
NM_199942		335231		fbp1a			3.316215		7.56E-11
NM_213132		282672		fbp1b			1.907005		1.43E-07
NM_001004008		445505		fbp2			1.602638		2.47E-06
NM_001007315		492349		fbxl4			0.660643		2.36E-03
NM_201151		100001417	fbxo30			0.801168		3.48E-03
NM_001008577		494034		fbxo44			1.196538		1.53E-03
NM_131521		58035		fbxw4			1.54705			5.84E-04
AA495302		553949		fcho2			0.610519		4.27E-04
BC134185		100126232	fdx1			0.760478		5.65E-03
NM_198145		378965		fem1c			1.329741		9.58E-07
CB366069		569489		fetub			1.179306		2.57E-04
NM_131636		60634		fezf2			0.913008		7.30E-04
AW076820		492758		fgf13			0.807273		6.49E-04
AI330881		559630		fgf20a			0.647045		4.18E-02
NM_131281		30538		fgf8a			2.67484			8.17E-08
AI384823		793049		fgfbp2			0.618232		4.15E-03
NM_131606		58129		fgfr3			0.638158		3.64E-02
NM_200740		393713		fhit			0.803714		2.24E-02
NM_001017794		334648		ficd			3.205249		5.88E-07
NM_001020498		552928		fitm2			1.458618		1.35E-08
NM_201469		321795		fkbp4			1.226669		9.65E-05
AF177538		30619		fli1a			0.757426		1.52E-02
AI721358		569979		flnbl			2.135827		3.27E-04
NM_201456		245697		flot1b			1.099598		2.02E-05
AF315945		245698		flot2a			0.937208		3.29E-04
NM_198910		794311		fmo5			2.473722		9.57E-08
NM_001003634 		445240		fnbp1l			1.319432		8.65E-05
NM_199626		323003		foigr			0.897477		3.23E-03
NM_205569		394198		fos			1.438166		3.60E-06
NM_131282		30539		foxa			1.966959		7.06E-06
AF052250		30541		foxa1			4.060596		3.55E-07
AF052245		30559		foxa3			4.46226			1.73E-09
NM_131283		799571		foxb1.1			1.644522		4.54E-05
AF052251		30524		foxd5			0.878826		4.54E-04
AF067204		30274		foxg1			0.982861		4.04E-03
AF198446		30315		foxn4			1.048532		1.92E-05
NM_001077564		564127		foxp1a			1.883465		3.39E-04
NM_001039637		569047		foxp1b			0.585016		2.69E-02
NM_001030082		555242		foxp2			2.061743		3.61E-07
NM_212907		405843		foxq1			2.917709		4.44E-08
AI601355		563428		fras1			3.364061		3.82E-08
NM_001137659		564383		frem3			1.195542		2.53E-04
NM_001045117		566722		fsd1			2.300054		1.88E-05
NM_001017860		325423		fstl1a			0.61936			2.69E-03
NM_001039621		324309		fstl1b			0.64788			3.20E-02
NM_131410		792063		ft2			0.820835		1.16E-02
NM_001045270		692298		ftr14			1.135305		5.45E-03
NM_001045560		550365		ftr29			1.252854		1.35E-08
NM_001007387		492515		ftr72			2.027058		1.43E-03
NM_001075103		338307		ftr82			2.70976			2.39E-10
BI891984		565972		ftr83			2.476612		1.01E-05
NM_212740		335494		fuca1			2.876003		9.71E-12
NM_001004115		445487		fuca2			1.724259		3.71E-07
NM_001045106		566557		furina			2.325435		4.14E-06
NM_201083		394058		fus			1.59343			6.89E-06
NM_001007454		492813		fut9			2.916038		7.97E-08
NM_199847		333987		fxyd6			1.75301			2.27E-04
BC150369 		566443		fxyd6l			1.209929		6.28E-06
AL591180		30366		fzd10			1.491363		2.47E-06
U49412			30370		fzd2			1.253215		4.85E-05
NM_200253		393223		fzr1			0.668985		2.52E-02
U27121			30600		g12			5.49443			1.62E-10
NM_001017708		550403		gad2			1.54204			1.04E-07
NM_001002216		431763		gadd45a			1.210365		3.89E-02
NM_200576		393548		gadd45aa		1.303745		9.21E-05
NM_001002216		431763		gadd45ab		1.183057		2.52E-05
AI384708		393548		gadd45al		2.335388		4.24E-08
NM_213031		406304		gadd45ba		3.767782		3.24E-07
NM_205691		402991		gadd45g			1.091762		9.50E-04
NM_213111		406385		galcb			1.889159		1.31E-06
NM_001040299		678540		gale			2.63996			1.16E-10
NM_001006002		449829		galk1			1.40621			8.80E-04
AI461355		792268		galk2			1.358064		9.08E-05
NM_001020641		553668		galnt7			3.10644			5.21E-09
NM_001105595		796865		gamt			0.723417		1.88E-04
NM_001115114 		317743		gapdh			1.64907			3.16E-06
NM_131211		30458		gata3			2.584807		1.88E-06
AF191577		30483		gata4			0.907958		1.01E-03
BM036580		100005159	gb:bm036580		1.774107		1.18E-03
AI522466		387303		gbgt1l4			6.62936			4.80E-12
AY050504		140425		gc2			0.608571		2.00E-02
NM_001006024		450003		gcdhl			1.21237			7.93E-04
NM_199277 		326857		gclc			1.494684		1.52E-10
NM_199845		333974		gclm			1.106782		5.07E-04
AI722764		324510		gcnt4			2.325813		7.97E-08
NM_001013457		541329		gcsha			0.784666		6.19E-03
BE558157		406482		gdpd3			1.488981		2.98E-04
NM_001079961		552967		ggnbp2			0.907455		1.40E-04
NM_200035		336798		ggps1			0.66657			1.32E-02
NM_200930		393904		gipc2			1.836701		1.16E-08
NM_001077803 		777765		gk5			2.119483		1.02E-06
NM_001005978		449805		glipr2l			0.766767		4.26E-04
NM_213151		368213		glo1			0.973843		8.03E-05
NM_001005942		449769		glrx			1.808885		3.96E-03
NM_001003497		791641		gltpd1			1.980922		1.14E-06
NM_212576		317737		glud1a			1.189159		4.65E-04
NM_181559		100000775	glula			1.274529		1.02E-04
NM_182866		336473		glulb			1.005504		3.72E-04
NM_001007771		493611		glyr1			2.216407		5.57E-10
NM_200489		393461		gmds			3.480556		3.76E-10
NM_213110		406384		gmfb			1.115095		8.07E-03
NM_200497		393469		gmppa			2.786378		6.02E-10
NM_001003491		445097		gmppb			1.589332		4.28E-06
NM_001013277		503589		gna12			1.259012		5.91E-03
NM_001012243		326825		gna13a			1.00578			4.92E-02
NM_001003753		445297		gna14			2.960763		1.06E-07
NM_199842		327650		gnai2			0.742456		8.04E-03
NM_001001818		336421		gnai2l			0.727887		1.37E-03
FN552724		571305		gnav1			1.425997		7.77E-07
NM_212609		322104		gnb1			0.873502		4.37E-03
NM_001013497		541370		gnb2			0.802657		1.44E-05
BC076184 		436673		gng13b			3.054159		5.24E-06
NM_214721		337838		gng5			0.83244			3.13E-03
AY050507		335655		gngt2			0.834689		5.75E-03
NM_212816		403338		gnmt			1.641388		1.16E-06
NM_001044768 		553365		gnptab			0.828127		3.27E-04
AJ304429		360141		gnrh3			1.108364		2.19E-04
NM_001127334		565431		golga2			1.022185		2.50E-03
NM_213411		406720		golga5			0.726906		4.98E-02
AI793815		100000956	golim4a			2.329113		1.90E-05
AI641271		324210		golph3l			0.912691		2.46E-03
NM_200703		393676		gorasp2			0.790629		4.13E-02
NM_001017651		100001316	gosr1			0.665953		5.27E-03
NM_213057		406330		got1			0.922926		7.22E-05
NM_213379		406688		got2a			1.307361		1.23E-04
BC125884		565404		gpatch8			1.373765		1.07E-02
NM_214753		406615		gpd1			3.070115		1.53E-10
NM_144763 		246094		gpia			0.810241		4.30E-02
NM_144764		246095		gpib			1.275852		5.52E-06
NM_213200		368223		gpm6aa			0.776024		1.22E-05
AY070265		368225		gpm6ba			1.081044		8.98E-07
NM_001002691		436964		gpr137bb		0.935153		4.10E-02
NM_001077759		777711		gps1			0.621797		3.20E-02
NM_001142774		403086		gpt2l			0.929065		1.48E-02
NM_001004634		447895		gpx1b			0.873615		5.08E-03
NM_001004287		446167		grb10			1.129543		5.31E-05
BC125889		324942		grhl1			1.182434		6.15E-07
NM_001030092		555744		grhl2a			3.179513		4.13E-07
AF361751		170451		gria2b			0.81186			5.84E-06
NM_201208		394183		grina			0.757875		1.58E-04
NM_131012		30206		gro2			0.932922		9.79E-03
NM_213402		406711		grtp1a			0.95766			2.29E-04
NM_001017810		550508		grtp1b			1.376226		3.60E-05
NM_131381		30654		gsk3b			1.158415		1.07E-03
NM_001012312		321099		gsna			0.953541		6.16E-04
NM_001089344		336623		gsnb			5.146952		1.39E-09
NM_001003992		445485		gspt1			0.903319		8.65E-03
NM_198806		325284		gspt1l			2.384905		1.16E-08
NM_213394		406703		gstal			2.331496		1.12E-07
NM_131734		79381		gstp1			3.116794		1.98E-11
CF416980		563972		gstt1a			1.612776		6.94E-05
NM_001017560		550132		gtdc1			0.730598		6.19E-03
NM_199697		324823		gtf2b			0.599656		5.49E-03
NM_199729		325832		gtf2f1			0.628307		1.06E-02
CK677362		568510		gtf3c4			0.761738		2.65E-04
NM_194393		373099		guca1c			1.54041			5.67E-07
AF414110		252913		h2afv			0.9885			2.36E-06
NM_001040361		678613		h2afy			3.096658		3.17E-06
NM_200003		336231		h3f3c			1.17421			5.98E-05
AW115528		406358		hacl1			0.922097		2.72E-06
NM_001003515		445121		hadh			1.042158		8.97E-05
NM_001105276		553401		hadha			0.984459		3.24E-02
NM_200019		336606		hadhb			1.047011		4.32E-05
NM_201451		58016		hccs			0.900842		2.83E-02
NM_001002498		436771		hccsa			0.90004			1.12E-06
AI793961		568877		hdac4			1.103739		3.65E-02
NM_213431		406740		hdac8			0.805262		1.51E-02
NM_200816		393789		hdac9b			2.112384		1.27E-03
NM_201474		794178		hdlbp			1.02306			9.02E-03
NM_200478		368728		heatr5a			1.982069		1.06E-08
NM_001002504		100002034	hectd1			0.774506		1.56E-02
NM_001077159		563189		hectd3			1.01847			1.07E-02
NM_131873		140613		her9			2.332993		4.63E-10
NM_200188		393157		herpud2			0.883809		5.81E-03
U65433			30620		hesx1			0.9196			3.59E-06
NM_001114845		323613		hexa			1.289843		4.31E-02
AI626348		792224		hhatlb			3.044015		1.02E-08
NM_001080012		564153		hhip			1.522217		1.96E-04
AI477208		322115		hiat1a			1.132305		5.09E-04
NM_201160		394135		hibadhb			0.798941		5.16E-04
NM_001014316		798364		hibch			0.622624		1.72E-02
AJ307688		359828		hic2			0.936656		5.88E-03
NM_201496		373126		hif1an			0.79404			1.34E-04
NM_200100		373084		hig1			1.444209		5.12E-07
NM_213424		406733		hinfp			0.719774		4.64E-04
NM_001122708		403053		hirip5			0.832619		2.79E-04
NM_200117		386920		hist2h2l		0.84481			8.64E-06
NM_213252		406791		hk1			0.865104		6.96E-04
NM_213066		406339		hk2			0.625543		7.61E-03
BE693146		321398		hm:zeh0535		0.716685		2.75E-02
NM_001004674		447936		hmgb2l			0.803564		3.50E-03
NM_201215		394190		hmgcl			2.151477		1.75E-04
AI545224		394060		hmgcs1			0.762555		1.98E-02
NM_131880		792391		hnf1b			2.804049		7.37E-09
NM_131880		792391		hnf1ba			3.123699		2.53E-05
AF250352		324283		hnf1bb			5.15035			3.42E-04
NM_194368		322358		hnf4a			4.343141		5.45E-05
NM_001110460		560522		hnrnpd			0.806343		3.50E-02
NM_200104		378453		hnrpa1			0.811191		1.15E-03
NM_213392		406701		hnrpdl			0.759453		2.38E-06
NM_212991		406264		hnrpkl			1.281515		2.51E-06
NM_201099		394074		hnrpl			0.973035		4.03E-03
AF536198		386589		hopx			3.116721		3.31E-08
NM_131147		30382		hoxa11b			3.19354			1.47E-07
AF071241		570239		hoxa13a			0.933166		3.72E-05
NM_131536		58051		hoxa1a			1.221778		2.63E-02
AF071249		58048		hoxa9b			1.460356		2.18E-07
NM_131142		30374		hoxb1b			0.686976		3.89E-02
NM_131117 		30339		hoxb3a			0.761863		1.56E-03
NM_131118		30340		hoxb4a			1.191161		6.31E-04
X12802			30317		hoxb5a			1.640482		8.44E-04
AF071254		58053		hoxb6b			2.207492		2.33E-09
Y14541			30403		hoxc11a			1.992235		4.54E-11
AF071260		58062		hoxc12b			1.835316		1.27E-07
X68324			30379		hoxc5a			0.643749		1.71E-02
U51403			30404		hoxd10a			0.711954		7.59E-03
NM_212986		406259		hprt1			1.446424		3.12E-06
NM_001017623		550286		hrasa			0.602211		3.68E-03
NM_001076646		767708		hs3st3b1a		0.685788		2.23E-03
NM_200323		393293		hsd11b3			2.926946		2.09E-08
AW305632		450078		hsd17b10		1.133049		9.47E-04
AW116075		327417		hsd17b12a		4.863161		4.25E-10
NM_199613		322626		hsd17b12b		1.134484		4.72E-03
NM_001003521		445127		hsd17b14		3.864885		1.53E-10
AF241285		393105		hsd17b4			0.962977		1.21E-02
AF137536		64815		hsd17b8			1.695501		1.97E-08
NM_199809		327462		hsd3b7			0.823385		1.08E-02
NM_199599		322347		hsdl2			0.76431			1.49E-03
AF412832		140427		hsf2			0.732798		1.60E-03
NM_001017541		548337		hsh2d			2.120743		3.87E-08
NM_198210		386590		hsp90b1			1.013344		8.03E-05
NM_199857		334086		hspa4			0.983673		1.44E-02
AF064831		373085		hspa9			1.405862		2.61E-02
NM_001008615		368243		hspb1			2.552902		5.62E-12
NM_131681		64605		htatip2			3.931676		3.46E-11
NM_201203		394178		htatsf1			0.715809		5.49E-04
AW077440		335896		htr6			1.01936			2.14E-03
NM_130909		30065		hug			0.64131			2.78E-02
NM_212703		327133		hyou1			0.679126		2.71E-02
NM_212761		336655		icn			3.968982		1.49E-06
NM_001082957		100005083	icn2			4.409389		4.04E-07
BG985460		338250		id:ibd1132		2.448565		2.58E-07
BG985488		338300		id:ibd1152		1.797257		7.34E-05
BG985709		338260		id:ibd2247		0.870547		1.57E-02
BG985838		80950		id:ibd5098		2.925698		1.69E-07
NM_131245		30493		id1			1.018473		1.13E-04
NM_201291		266599		id2a			1.473055		3.90E-07
NM_199541		321364		id2b			2.142849		1.40E-07
NM_152967		246093		id3			1.528053		1.86E-04
NM_001089525		561390		ide			1.698335		1.43E-05
NM_201499		100006589	idh1			1.737324		8.04E-07
NM_199564		386951		idh2			0.718244		6.47E-04
NM_001002157		415247		idh3b			1.334478		1.55E-05
BC093425		550579		idh3g			2.033075		1.52E-03
NM_001142583		797137		ier2			0.854591		3.03E-05
NM_001007197		359827		ier5			1.656236		4.15E-09
NM_199754		326935		ier5l			3.906883		5.30E-09
BC124131		322336		ifit2			2.11552			1.09E-06
NM_131433		30710		igf2a			1.503463		8.29E-03
AI584642		323096		igf2bp2b		1.14115			9.01E-04
AF198033		794176		igfbp2a			0.70241			2.66E-05
NM_205726		403039		igfbp5a			1.35258			1.68E-03
AF246188		619525		igiv1s4			0.781229		5.79E-04
AF246184		394251		igiv1s5			0.790287		7.83E-04
AF246179		619528		igiv2s2			0.832531		3.03E-05
NM_001110473		567714		igsf21b			0.75279			1.34E-04
NM_131088		30299		ihhb			0.588066		2.98E-02
BM735915		337840		ik:tdsubc_1c11		0.822192		2.73E-04
AW076974		541530		ikbkg			1.40751			4.98E-07
NM_001009558		494451		il15l			2.442432		1.32E-06
AI957581		447904		ildr1			1.456149		3.74E-03
NM_200666		393639		ilvbl			1.104451		1.63E-04
BC150337		557349		im:6903007		1.086618		1.22E-05
CK676537		556848		im:7137367		2.263835		1.24E-03
BC154562		559403		im:7138837		2.402737		4.88E-06
NM_001005954		792181		im:7139060		0.700452		1.33E-02
CK680695		100006087	im:7142403		1.004774		2.12E-03
CK683097		555566		im:7145298		1.56565			1.25E-05
BC160642		569051		im:7148243		0.87788			1.78E-04
BC154661		100003770	im:7148400		1.153067		3.25E-03
XM_001334404		797132		im:7148963		1.156798		1.96E-03
CK686347		567949		im:7149048		1.719639		3.79E-06
BM183152		504039		im:7150988		2.832299		2.96E-07
CK689759		492738		im:7152937		0.752203		2.84E-03
CK690685		504143		im:7154187		2.58227			1.02E-07
BC091968		562530		im:7154419		1.242927		2.79E-05
BI472452		100148413	im:7157189		1.337925		3.83E-03
BC124309		798527		im:7158730		3.871081		2.09E-08
CK694107		100150674	im:7158733		0.98112			7.21E-03
CK697938		569458		im:7163548		2.255078		4.63E-07
CK698050		569805		im:7163673		0.685448		2.09E-03
NM_001003755		445299		immp2l			0.8995			1.03E-04
NM_001144784		555251		inaa			1.896841		1.07E-04
AI931071		368723		inadl			0.878929		8.24E-04
NM_200937		393911		ing3			0.784628		2.89E-03
NM_198211		792168		ing5a			0.975237		1.07E-04
NM_131068		30275		inhbb			1.519881		1.36E-08
NM_001080588		563304		ino80db			0.688793		8.97E-03
NM_173267		286776		ints7			0.821589		1.25E-02
NM_201470		322041		ip6k2			2.70669			1.22E-08
NM_001044334		555520		ipo8			0.714537		1.95E-03
NM_200163		393132		irak4			0.623194		6.05E-04
NM_001040352		678604		irf1			3.834671		1.53E-05
NM_205747		792160		irf11			2.755642		4.54E-07
NM_001008614 		494071		irf2			2.235687		5.03E-08
NM_212875		405811		irf5			2.726718		1.18E-08
NM_001044810 		556650		irgq2			1.800489		3.07E-04
NM_130970		30157		isl2a			1.112399		4.47E-06
NM_001013448		541320		itga6b			1.870584		2.19E-04
NM_001024386		335269		itgb4			0.895061		4.11E-03
NM_001082836 		563556		itgb5			0.893916		4.90E-06
NM_201458		266797		itm1			1.118507		2.34E-03
NM_199646		323632		itm2ba			0.849412		1.26E-02
NM_212976		406248		itm2bb			2.07587			4.59E-09
AW184521		406290		itpk1			3.674022		6.92E-08
NM_001128269		794666		itpr3			6.168704		1.95E-12
NM_199279		387591		ivns1abpa		1.074096		2.09E-05
NM_131863		140423		jag1b			0.814509		4.88E-02
NM_001003584		445190		jagn1b			1.182438		3.89E-04
AJ005691		30298		jak2b			0.605824		1.27E-04
NM_170761		266962		jmjd6			2.161584		1.87E-05
NM_001044348		556485		jph1b			1.019196		9.22E-06
AA542460		553333		jph2			0.768572		6.83E-03
NM_199987		335916		jun			3.028615		2.31E-07
NM_213556 		407086		junb			2.443516		1.14E-06
NM_212750		336038		junbl			2.237961		2.12E-04
NM_131177		30415		jup			2.191507		1.14E-06
AF163310		30630		kal1a			0.59562			8.12E-03
NM_200819		393792		kcnip3l			3.458522		5.62E-12
NM_001002224		792402		kctd4			2.352735		6.96E-07
NM_212695		325464		kdelr2l			1.056951		8.92E-05
NM_001082805		556504		kdm4b			0.638998		5.00E-02
NM_201139		394114		kdsr			0.622992		1.68E-02
NM_182864		321837		keap1a			0.640654		2.06E-05
NM_001025548 		567017		kera			1.271963		4.96E-04
AY029411		369190		kif1b			0.822243		2.26E-04
AL723443		563459		kif5ba			1.242631		2.90E-05
NM_001030086		555316		kin			0.700535		9.00E-04
NM_131053		30256		kita			0.811047		3.85E-03
NM_199954		335499		klc1			0.949113		1.96E-04
NM_001077604		559076		klf11b			1.700097		2.56E-07
NM_131856		117508		klf2a			1.687573		6.06E-08
NM_131857		117509		klf2b			4.877069		1.62E-10
NM_131859		117603		klf3			4.019373		9.94E-11
BE605693		562155		klf4			1.552354		8.11E-06
AI584563		569887		klhdc4			1.103029		9.28E-05
NM_001044853		558035		klhl26			0.833359		2.76E-03
AI584555		407079		klhl31			0.809055		1.24E-02
NM_201320		368640		kpna3			0.779585		1.68E-02
AI641377		445289		kras			0.803075		1.63E-03
NM_001012366		323406		krcp			0.765909		2.09E-04
NM_199572		321836		krit1			0.654665		1.43E-03
BC097213 		664718		krt1-19d		1.930378		8.74E-05
NM_213523		406844		krt15			1.781725		1.81E-05
NM_178437		352912		krt18			3.80701			1.43E-07
NM_131509		794486		krt4			4.346842		5.54E-08
NM_131156		797351		krt5			4.788843		1.59E-08
NM_200080		797433		krt8			2.135983		2.27E-07
NM_200081 		368207		ktn1			0.654356		6.14E-04
BC139859		561238		lace1a			1.107974		3.69E-04
AW232738		100148638	lad1			3.185032		8.21E-09
NM_001039171		321243		lama5			3.384576		2.10E-10
FJ619351		553337		lamb2l			0.961394		1.75E-03
AF468050		286831		lamb4			0.789075		4.22E-02
AF468048		286832		lamc1			0.966419		1.59E-03
NM_001013533		541406		lamp2			0.663278		6.02E-03
NM_212636		323216		lasp1			0.661011		6.68E-03
NM_199628		323020		lass5			1.075164		7.07E-05
NM_001020510		553164		lats1			1.995101		6.70E-04
NM_001002720		368360		lbr			1.930262		8.54E-07
NM_201505		794339		ldb3a			0.885478		6.09E-03
NM_199858		334100		ldb3b			1.633388		1.08E-04
NM_131247		30497		ldhba			0.792472		6.67E-04
NM_198980		368278		ldlrap1a		0.801348		1.29E-02
AF322374		791772		lect1			0.872404		2.85E-04
AF132445		30146		lft2			0.640751		1.25E-02
NM_001005958 		326706		lgals1l1		1.642635		1.54E-09
NM_200514		393486		lgals2b			0.863467		6.75E-03
NM_214693		325599		lgals3l			3.206801		1.65E-05
AI331279		436924		limk2			1.323044		2.68E-04
NM_213404		406713		lipf			0.739956		1.67E-02
NM_200128		393096		lipg			0.943902		7.60E-04
BG985554		431731		litaf			2.498994		6.21E-05
NM_212582		795670		llgl2			2.271601		2.53E-08
NM_001081747		557960		lman2			0.835322		3.84E-04
NM_152971		195815		lmna			0.994766		4.68E-02
NM_131002		30196		lmnb2			1.359963		2.53E-06
AF398514		280646		lmo1			0.76148			2.89E-04
NM_212689		324849		lmo4b			1.120414		2.89E-05
NM_001128231		553341		lmo7a			4.070863		3.54E-10
BI474952		558333		lmo7b			1.616425		9.45E-04
NM_199480		326761		lnpa			0.962006		6.96E-07
NM_001159912		337509		lnpb			0.803179		3.70E-02
NM_212940		564464		lnx2b			4.083181		7.82E-07
BM025955		100000079	LOC100000079		0.736919		8.58E-03
XM_001336435		100000094	LOC100000094		0.813111		1.35E-06
XM_001340605		100000433	LOC100000433		5.700584		3.67E-10
XM_001340611		100000439	LOC100000439		1.080977		1.65E-06
XM_001340656		100000509	LOC100000509		1.644603		7.82E-08
BI671223		100000526	LOC100000526		0.882966		4.24E-02
-			100000597	LOC100000597		1.249551		3.14E-04
AW567068		100000870	LOC100000870		1.806691		5.67E-08
XM_001341255		100001253	LOC100001253		1.016797		3.22E-04
BG884413		100001297	LOC100001297		1.901336		6.01E-05
XR_029688		100001298	LOC100001298		2.184779		6.50E-06
XR_029688		100001298	LOC100001298		5.013297		3.36E-12
AW018552		100001321	LOC100001321		0.955027		2.46E-02
AI354170		100001359	LOC100001359		3.649207		1.58E-09
XM_001341422		100001469	LOC100001469		1.553073		1.96E-02
XM_001341463		100001521	LOC100001521		2.232329		5.46E-04
XM_001341683		100001790	LOC100001790		0.680207		4.67E-04
XM_001337307		100001838	LOC100001838		0.866509		3.85E-03
BE015672		100002007	LOC100002007		0.99877			2.43E-04
XM_001334593		100002043	LOC100002043		4.386978		1.07E-08
XM_001337788		100002112	LOC100002112		4.241235		9.30E-07
XM_001337248		100002182	LOC100002182		0.62578			3.04E-02
XM_001339031		100002310	LOC100002310		1.983599		4.33E-03
XM_001338420		100002392	LOC100002392		1.003085		2.33E-03
XM_001339035		100002396	LOC100002396		1.622783		7.18E-05
XM_001338777		100002398	LOC100002398		1.44349			2.04E-06
XM_001342155		100002404	LOC100002404		0.738973		1.52E-03
AI667622		100002614	LOC100002614		0.982578		1.18E-03
XM_001342380		100002688	LOC100002688		1.236081		4.99E-03
XM_001342658		100003049	LOC100003049		0.814324		6.06E-04
-			100003166	LOC100003166		1.100955		1.09E-05
XM_001342886		100003329	LOC100003329		0.833135		1.59E-04
XM_001337774		100003561	LOC100003561		1.792183		6.17E-06
XM_001343072		100003596	LOC100003596		1.429183		5.92E-06
XM_001343194		100003757	LOC100003757		0.688284		1.12E-02
BG303039		100003902	LOC100003902		1.878312		1.51E-08
-			100003966	LOC100003966		0.708482		2.08E-02
-			100003994	LOC100003994		2.077328		6.01E-07
XM_001343526		100004199	LOC100004199		1.290998		3.86E-06
XM_001337143		100004225	LOC100004225		0.605969		1.38E-02
XM_001338354		100004279	LOC100004279		0.704568		7.75E-05
XM_001343598		100004297	LOC100004297		1.164084		1.14E-02
BI865734		100004464	LOC100004464		1.181936		1.49E-05
XM_001340146		100004567	LOC100004567		0.743006		5.01E-03
XM_001338965		100004964	LOC100004964		0.837898		8.52E-04
AW076838		100005016	LOC100005016		1.488669		6.74E-04
AI397362		100005077	LOC100005077		2.34005			1.36E-06
XM_001344355		100005297	LOC100005297		4.998668		6.93E-10
XM_001344416		100005373	LOC100005373		0.933127		4.93E-03
XM_001344433		100005401	LOC100005401		0.849228		6.86E-03
XM_001338570		100005533	LOC100005533		1.48042			4.66E-04
-			100005794	LOC100005794		2.149602		1.16E-07
AI384854		100005858	LOC100005858		3.444871		2.21E-07
XM_001344779		100005901	LOC100005901		1.465047		3.53E-03
XM_001340282		100005937	LOC100005937		2.677732		1.36E-04
XM_001344822		100005964	LOC100005964		1.640639		1.27E-04
BI844195		100006020	LOC100006020		1.104548		7.08E-04
XM_001345152		100006448	LOC100006448		0.646299		1.88E-02
XM_001345292		100006639	LOC100006639		2.011959		1.73E-03
XM_001345304		100006657	LOC100006657		1.042331		1.60E-04
XM_001341674		100006862	LOC100006862		2.911856		9.88E-08
XM_001342034		100007086	LOC100007086		1.825699		5.42E-06
XM_001342152		100007129	LOC100007129		1.127395		9.16E-06
XM_001345666		100007178	LOC100007178		1.382397		3.38E-03
XM_001345735		100007269	LOC100007269		0.711842		5.07E-03
BG728539		100007314	LOC100007314		2.499969		6.15E-09
XM_001345964		100007577	LOC100007577		1.165641		3.08E-05
XM_001345979		100007596	LOC100007596		0.611764		3.73E-02
XM_001346122		100007791	LOC100007791		3.325987		1.46E-08
XM_001346188		100007879	LOC100007879		1.070152		2.25E-04
XM_001344285		100007901	LOC100007901		1.045356		1.43E-02
XM_001346188		100007906	LOC100007906		0.906745		5.63E-03
AW777710		100007926	LOC100007926		1.218633		3.27E-06
XM_001346460		100008211	LOC100008211		5.54226			5.24E-09
-			100008264	LOC100008264		1.785408		3.37E-06
XM_001346591		100008352	LOC100008352		0.657422		1.49E-02
XM_001346595		100008356	LOC100008356		4.668878		2.09E-06
BI840692		100148757	LOC100148757		5.741782		3.79E-10
BI672148		100148804	LOC100148804		4.264885		5.09E-10
BM035309		100149080	LOC100149080		0.94353			5.07E-04
BG727313		100149122	LOC100149122		0.616919		3.39E-02
BG306071		100149237	LOC100149237		1.514184		1.29E-03
BI671591		100149956	LOC100149956		3.339864		2.82E-08
AI397328		100150066	LOC100150066		1.073107		7.34E-04
BI841856		100150563	LOC100150563		1.071249		1.79E-03
AI965227		100150662	LOC100150662		0.98429			4.34E-05
AI942960		100150890	LOC100150890		6.126179		7.46E-04
BM102551		100151194	LOC100151194		1.247001		1.86E-03
BE557035		100151619	LOC100151619		2.432681		1.01E-04
XM_695789		100331891	LOC100331891		0.905242		8.89E-03
BM181832		402803		LOC402803		0.623248		4.20E-03
BM185124		402847		LOC402847		0.771126		4.29E-04
XM_687412		402879		LOC402879		2.130366		1.41E-04
XM_001333951		402880		LOC402880		1.936357		8.13E-08
XM_693445		407663		LOC407663		0.856365		3.38E-04
BI474798		553285		LOC553285		1.889761		3.88E-05
BG305817		553360		LOC553360		1.047212		6.41E-05
XM_684504		553504		LOC553504		1.012104		1.19E-02
XM_001337411		553515		LOC553515		5.970185		2.97E-10
AW202621		553527		LOC553527		0.817207		2.36E-02
XM_697360		554463		LOC554463		0.906235		8.86E-05
-			554757		LOC554757		0.807349		4.12E-02
XM_697236		554868		LOC554868		0.783187		3.47E-05
XM_678134		555583		LOC555583		1.394415		1.78E-09
XM_677591		555742		LOC555742		1.031915		1.34E-02
AW019802		555902		LOC555902		1.535501		7.05E-04
XM_678580		555920		LOC555920		0.803217		4.80E-02
XM_678667		555976		LOC555976		1.629993		1.89E-06
XM_678690		556000		LOC556000		1.007137		2.61E-02
XM_697985		556106		LOC556106		1.970716		3.64E-07
BM082389		556340		LOC556340		1.249803		3.30E-06
XM_679152		556363		LOC556363		1.113007		4.24E-04
XM_679599		556726		LOC556726		0.893192		1.93E-02
XM_677901		556764		LOC556764		0.797886		6.30E-04
-			556806		LOC556806		0.779317		7.16E-03
XM_677889		556826		LOC556826		1.983924		1.92E-06
BM034975		556832		LOC556832		4.153976		2.80E-08
XM_679770		556849		LOC556849		0.72727			2.98E-03
XM_679795		556873		LOC556873		0.774431		8.90E-04
XM_679848		556914		LOC556914		0.71769			1.70E-02
XM_679943		556989		LOC556989		2.49061			1.80E-08
XM_679962		557006		LOC557006		1.528361		3.64E-05
XM_678631		557028		LOC557028		1.479867		2.14E-06
XM_680236		557223		LOC557223		0.989871		8.65E-06
XM_680587		557507		LOC557507		3.154536		4.83E-08
XM_680665		557579		LOC557579		0.884373		1.47E-02
XM_680799		557691		LOC557691		1.53525			1.40E-03
XR_029211		557719		LOC557719		1.316183		1.98E-02
AW175413		557744		LOC557744		0.984848		1.23E-03
XM_681016		557865		LOC557865		1.184872		3.37E-04
BM156045		558079		LOC558079		0.828225		1.94E-05
XM_699646		558130		LOC558130		1.220246		5.19E-05
XM_681390		558201		LOC558201		0.652435		2.19E-02
XM_681519		558319		LOC558319		0.853689		5.33E-03
BG303237		558498		LOC558498		3.732845		2.27E-09
XM_699842		558511		LOC558511		4.558333		5.68E-09
AI545041		558513		LOC558513		3.953684		1.48E-08
XM_682011		558752		LOC558752		0.648211		4.22E-05
AW078407		558832		LOC558832		1.000916		3.82E-05
XM_682257		558963		LOC558963		4.119658		3.13E-09
XM_703207		558987		LOC558987		2.149678		1.03E-07
XM_682313		559018		LOC559018		2.714308		4.92E-07
XM_682373		559066		LOC559066		1.699208		1.38E-04
XM_682415		559108		LOC559108		0.600599		1.92E-02
XM_682167		559157		LOC559157		1.774798		3.43E-06
BI866580		559239		LOC559239		2.162017		7.31E-08
XM_678637		559330		LOC559330		1.110649		2.72E-02
XM_682715		559381		LOC559381		1.559947		9.61E-06
XM_682834		559490		LOC559490		1.328722		1.99E-04
XM_682904		559550		LOC559550		4.020387		2.45E-08
BI983442		559664		LOC559664		0.837593		3.97E-05
XM_683228		559841		LOC559841		0.610237		4.59E-02
XM_683230		559843		LOC559843		1.798472		2.35E-03
BI889579		559956		LOC559956		1.700136		1.54E-03
XM_683431		560041		LOC560041		4.533296		5.02E-11
XR_029411		560070		LOC560070		1.69581			3.53E-05
XM_683537		560147		LOC560147		0.812532		8.55E-04
XR_029757		560176		LOC560176		0.720324		3.75E-02
XM_681206		560242		LOC560242		2.614441		3.20E-05
XM_683656		560260		LOC560260		1.00972			7.07E-04
XM_683774		560369		LOC560369		2.019123		2.72E-05
XM_684112		560714		LOC560714		1.302969		1.17E-05
BG305684		560742		LOC560742		0.82777			1.42E-02
XM_680770		560826		LOC560826		0.827436		2.67E-02
XM_684258		560859		LOC560859		0.956059		1.75E-03
BI888091		560900		LOC560900		1.749728		2.62E-06
XM_700849		561388		LOC561388		1.417696		1.34E-04
XR_029745		561451		LOC561451		0.92012			1.24E-02
BI879593		561500		LOC561500		0.631389		3.67E-02
XM_684913		561509		LOC561509		2.806185		6.77E-09
XM_684979		561566		LOC561566		0.706744		4.76E-02
XM_685141		561735		LOC561735		0.920026		4.10E-02
XM_700969		561960		LOC561960		0.631209		1.13E-03
BI427790		562277		LOC562277		1.447595		2.62E-06
XM_685741		562349		LOC562349		1.220012		4.60E-05
XM_685812		562425		LOC562425		0.616847		2.18E-05
XM_685876		562501		LOC562501		0.637054		9.95E-03
XM_686004		562624		LOC562624		1.528349		2.37E-04
BI866943		562648		LOC562648		1.211367		2.31E-02
AI601560		562683		LOC562683		0.660754		1.59E-04
BI882356		562862		LOC562862		0.757693		1.88E-02
AW128819		562892		LOC562892		2.600056		1.27E-08
XM_686265		562897		LOC562897		0.76982			1.81E-04
BI427867		562946		LOC562946		0.731009		1.39E-02
XM_686346		562976		LOC562976		3.370192		9.14E-06
AW421050		563054		LOC563054		3.120387		8.57E-09
XM_679651		563121		LOC563121		2.898192		1.20E-09
XM_686644		563280		LOC563280		0.932744		2.25E-03
XM_686804		563443		LOC563443		3.469827		2.02E-08
BI673438		563499		LOC563499		1.70885			8.45E-03
XM_686754		563512		LOC563512		0.732225		1.23E-02
XR_029053		563643		LOC563643		1.256225		3.99E-04
XM_687109		563749		LOC563749		0.780318		9.45E-05
AI942929		563777		LOC563777		0.719027		2.37E-04
XM_687223		563864		LOC563864		0.712631		4.55E-03
XR_029107		563910		LOC563910		0.792095		2.64E-03
AI667515		563927		LOC563927		0.938005		2.47E-04
XM_687339		563976		LOC563976		3.227378		1.60E-07
XM_699661		563988		LOC563988		1.126557		1.94E-03
XM_701183		563997		LOC563997		1.203173		5.74E-03
XM_687476		564120		LOC564120		0.747854		2.05E-02
BE016427		564158		LOC564158		5.515554		2.91E-10
XM_687597		564253		LOC564253		1.690475		1.54E-04
BE556996		564267		LOC564267		0.75632			8.94E-03
XM_687684		564344		LOC564344		1.239101		9.09E-07
BI892407		564433		LOC564433		1.247729		3.35E-02
XM_704282		564564		LOC564564		0.756915		3.75E-03
BI563190		564720		LOC564720		0.902187		2.88E-03
BI879791		564852		LOC564852		2.048936		7.86E-06
XM_703639		565159		LOC565159		0.833374		1.97E-02
AW116451		565172		LOC565172		1.483327		6.83E-09
-			565205		LOC565205		0.845387		4.18E-02
-			565293		LOC565293		0.893573		2.03E-02
XM_688586		565309		LOC565309		3.181057		2.83E-07
-			565377		LOC565377		3.289818		2.34E-08
BE557704		565594		LOC565594		1.388489		8.81E-03
BM026060		565632		LOC565632		1.044748		1.05E-05
-			565636		LOC565636		0.777681		1.61E-06
BM036376		565702		LOC565702		0.909251		1.52E-04
XM_703863		565706		LOC565706		1.296889		3.92E-07
BI865023		565999		LOC565999		1.181955		4.94E-04
XM_689285		566020		LOC566020		2.28935			1.17E-06
BI673906		566030		LOC566030		0.857332		4.37E-03
XM_689362		566094		LOC566094		0.790845		6.43E-03
BI867128		566265		LOC566265		0.933949		6.52E-04
XM_689701		566430		LOC566430		0.586761		2.20E-03
XM_689796		566523		LOC566523		0.966146		3.67E-06
AI641555		566616		LOC566616		1.923795		2.85E-03
AW058811		566639		LOC566639		5.625317		6.01E-08
XM_690302		567015		LOC567015		0.680408		2.73E-03
XM_690845		567549		LOC567549		3.476945		1.69E-09
XM_001337224		567617		LOC567617		0.769262		1.67E-02
BI983463		567650		LOC567650		1.091487		6.20E-03
XM_704554		567671		LOC567671		5.655372		1.61E-10
XM_690975		567678		LOC567678		0.812919		4.43E-04
AI957504		567687		LOC567687		1.436345		4.99E-06
AW342762		567709		LOC567709		0.984569		1.39E-05
XM_691057		567756		LOC567756		0.802558		8.92E-04
XM_691140		567835		LOC567835		0.843702		1.18E-03
-			567909		LOC567909		2.247869		7.35E-08
XR_029997		567965		LOC567965		1.28291			1.79E-07
XM_691331		568019		LOC568019		3.046612		6.55E-09
XM_691395		568087		LOC568087		0.684037		9.41E-03
XM_692072		568724		LOC568724		0.971336		3.24E-02
NM_001037240		568735		LOC568735		0.914372		1.59E-02
XM_692188		568832		LOC568832		1.440823		8.51E-05
XM_692356		568995		LOC568995		5.392777		2.17E-12
XM_692378		569016		LOC569016		0.702415		3.23E-02
AW171260		569045		LOC569045		0.890534		1.04E-05
XM_692415		569053		LOC569053		0.87684			8.46E-04
BG302585		569148		LOC569148		0.970011		1.88E-02
XM_692575		569206		LOC569206		1.175881		3.79E-05
XM_692711		569330		LOC569330		1.528602		6.41E-05
AW455046		569335		LOC569335		2.497027		2.72E-08
XM_692969		569572		LOC569572		1.145918		1.39E-06
AW077455		569583		LOC569583		4.005349		7.54E-11
XM_692992		569595		LOC569595		1.171111		3.18E-07
XM_701410		569609		LOC569609		3.090343		1.46E-05
XM_693178		569770		LOC569770		0.627468		2.19E-02
XM_693277		569866		LOC569866		2.852908		2.23E-07
XM_701433		569894		LOC569894		3.789219		9.39E-10
XM_693317		569901		LOC569901		2.016872		2.76E-05
XM_693440		570012		LOC570012		0.975809		9.96E-03
XM_693797		570326		LOC570326		1.414121		1.78E-05
XM_001332744		570474		LOC570474		2.228831		3.73E-07
AW076588		570872		LOC570872		1.072998		6.69E-03
XM_694398		570873		LOC570873		1.481881		3.87E-05
XM_694448		570917		LOC570917		1.057948		2.72E-03
XM_695149		571547		LOC571547		1.113508		7.96E-06
XM_695737		572072		LOC572072		1.22822			7.55E-03
XM_695847		572163		LOC572163		2.152289		3.52E-07
-			572172		LOC572172		0.609665		8.41E-03
XM_701517		572246		LOC572246		2.659703		1.83E-05
XM_696079		572370		LOC572370		1.26723			5.54E-03
XM_686016		573213		LOC573213		1.483289		1.71E-03
-			573968		LOC573968		0.838371		4.35E-03
XM_001330936		791698		LOC791698		0.890841		6.11E-04
XM_001331623		791764		LOC791764		1.372138		2.56E-08
XM_001331278		791930		LOC791930		5.644797		6.72E-11
XM_001331144		792128		LOC792128		1.903514		8.86E-04
-			792153		LOC792153		0.931636		3.35E-03
XM_001330917		792234		LOC792234		0.648234		2.27E-02
BI884399		792261		LOC792261		0.596458		2.07E-02
XM_001331912		792438		LOC792438		0.666599		4.95E-03
XM_001331939		792533		LOC792533		0.948376		1.01E-02
AI601664		792537		LOC792537		0.766553		2.74E-02
AW117109		792591		LOC792591		0.921044		3.98E-05
XM_001332176		792645		LOC792645		6.329539		2.42E-06
XM_001332189		792661		LOC792661		1.000939		6.75E-05
XM_001332019		792687		LOC792687		1.035813		1.76E-07
XM_001332289		792743		LOC792743		2.691549		7.71E-09
XM_001331767		792892		LOC792892		1.508937		7.96E-06
BI845332		792994		LOC792994		0.879168		3.34E-02
XM_001332772		793114		LOC793114		0.734887		1.97E-02
AI497271		793231		LOC793231		0.70278			5.99E-03
BI705584		793316		LOC793316		1.354022		7.80E-03
XM_001333270		793522		LOC793522		2.393063		6.87E-08
XM_001333551		793756		LOC793756		0.943063		3.77E-05
BI563312		793763		LOC793763		0.604361		3.15E-02
AI601795		793872		LOC793872		1.648816		3.17E-04
XM_001332212		794007		LOC794007		4.826456		6.21E-10
XM_001333887		794024		LOC794024		0.644155		3.87E-04
XM_001333160		794095		LOC794095		1.115296		2.10E-03
XM_001334079		794202		LOC794202		2.634837		7.61E-08
XM_001334342		794407		LOC794407		0.886377		2.34E-03
-			794503		LOC794503		0.735012		1.95E-02
XM_001335054		795015		LOC795015		1.807695		4.96E-07
XM_001335198		795119		LOC795119		0.661843		4.76E-04
XM_001335492		795367		LOC795367		2.973938		1.07E-08
XM_001333336		795458		LOC795458		1.833164		4.60E-07
XM_001335709		795535		LOC795535		1.106676		2.81E-03
BM317300		795815		LOC795815		0.611466		4.03E-02
AI396666		796094		LOC796094		1.048935		3.29E-04
BE016515		796127		LOC796127		1.368031		2.71E-04
-			796136		LOC796136		1.576063		1.23E-06
XM_001334043		796454		LOC796454		0.961005		1.62E-02
XM_001336856		796535		LOC796535		2.124124		3.23E-08
XM_001336862		796543		LOC796543		1.051839		3.65E-04
XM_001337023		796684		LOC796684		5.749271		2.90E-09
BI980613		796780		LOC796780		0.871902		8.03E-05
XM_001337442		797047		LOC797047		0.650087		3.29E-02
XM_001337496		797079		LOC797079		0.758118		1.24E-04
XM_001334302		797195		LOC797195		3.546234		6.58E-05
XM_001337682		797263		LOC797263		4.87718			3.48E-08
AW281994		797370		LOC797370		1.063726		3.70E-02
XM_001337886		797464		LOC797464		0.954097		1.41E-02
XM_001337900		797478		LOC797478		0.779664		2.66E-03
XM_001337982		797549		LOC797549		1.424714		1.85E-05
BI889227		798089		LOC798089		0.613502		3.17E-02
XM_001338617		798196		LOC798196		0.586512		4.70E-02
XM_001332762		798216		LOC798216		0.68286			3.42E-04
AW018688		798292		LOC798292		3.267339		3.23E-08
BI889657		798363		LOC798363		1.274697		1.01E-06
AW058792		798365		LOC798365		0.688113		1.99E-02
XM_001334399		798425		LOC798425		0.770452		9.08E-05
XM_001338896		798492		LOC798492		3.855681		5.06E-09
XM_001339055		798653		LOC798653		2.659443		6.54E-04
XM_001339130		798734		LOC798734		1.450447		2.56E-04
XM_001334654		798989		LOC798989		0.777606		5.70E-04
XM_001339412		799049		LOC799049		2.116093		8.80E-06
XM_001335603		799067		LOC799067		2.160808		8.08E-09
XM_001337461		799140		LOC799140		5.344507		8.22E-07
AI618715		799160		LOC799160		0.746055		1.77E-05
BI981903		799188		LOC799188		0.992332		6.74E-04
XR_029535		799192		LOC799192		1.532189		2.90E-03
XM_001335515		799290		LOC799290		1.051788		4.35E-04
AI545466		799518		LOC799518		1.490998		2.93E-04
AW019258		799527		LOC799527		1.238791		7.02E-04
AW059436		799694		LOC799694		0.991257		2.66E-06
XR_029210		799700		LOC799700		3.317515		5.60E-07
AW232020		799758		LOC799758		0.710888		3.11E-04
-			799856		LOC799856		1.706187		1.73E-05
L38673			799883		LOC799883		0.750602		2.56E-03
NM_001008573		494030		lonp2			1.024273		3.90E-05
U57656			30354		lpl			3.029886		3.97E-09
NM_201198		573024		lpp			1.369865		9.25E-03
NM_205539		321202		lrrc17			0.762936		4.05E-04
BC092851		407677		lrrfip1a		1.169433		6.76E-03
NM_199479		335838		lrrfip2			1.149543		2.23E-04
NM_001160291		335819		lsmd1			0.757678		4.04E-03
NM_001025472		553218		lsrl			4.317998		6.76E-11
NM_001020723		553752		lypd6b			1.405188		1.41E-04
NM_001002104		415194		lysmd3			0.807123		3.45E-04
NM_213205		406486		m6pr			1.098886		2.55E-03
BC124616 		558777		macc1			4.602311		3.26E-06
AI883928		562190		macf1			0.711569		4.80E-02
AB006323		114467		maf			0.769213		3.37E-03
AW115655		474349		magi1			2.868513		2.10E-09
NM_152976		259196		malt1			2.738709		2.15E-09
NM_001004566		447827		manea			0.80436			7.25E-04
NM_214739		406466		map1lc3a		0.804049		1.56E-02
NM_001037391		563181		map2k2			0.619371		2.84E-02
NM_001004515		678610		map4k2l			1.739525		1.22E-04
NM_199913		334565		map4k5			1.265203		8.56E-04
Y15075			30681		mapk12			1.722112		6.29E-03
NM_131722		65237		mapk14a			0.803301		4.37E-02
NM_201507		399480		mapk3			0.651544		1.64E-02
NM_213640		334728		mapre1			1.96866			1.35E-06
NM_199864		334135		mapre1l			0.958288		1.13E-03
NM_001114580		100136862	march7			0.711596		4.31E-04
NM_199885		334300		mark3			1.220213		2.41E-03
NM_200076		338183		mars			1.306457		1.50E-03
NM_001122858		560277		masp2			1.228086		4.96E-06
NM_199871		334195		mat1a			0.728841		8.76E-03
NM_212637		323329		mat2a			2.750046		6.07E-08
NM_001080584		562867		mavs			1.160323		1.79E-03
NM_001161670		560384		mbnl2			0.655794		4.90E-02
NM_001045043		564111		mcat			0.603935		2.06E-03
NM_131599		58122		mcl1a			0.962654		6.22E-05
NM_194394		373102		mcl1b			2.125569		3.49E-07
NM_173257		192338		mcm2			0.811583		1.49E-02
NM_199969		335715		mdh1b			2.010272		3.70E-09
NM_131364		30637		mdm2			0.68475			3.40E-02
NM_212732		334932		mdm4			0.856974		1.36E-02
AI722550		406346		med15			0.614384		2.44E-02
NM_199741		326098		med7			0.675893		6.40E-03
NM_131301		30564		mef2a			1.197236		6.89E-03
NM_131897		170455		meis4.1a		1.917372		6.55E-05
NM_001003570		445176		mfsd2ab			2.323102		4.57E-09
AW165058		569620		mga			0.725095		4.94E-02
AI722710		324487		mgea5			1.398744		2.59E-05
NM_200297		378960		mgll			2.099796		7.85E-06
NM_199879		793939		mgrn1			0.683849		6.75E-03
AF182155		64884		mhc1uda			0.803326		1.03E-02
NM_131705		64885		mhc1uea			2.4035			8.62E-04
NM_194425 		378479		mhc1ze			1.754267		3.02E-03
U08870			30762		mhc2dab			0.587596		1.33E-04
U08871			30760		mhc2dfb			1.028404		3.40E-04
AI331137		336784		mia2			2.952954		8.87E-12
NM_131335		30600		mid1ip1a		5.327987		3.27E-09
NM_200832		393805		mid1ip1b		0.629161		2.12E-04
NM_201333		393208		mios			1.686435		1.28E-04
NM_200201		393170		mitd1			0.965482		1.97E-06
NM_001114739		555974		mknk1			1.526404		8.90E-05
AF277172		170783		mkrn2			1.002247		2.21E-05
AL924179		100158249	mll2			1.202203		2.95E-02
DQ840153		560793		mll3a			2.198887		6.44E-07
NM_001007308		492342		mllt10			0.612208		9.73E-06
NM_001017819		550517		mllt3			1.040026		6.69E-03
NM_001024223		554119		mlx			1.2494			1.11E-02
NM_001105112		564760		mmaa			0.654298		2.30E-03
BG892090		565793		mmp11b			0.918319		3.46E-06
NM_198067		337179		mmp2			1.005222		5.00E-06
NM_213123		406397		mmp9			1.147897		1.18E-08
NM_199914		100005014	mobkl1b			0.875605		2.87E-04
NM_199716		325366		mobkl2a			1.354519		1.87E-05
NM_001003439		445045		mobkl3			0.689866		2.33E-03
NM_001089366 		553447		morc3a			0.897243		2.33E-03
AB032727		795517		mos			0.85095			1.71E-02
AW184143		335407		mpeg1			0.895352		3.24E-02
NM_214692		325542		mpp1			1.308051		1.58E-04
NM_130976		30166		mpp7			2.192816		6.95E-08
AJ491253		336830		mpzl2			3.607077		2.61E-08
NM_001017696		550391		mrpl12			0.819722		1.94E-04
NM_001003544		445150		mrpl19			0.586996		9.46E-04
NM_199915		334588		mrpl39			0.615137		4.05E-04
NM_001030114		558080		mrps18a			0.954003		4.19E-03
AB055667		407642		mrps31			0.691309		1.82E-02
NM_201109		394084		msi2b			0.731887		3.20E-03
NM_001030269		573620		msxa			2.864842		2.27E-09
M38579			30511		msxb			1.916618		8.21E-09
X65062			30531		msxd			2.271233		2.46E-04
AC024175		140519		mt-atp6			0.933077		2.43E-03
AC024175		140539		mt-co1			1.119271		9.95E-05
AC024175		140512		mt-cyb			1.753742		2.09E-06
AC024175		140532		mt-nd2			0.932179		1.28E-02
AC024175		140533		mt-nd3			0.851611		6.17E-05
AC024175		140534		mt-nd4			1.536814		1.01E-05
AC024175		140538		mt-nd4l			2.029718		3.90E-09
AC024175		140536		mt-nd6			1.449802		1.28E-06
NM_131382		30655		mtch2			0.805998		2.46E-02
NM_152981		195821		mtf1			1.271616		8.77E-05
NM_001008578 		494035		mtfr1			0.808703		2.14E-04
AF073883		30644		mtmr2			0.837286		2.07E-05
U52220			30669		mtnr1ba			2.480823		9.39E-07
NM_212970 		406207		mtp			1.234188		8.71E-06
NM_212972		406240		mtpn			0.955414		1.39E-04
NM_198072		378847		mtr			0.673258		1.37E-02
NM_001077608		563853		mtus1a			0.603421		1.26E-02
AI641080		494036		murc			2.48127			2.56E-06
NM_001099226		569581		mut			0.636653		9.43E-04
NM_201325		373081		mvp			2.775758		6.12E-09
NM_001044349 		556489		mybpc3			2.437614		5.07E-09
L11710			30686		myca			1.853818		3.93E-08
NM_200172		393141		mycb			0.827467		7.28E-03
NM_001098177		337595		myh9l2			3.495463		1.10E-10
AF180893		58142		myhz1.1			0.885172		1.34E-02
AF165817		246275		myhz2			0.914382		3.19E-07
NM_001017871		550569		myl10			2.755431		1.23E-08
AF114428		30592		myl7			0.588046		2.52E-04
NM_214699		326719		myl9l			2.232305		2.71E-07
AI667561		561635		mylk3			3.348532		5.22E-10
AL920871 		566459		myo1c			0.679206		4.88E-02
AI882920		560956		myo9b			4.877241		1.91E-06
NM_001015062		548602		myoc			1.145328		2.00E-03
AW115565		558671		myom1a			0.796568		1.41E-04
NM_001077579		570218		mypt2			0.674637		1.21E-02
NM_213334		406643		naa10			0.644932		1.19E-02
AI657651		323672		naa15a			1.037003		5.42E-03
X89204			30656		nadl1.1			0.883594		3.09E-02
NM_001045143		567779		nav3			0.905342		1.84E-03
BC057437		337168		nbr1			1.36946			7.60E-03
U63292			30447		ncam1			0.632684		1.94E-02
NM_200330		556493		ncapd3			0.950855		1.38E-05
AF207707		30078		nccrp1			1.752469		9.95E-08
NM_001137665		561894		nckap1			0.743914		1.64E-02
NM_001003839		767714		ncl			2.305506		3.18E-08
NM_199666		324047		ndfip1			1.121067		8.08E-05
NM_130966		30153		ndr1			3.804238		8.99E-10
NM_213348		792085		ndrg1			4.337736		2.28E-07
NM_200692		393665		ndrg1l			1.095542		5.23E-04
NM_199517		30286		ndrg3a			1.305721		2.77E-03
NM_001033103		556538		ndufa12			0.757527		1.08E-04
NM_213417		406726		ndufa4l			0.695539		1.58E-02
NM_001013459		541331		ndufa9			0.861291		2.28E-04
AI958907		325712		ndufab1			0.905794		5.48E-03
NM_200855		393829		ndufb8			0.928204		2.28E-04
NM_001020645		553672		ndufs2			0.880375		5.87E-03
NM_001003747		445291		ndufv1			0.653159		3.75E-04
CF347570		566928		neb			1.426125		3.33E-04
NM_001002557		436830		nedd8l			0.969615		2.79E-02
NM_201050		394025		nek2			0.96823			1.10E-04
NM_001003617		445223		nek7			1.283761		2.95E-07
AI545016		571299		nenf			1.314334		1.96E-03
NM_001007767		493607		net1			1.297649		8.39E-07
NM_001003644		445250		neu3.2			1.083562		2.62E-02
AF115774		114435		neurod2			2.166755		4.95E-08
NM_001083855		573301		nexn			0.810824		1.77E-02
AW165242		326708		nf1b			0.648371		1.45E-05
NM_199895		334390		nfat5			0.784597		2.08E-05
NM_182889		360149		nfe2l2			2.098849		1.63E-09
NM_213231		406512		nfe2l3			1.020325		1.09E-02
NM_213184		406463		nfkbiaa			3.058654		2.99E-05
NM_199629		323099		nfkbiab			1.264176		1.69E-05
BE605454 		100001781	nfkbiz			0.803316		3.04E-02
NM_001044993		562714		nfs1			0.856138		6.41E-03
NM_001013322		503744		nfybb			1.0268			1.22E-03
AY193826		373088		nid2			1.268658		1.06E-02
AI601797		450042		nipa1			1.007121		4.29E-05
NM_213125		406399		nipa2			2.604524		1.15E-09
AJ249796		30231		nipsnap1		4.210337		2.62E-08
NM_131646		60644		nitr1i			1.916919		6.54E-06
AL591482		170974		nitr2a			1.658228		9.29E-04
NM_198355		171006		nitr3d			1.768992		5.45E-07
NM_199130		170984		nitr6a			1.339176		1.04E-04
NM_001004499		368431		nkrf			0.949385		1.22E-04
AI558330		323005		nktr			1.307952		1.14E-03
XM_001342323		100002610	nlgn1			0.587917		2.60E-02
NM_131597		58120		nme6			0.944106		1.34E-04
NM_001017629 		550322		nmnat1			2.321019		4.53E-07
NM_214756		406619		nnt			1.533599		6.30E-05
NM_001024397		554096		noc4l			0.660235		1.14E-04
NM_001003831		321133		nop14			1.555824		9.09E-09
NM_001104937		404036		nos2a			1.257401		1.35E-02
NM_131441		30718		notch1a			1.351351		3.19E-07
U57973			794892		notch1b			0.76698			7.60E-04
U57974			58065		notch2			0.727978		6.69E-04
CB359716		552973		npat			1.460898		2.39E-04
NM_199807		327447		nploc4			0.870859		8.90E-05
AW233659		563937		nppcl			1.069372		2.79E-02
AF030245		30713		npy8br			1.530892		3.21E-04
NM_205542		322506		nqo1			4.952606		4.37E-11
NM_205729		494487		nr1d1			1.473475		3.75E-05
NM_001130592		402815		nr1d2a			1.652177		6.06E-08
U93481			30271		nr1d2b			1.458885		1.34E-08
NM_001017545		548341		nr1h3			0.657471		8.90E-03
NM_001123294		569321		nr2c2			0.901367		1.28E-02
U93459			325637		nr2f6a			1.375167		2.26E-02
NM_001020711		553740		nr3c1			0.677497		2.26E-02
NM_001002173		431720		nr4a1			1.720929		4.49E-06
U93470			436679		nr4a2b			2.090222		3.94E-07
NM_131145		30380		nras			0.976321		6.48E-06
NM_001044715		557565		nrd1			1.165526		5.69E-04
NM_001044911		796461		nrg1			1.254002		2.04E-06
NM_001017674		550369		nsdhl			1.637826		2.01E-06
NM_201427		324845		nt5c2a			0.813769		1.47E-03
NM_199560		321720		nt5c3			0.736861		2.81E-04
NM_001077143		556186		nt5dc2			0.589508		3.83E-02
NM_131064		30270		ntf7			0.626271		1.89E-04
NM_131162		30399		ntla			0.829489		1.36E-02
NM_001045463		751753		nucb1			1.022442		1.36E-02
NM_201479		326050		nucb2b			0.945333		1.89E-04
NM_213352		406661		nudt9			1.173658		1.17E-06
AI477432		562350		nup107			0.834017		5.60E-06
BF717555		325928		nupr1			1.810497		3.13E-09
NM_213484		406805		nvl			1.663457		1.56E-05
NM_001080192		568941		oc90			1.109473		3.42E-03
NM_200302		393272		ociad1			0.88343			1.34E-05
AW116260		405757		oclna			4.511931		8.49E-08
NM_001008618		494075		oclnb			2.90784			9.82E-06
NM_131801		114426		odc1			0.661094		7.92E-03
NM_199958		335524		odf3l			2.251762		1.11E-06
AF041440		30304		oep			1.472057		7.97E-08
NM_200779 		564552		ogdh			1.687317		1.80E-08
NM_001013570		541445		ogn			1.48633			1.72E-05
NM_001017359		337685		ogt			1.11438			4.56E-06
NM_001003486		445092		olfm1b			0.871579		2.49E-03
AY046954		246225		onecutl			1.568707		1.22E-02
NM_001007298		492332		opa1			0.715585		1.60E-03
NM_001080166 		497278		opa3			0.814038		1.29E-03
NM_001002709		436982		ophn1			1.07912			1.57E-03
AF104903		30582		opn1sw1			1.679552		3.13E-05
AI545421		445189		optc			2.232362		4.90E-04
NM_001100066 		336159		optn			3.302472		4.28E-08
AF179844		30356		or101-1			1.092686		1.34E-02
NM_131740		80358		or102-1			2.444381		1.93E-08
NM_131739		80357		or102-2			1.163511		1.09E-02
NM_131737		554781		or102-5			2.103947		1.23E-05
NM_203469		58121		or103-4			2.754129		1.28E-06
U72692			30408		or104-2			1.669511		6.95E-03
U72686			30358		or110-1			0.901868		8.20E-03
AB026132		80372		or111-8			1.080951		3.97E-04
NM_001037405		641416		or115-12		0.806979		4.44E-04
AF283560		80359		or115-14		0.628596		1.76E-03
NM_131083		30294		or115-15		0.624787		2.43E-02
NM_001128406 		100150394	or125-8			1.036984		1.62E-04
NM_212727		334315		orc3l			0.637161		1.01E-02
NM_001100070		100001110	org			1.227242		4.73E-03
NM_001075108		553455		os9			1.058022		1.92E-05
NM_001005927		449656		osbpl7			4.322334		1.39E-11
NM_001077805 		777767		osbpl9			0.790135		4.59E-02
NM_001005301		368635		osgepl1			0.623821		3.87E-03
AW077137		557476		otof			3.706765		1.75E-09
BC142849 		327127		otud4			1.216495		2.37E-03
U14591			30500		otx1b			1.327089		7.45E-05
U14592			30501		otx2			2.332468		1.41E-05
AI545480		560273		oxct1b			1.560802		4.27E-05
NM_201175		394150		oxsr1b			0.725559		2.03E-02
NM_131623		58147		p2rx3a			1.107214		1.26E-02
AF317643		259258		p2rx4a			1.153957		1.13E-05
AF500300		373879		p2rx5			0.773231		1.18E-02
NM_213364		406673		p4hb			0.929554		9.75E-03
NM_199839		327625		pabpc1l			1.684675		3.19E-04
NM_201296		321035		pabpc4			0.665481		1.06E-04
NM_001098748		569034		pacs1			3.675529		2.00E-07
NM_201345		394247		pafah1b1b		1.879068		1.74E-04
NM_201328		373103		pak1			0.70483			1.74E-04
NM_001002717		266749		pak2a			1.125585		8.09E-03
NM_205758		404041		papolb			0.956565		1.49E-03
AI384140		80939		papss2			1.505468		3.98E-05
NM_212562		80939		papss2b			1.332616		1.81E-03
NM_200501		335495		parp3			1.766156		8.99E-07
NM_001005929		449658		paxip1			0.64407			4.91E-02
NM_001020731		553765		pcbp3			0.739892		9.09E-04
NM_001002746		437019		pcca			2.867015		2.66E-06
NM_212571		259186		pcdh10a			0.851036		1.46E-02
NM_001007307		492341		pcf11			1.115446		5.14E-03
NM_001045235		692252		pcgf5b			1.243464		2.92E-03
NM_001089369		555238		pcgf6			0.713459		1.15E-02
NM_214751		378727		pck1			1.580463		5.59E-06
NM_213192		406473		pck2			3.32234			3.08E-07
NM_131465 		30751		pcmt			0.650862		7.05E-03
NM_001161488		100008021	pcp4l1			0.83314			3.57E-04
NM_200210		393179		pdap1			0.734924		7.51E-03
NM_200555		393527		pdcd10a			0.644652		6.33E-05
NM_212988		406261		pdcd4a			0.660694		1.02E-02
NM_213360		406669		pdcd6ip			1.159358		3.45E-07
NM_200102		373125		pdcd8			0.957904		4.40E-05
NM_201102		394077		pde10a			0.732366		1.92E-02
NM_212799		554700		pde6g			2.416825		4.02E-06
XM_001340208		799942		pde9a			0.866419		8.56E-03
NM_213154		406428		pdhb			0.884434		2.35E-03
NM_001017870		550568		pdlim1			1.490668		2.58E-07
NM_001042718		561865		pdlim3b			0.706788		5.02E-03
NM_200840		393813		pdlim7			0.628827		3.04E-04
NM_200992		393967		pds5a			1.317017		8.93E-05
NM_001017656		550349		pdss1			0.590435		2.65E-05
NM_001004552		447813		pdxdc1			3.293287		7.06E-06
AI397346		791775		pdxka			2.386525		6.51E-08
NM_001002616		436889		peli2			0.792082		4.95E-02
NM_182883		360136		penk			3.26188			5.82E-09
NM_131584		58107		per3			1.604216		2.92E-04
NM_001025169		573990		pex16			0.707214		1.68E-02
NM_001017399		324778		pex19			0.600536		3.49E-03
NM_001013532		541405		pex7			0.946239		3.37E-06
NM_213397		554477		pfkfb3			1.384382		1.98E-09
BC090268 		799355		pfn1			1.45178			1.83E-07
NM_198804 		323107		pgam1a			0.638235		1.52E-03
NM_201024		572733		pgam2			1.842489		1.03E-06
NM_213453		406762		pgd			2.230768		5.04E-06
NM_213387		406696		pgk1			0.729728		1.10E-04
NM_001007053		474321		pgm3			1.770843		5.19E-06
U93478			569575		pgr			1.457201		7.60E-05
NM_213104		406378		pgrmc2			0.918314		1.33E-05
NM_201297		321346		phb			0.844835		3.36E-02
CR848671		563332		phf20a			2.137903		1.06E-07
BC152492		334003		pho			0.747635		2.86E-04
NM_001045485		564750		pi4k2b			0.984305		7.16E-06
NM_001034977		563201		pi4kb			2.332963		1.31E-09
NM_201143		100000252	pik3r3			0.993833		6.52E-05
NM_131539		58054		pim1			0.839228		4.37E-05
NM_200935		393909		pitpna			1.745123		2.15E-07
NM_200920		393894		pitpnb			1.590774		1.41E-06
NM_213487		406808		pitrm1			0.76859			2.43E-02
NM_130975		30164		pitx2			0.838232		1.03E-03
AF336369		368200		piwil1			0.96535			1.29E-03
NM_201289		114551		pklr			3.667774		2.39E-08
CK689174		797838		pkp1			4.990623		6.80E-07
NM_001045280		368397		pkp3			3.414982		3.50E-07
BC067727		407700		plcb4			1.389762		5.84E-04
NM_200068		337489		plcd1b			3.614095		1.43E-10
NM_213436		406745		plekha1			1.083805		9.39E-04
NM_001136243		571486		plekha7			1.685108		2.66E-06
NM_001007374 		492502		plekha8			1.062223		5.32E-04
NM_200340		393311		plekhf1			4.078236		2.97E-10
NM_200244		393214		plekhf2			1.335055		1.92E-05
NM_001003890		280649		plk1			1.585247		1.00E-06
NM_201308		334202		plk3			1.699091		2.53E-06
NM_001161445		798079		plp2			0.799738		1.27E-03
NM_199881		334273		pls1			1.624155		4.01E-03
NM_001002326		436598		pls3			2.772832		5.12E-08
NM_001098489		567422		plxna3			0.904125		1.07E-02
NM_200084		368229		pmm2			2.133724		2.54E-10
NM_001172570		407733		pnn			0.80975			1.60E-03
NM_213311		791647		pnp5a			3.591877		5.75E-09
AI558569		503936		pnpla7			1.509485		1.04E-04
NM_001039810		556456		pold1			1.597768		4.41E-03
NM_213303		368733		pold2			2.050548		7.27E-06
NM_200518		325603		polr1b			2.409674		8.41E-10
NM_199921		334669		polr2c			2.299711		7.97E-07
NM_001024400		554099		polr2j			0.693565		3.65E-03
NM_001013548		541421		pop5			0.948197		1.56E-02
NM_200733		393706		pp			0.788765		2.45E-02
AF177868		30704		pp2ca2			0.771151		5.73E-05
NM_001017833		550531		ppa1			1.029149		8.68E-03
U93474			30755		ppara2			1.951871		6.37E-06
U93475			563298		pparaa			1.403871		1.75E-04
U93473			557714		pparab			1.72805			7.62E-06
U93476			30750		pparda			2.530862		2.53E-08
AI878499		30754		ppardb			1.136114		7.80E-04
U93477			557037		pparg			1.160484		1.10E-03
AI477068		555906		ppargc1b		0.899925		4.75E-02
NM_001034178		558042		ppil1			2.125399		1.74E-08
NM_001137666 		449936		ppl			5.041852		7.35E-09
NM_001003870		445393		ppp1r12a		0.781144		7.66E-03
NM_001002538		436811		ppp1r1c			0.820465		1.18E-03
NM_212709		327285		ppp1r3b			1.828357		1.46E-06
NM_001017886		550585		ppp2ca			0.660775		2.37E-03
NM_213293		406582		ppp2cb			0.675219		1.30E-03
NM_001003425		445031		ppp2r4			0.838253		5.88E-05
NM_194415		373881		ppp2r5e2		1.214356		3.45E-02
NM_194412 		373878		ppp2r5eb		1.34986			1.81E-03
NM_001166628		557926		ppp3cc			1.606052		9.71E-03
BU808677		100002463	pprc1			1.258224		1.58E-02
AI641480		563151		prdm14			3.579143		1.60E-08
AI629157		559174		prdm16			1.279975		9.36E-03
NM_199515		323473		prdm1a			2.601997		5.61E-08
NM_001024406		554105		prdx5			1.051121		1.06E-05
NM_200805		393778		prdx6			1.25979			1.85E-05
AI588696		556148		prickle1b		1.432839		3.06E-04
NM_001110286		100001198	prkaa1			0.961339		1.45E-03
NM_214713		335232		prkab1b			1.09174			1.29E-05
NM_001082840 		564064		prkacaa			1.133281		1.31E-06
NM_001034976		563147		prkacbb			1.547502		8.62E-05
NM_001077370 		556042		prkar2aa		1.129686		1.45E-06
NM_200978		393953		prkcbb			2.161144		1.59E-06
NM_214708		334571		prkcd			1.107063		2.44E-06
NM_131855		117507		prkci			0.816325		2.72E-05
NM_201053		394028		prkcsh			0.618224		5.63E-06
AF295376		58154		prkri			1.011274		2.46E-04
NM_001128677		407651		prlra			5.11179			5.45E-09
NM_200503		393475		prmt7			2.531389		1.32E-06
AF160970		322857		prom1a			0.876523		3.09E-02
NM_205748		403072		prpf3			0.90997			2.18E-04
NM_200504 		393476		prpf31			3.3277			7.56E-12
NM_213489		406810		prpf38b			0.933903		3.87E-04
NM_001004520 		368864		prpf39			0.823127		1.84E-03
NM_198356		321555		prpf40a			1.765346		6.89E-06
NM_200976		393951		prpf8			0.861047		2.96E-03
NM_213533		140620		prps1a			0.823971		2.48E-02
AW232681		445084		prr15la			5.196686		1.91E-09
NM_001007060		474330		prrc1			1.466313		5.77E-03
NM_131883		140811		psap			1.493154		2.64E-05
AJ132931		30221		psen1			0.888232		2.72E-05
AF354751		83917		psma6b			2.491141		2.09E-08
AF155576		64279		psmb11			1.959817		3.23E-08
NM_131391		30665		psmb9a			0.937552		6.18E-03
NM_201578		321898		psmd12			1.55146			9.35E-07
NM_200546		393518		psmd2			0.718595		1.05E-02
NM_131375		30648		psme1			0.881967		2.17E-04
NM_131374		30647		psme2			1.77731			3.04E-06
NM_001020477		323490		ptbp1			0.612575		1.83E-02
NM_001020477		323490		ptbp1a			1.108491		7.90E-05
X98883			30181		ptc1			0.75489			4.29E-02
AB071601		336492		ptgds			3.698555		9.73E-11
NM_001111160		559148		ptgisl			4.221304		4.63E-10
AY028584		246226		ptgs1			0.661266		7.59E-03
AY028585		246227		ptgs2a			4.68132			1.85E-10
AF348085		142986		ptk2.1			1.761			1.84E-05
NM_001007775		493615		ptp4a1			0.653943		2.79E-04
NM_199861		334121		ptplb			0.595155		4.37E-02
AF097477		407635		ptpn3			0.697292		7.18E-03
AJ311885		140819		ptprf			1.129337		7.34E-03
BU670754		555348		ptprk			1.081233		1.38E-03
AF190145		325033		ptprn2			0.728814		2.03E-02
XM_687691		564351		ptprna			1.959524		3.27E-04
NM_001020535		791795		ptrh2			1.465377		2.66E-05
NM_001001846		415106		pura			1.016612		1.52E-06
NM_001008603		494060		pus1			1.76805			3.94E-06
NM_001044957		561376		pus7l			1.154429		7.65E-06
NM_212783		337731		pvalb4			2.882992		1.62E-08
NM_182937		360208		pvalb8			4.298053		3.53E-10
CR774186		794920		pvrl4			1.686176		6.64E-04
NM_201588		399546		pxn			2.272095		8.05E-09
NM_131495		57923		pycard			4.01428			9.01E-11
NM_200826		393799		pycr1			2.057016		1.20E-03
NM_001008538		493916		pygl			0.73191			5.60E-05
NM_001020628		553655		pygma			1.211047		1.91E-03
NM_131016		30211		pyya			2.370044		3.55E-10
NM_001118898		327329		qrsl1			0.812399		1.38E-04
NM_201329		373105		rab13			1.162912		2.15E-02
NM_206830		325255		rab18a			0.759835		2.57E-04
AI496921		368883		rab1a			0.853372		3.98E-02
NM_001008641		494098		rab25			4.231089		5.16E-11
NM_001040348		678600		rab40c			1.859727		4.47E-07
NM_001126381		403031		rab4a			3.194317		5.73E-07
NM_201485		337737		rab5aa			0.786036		3.00E-02
NM_200970		393945		rab5ab			0.596296		9.00E-03
NM_214780		407650		rabac1			1.565849		2.76E-07
NM_200941		393915		rabgef1l		0.973758		4.38E-02
NM_205733		403048		rabl3			1.003981		4.77E-04
NM_199771		327204		rac1			0.90372			2.91E-03
NM_212989		568424		rangap1			0.83876			2.29E-02
NM_199533		321107		rap1b			0.706089		1.43E-03
AA494752		335032		rapgef6			1.583085		1.69E-06
U93479			30680		rarga			1.376372		7.13E-05
NM_200617		393589		rars2			1.391575		2.54E-08
AW019486		100002155	rasa1			0.866666		5.09E-03
NM_200532		393504		rasd1			2.087194		7.88E-08
NM_001003479		445085		rasgef1bb		0.793409		6.19E-05
NM_001045339		751594		rassf6			4.054287		1.56E-06
NM_197942		368288		rassf7b			1.166551		1.21E-02
NM_001020667		553693		raver1			0.694634		2.59E-02
NM_212595		321726		rbb4			1.018286		2.76E-03
NM_200245		393215		rbbp5			0.849601		3.01E-02
CK678723		798517		rbm15			0.744856		9.48E-05
NM_200915		393889		rbm17			1.237365		2.51E-02
NM_213214		406495		rbm22			1.313588		6.33E-05
NM_001002383		436656		rbm34			5.25393			6.27E-09
NM_001110127		333991		rbm38			1.551993		5.26E-04
NM_001012304		406251		rbm39a			0.872566		1.14E-04
NM_001014370		541556		rbm39b			1.593312		1.94E-05
NM_001100138		324302		rbm5			1.156465		4.07E-03
NM_001076716		767747		rbms3			0.89116			1.81E-05
NM_212598		321860		rbmx			1.477416		3.18E-03
NM_130920		30077		rbp4			3.265618		1.16E-10
NM_200259		393229		rbpms2			1.191985		5.05E-06
NM_199991		336007		rcbtb1			1.544817		2.08E-06
NM_213178		406457		rcc1			0.742969		1.45E-04
XM_686046		562671		rcn1			1.709863		3.70E-08
NM_201331		378722		rdh10b			0.941621		3.52E-04
NM_001009912		494176		rdh12l			1.793199		2.95E-08
NM_001004296		286739		rdx			1.619293		3.83E-03
NM_207073		404605		relt			1.033718		9.04E-05
BM071136		569081		rerea			2.731485		6.60E-04
NM_181662		30512		ret1			0.799858		1.78E-05
NM_001040004		677660		retsatl			0.59946			2.93E-02
NM_001003862 		445385		rfc5			2.367644		3.10E-08
CK676539		555183		rfx1b			0.911405		1.27E-03
AW203093		436935		rgs2			0.821656		3.68E-03
NM_199274		569876		rgs4			2.18352			5.87E-06
NM_199962		573765		rgs5			2.358364		1.87E-04
NM_201204		792002		rhbdl2			1.229646		3.56E-03
NM_200071		337596		rhbg			1.251727		1.98E-03
NM_001002445		436718		rhoad			0.807402		1.74E-03
NM_201150		394125		rhoae			2.670079		2.85E-10
NM_001037679		557574		rhot2			0.907036		1.56E-03
NM_001012250		100005849	rhov			2.161814		3.11E-07
NM_201178		321330		rhpn2			2.728868		7.89E-06
NM_001005293		334503		ric8b			0.993691		5.45E-03
NM_001079664		780843		rilpl1			3.517013		8.87E-12
NM_212995		406268		riok1			0.674505		2.84E-03
NM_194411		373874		ripk2			0.895767		8.66E-05
NM_213078		406351		ripk4			3.82946			5.60E-09
NM_200705		393678		rlbp1a			0.649299		1.33E-02
NM_200774		393747		rmnd5b			0.964786		1.31E-04
NM_001002659		436932		rnaseh1			0.640567		2.89E-04
NM_001045405		751692		rnaseka			0.775736		7.75E-03
NM_199522		80963		rnd3a			1.004996		5.70E-07
NM_212615		322325		rnf128			3.841923		3.46E-11
NM_199763		327056		rnf145			0.660429		4.07E-02
BG307984		503775		rnf213			2.31196			2.83E-05
NM_001002607		436880		rnls			0.914705		2.26E-03
NM_001039930		565672		rnpc3			0.67677			2.93E-02
NM_001093747		321070		rock2b			3.063893		2.28E-08
NM_201067		554722		rorab			0.712841		2.32E-02
U93482			559245		rorca			2.155743		9.49E-08
DQ017628		562258		rorcb			1.115995		2.88E-04
NM_213446		406755		rp2			1.03512			4.42E-05
NM_001024432		554138		rpap2			1.814598		3.44E-04
NM_213107		337090		rpl4			1.052868		2.56E-04
NM_212748		335985		rpn2			0.714544		1.36E-05
NM_199556		321636		rprd1b			0.727941		2.12E-02
NM_201146		394121		rps10			4.18523			3.37E-06
NM_212786		338219		rps6ka3			0.748013		2.66E-03
NM_212786		338219		rps6ka3a		0.604047		4.60E-04
NM_200073		337670		rps6kal			1.483017		1.08E-08
NM_213076		406349		rps6kb1			0.608277		2.24E-03
NM_001110124 		100003142	rpz5			1.479165		5.73E-07
NM_199714		325358		rraga			0.704959		8.58E-03
NM_001005931		449660		rras			0.844757		2.16E-02
NM_213280		406566		rsrc2			0.660993		3.94E-03
AJ005027		30689		rtk6			1.164512		3.10E-06
NM_201072		394047		rtn3			1.394131		1.23E-03
NM_131603		58126		runxa			0.645323		2.35E-02
NM_173835		317679		ruvbl1			1.388996		1.45E-03
AF001908		30473		rx2			1.641166		2.92E-05
AF001909		30474		rx3			2.958667		1.09E-06
U93483			30530		rxrba			1.748449		1.11E-07
NM_001012373		497613		rybpb			1.221471		7.46E-05
NM_213003		406276		s100a10b		3.999131		4.30E-11
BI982416		436825		s100b			1.392553		1.18E-05
NM_001128341		563060		s100u			4.488803		1.47E-11
BC151933		100144627	s100v1			5.128378		1.12E-11
NM_001080161		336965		s100v2			4.007208		1.32E-10
AW076585		554089		s100z			2.546648		8.85E-08
NM_200135		393104		saal1			0.978964		1.18E-03
AJ293862		555721		sall1a			2.604705		2.17E-07
NM_001076739		767772		samd13			1.070138		2.60E-04
NM_200142		393111		samm50			0.703566		8.56E-04
NM_001017882		550581		sar1a			0.947233		8.91E-04
NM_201179		394154		sars2			1.019374		1.91E-02
NM_200281		393251		sas			1.939864		6.29E-10
NM_001004560		447821		sav1			0.650558		1.02E-02
CF943686		394208		sb:cb1050		1.649473		1.19E-06
CF943694		394209		sb:cb1058		4.273061		4.11E-11
CK445318		566522		sb:cb1095		1.306432		2.66E-03
BC055497		368319		sb:cb183		1.128857		3.84E-04
BG985515		321209		sb:cb338		3.972768		1.08E-07
AI545137		321270		sb:cb470		1.253611		2.07E-05
CB923502		564040		sb:cb472		3.258349		9.66E-07
AI544565		564134		sb:cb474		2.004342		1.49E-06
CF269314		567667		sb:cb734		1.575654		5.22E-07
NM_201121		394096		sbds			0.709597		2.58E-03
NM_001115105 		407680		sc:d0144		6.173397		2.46E-10
NM_001083848		568891		sc:d173			6.540827		5.13E-11
AI522669		406662		sc4mol			1.1237			7.48E-06
NM_213378		406687		scamp2			0.870334		1.70E-02
NM_199906		334500		scamp2l			3.113637		7.21E-07
NM_001002359		436632		sccpdha			2.533799		1.71E-06
NM_001005304		368684		scel			4.860163		2.57E-09
AW305569		793796		scg2a			2.268984		1.16E-06
NM_200757		393730		scg3			0.814739		2.51E-04
AF175294		323285		scinla			2.326848		1.36E-07
AW117001		406363		scinlb			1.066014		8.15E-03
NM_200865		393839		scp2			1.198733		5.75E-05
NM_131627		58151		scyba			2.081348		8.76E-08
NM_199657		323839		scyl3			3.689795		8.67E-09
NM_213087		406360		sdf4			0.835996		7.92E-04
NM_001004004		445500		sdhda			0.741475		1.89E-03
NM_214771		406799		sdr16c5			1.007875		6.08E-04
NM_201098		394073		sec14l1			2.211076		5.76E-09
NM_199777		327268		sec23b			3.568542		6.55E-09
NM_001077379		560750		sec23ip			0.644174		1.25E-03
GU908491		571870		sec24c			1.027177		1.43E-05
NM_200570		393542		selenbp1		1.733896		1.34E-03
NM_001044871		558648		selo			0.650041		1.19E-02
NM_001098487		352917		selt2			1.892639		4.04E-03
NM_131061		30267		sema3ab			0.762997		8.68E-03
NM_131049		796377		sema4e			1.438658		3.55E-07
NM_001017557		550129		10-Sep			0.988657		1.39E-06
BM141487		323457		2-Sep			0.632922		4.99E-02
NM_201161		394136		sept7a			1.04174			8.89E-03
NM_001115117		321590		sept8a			1.202283		5.81E-04
NM_198911		337243		sept9a			1.048239		3.58E-02
NM_178287		352915		sepw1			1.598499		4.90E-06
NM_194418		378438		sepw2b			4.085837		2.03E-08
NM_178288		352916		sepx1			1.710483		1.43E-04
NM_178288		352916		sepx1a			1.146096		3.07E-03
NM_001030286 		568022		serac1			0.666303		4.33E-02
NM_001045182		569338		serinc2			1.805131		4.91E-05
NM_199936		335119		serpinb1l3		1.86605			2.02E-05
NM_001009892		335229		serpinb1l4		0.748218		2.88E-02
NM_213519		406840		sesn3			0.73345			2.16E-02
DQ851812		570278		setd5			0.730646		9.58E-03
NM_001002456		436729		setd7			0.920671		3.40E-04
XM_679219		446117		sf3b1			2.984652		3.48E-09
AI959527		406564		sfpq			1.959606		3.70E-04
NM_199576		321886		sfrs11			0.609812		8.89E-03
NM_001083837		563938		sfrs18			1.119948		3.15E-04
NM_213015		406288		sfrs1a			0.852148		1.99E-04
NM_213382		406691		sfrs2			0.622695		2.61E-04
NM_200867		335396		sfrs5a			0.782087		1.31E-03
NM_201168		394143		sfrs8			1.414432		8.03E-04
NM_001003537		445143		sfxn1			1.316934		8.96E-04
NM_199212		324140		sgk1			1.415364		1.42E-02
NM_001113622 		570956		sgk2			2.416832		6.85E-06
AA494842		541529		sh2d5			3.851767		1.01E-06
NM_213160		406439		sh3bp5la		0.97997			2.95E-04
NM_200181		393150		sh3gl3			1.172797		2.14E-03
AI545999		322604		shbg			2.011092		5.36E-07
NM_131063		30269		shha			1.942099		1.17E-07
NM_131199		30444		shhb			2.552707		1.40E-06
NM_001123374		100144628	shmt2			1.045488		4.97E-02
AW116724		556779		si:busm1-122b7.1	2.402224		6.70E-08
NM_001007206		368615		si:busm1-194e12.12	1.992272		3.11E-09
AW826598		368621		si:busm1-57f23.1	3.369419		6.92E-08
AW019131		368398		si:busm1-6a2.1		0.814217		1.64E-03
AA494944		335072		si:ch1073-170o4.1	2.081625		8.52E-06
CU302251		557688		si:ch1073-301i20.1	0.768131		5.03E-04
AI330386		553524		si:ch1073-380l12.1	3.795677		2.80E-08
AI545479		323108		si:ch211-103f16.3	2.844789		5.07E-11
NM_001044994 		562734		si:ch211-105d11.2	0.655624		4.81E-02
BX469930		566121		si:ch211-114l13.1	1.092975		1.07E-04
AI353694		566658		si:ch211-117m20.5	4.385167		6.13E-07
AI601469		569329		si:ch211-119b12.6	1.227833		2.35E-02
NM_001030084		555268		si:ch211-11m18.2	1.269389		2.52E-05
NM_001040332		555349		si:ch211-11m18.3	0.773866		1.15E-04
NM_001105111		564515		si:ch211-121a2.2	1.014114		1.07E-02
NM_001126477		558476		si:ch211-124k10.2	1.223448		4.55E-04
NM_001109829		100126100	si:ch211-125e6.12	0.857315		1.93E-05
AW116709		563087		si:ch211-129c21.1	5.00558			5.32E-08
BX470227		568088		si:ch211-12d10.5	0.972383		2.67E-02
NM_001083064		100034467	si:ch211-132b12.1	0.927777		5.09E-07
NM_001044959		561391		si:ch211-132b12.8	4.024551		3.65E-09
CR450756		553479		si:ch211-133j6.3	1.133705		6.89E-05
AW171209		571767		si:ch211-135f11.1	3.662448		4.24E-11
NM_001077721		777613		si:ch211-137a8.2	3.346452		1.79E-08
NM_001105117		565274		si:ch211-137i24.10	2.529651		3.73E-06
NM_001045167		568736		si:ch211-13c6.3		0.854349		3.47E-03
CR361548		570370		si:ch211-140m22.7	1.026522		1.12E-04
AI878031		797081		si:ch211-152b13.4	0.897561		9.21E-04
BC163561		570949		si:ch211-152c12.2	0.66543			7.77E-03
NM_001089415		567533		si:ch211-155m12.3	0.723786		7.67E-03
BI878001		795944		si:ch211-156j22.4	0.81486			3.53E-04
NM_001118897 		373136		si:ch211-157f15.1	4.496297		4.71E-08
AW116530		567931		si:ch211-158b22.2	1.364403		1.76E-05
NM_001044859		558368		si:ch211-15d5.5		1.515107		1.59E-06
AI793558		568367		si:ch211-160j6.2	2.003512		1.10E-06
XM_687332		100000230	si:ch211-166a6.5	2.708899		7.06E-08
NM_001003547  		445153		si:ch211-175f11.2	3.925458		5.82E-09
AI641655		558218		si:ch211-184m19.1	1.10499			1.28E-04
NM_001171033		100150331	si:ch211-191a24.4	3.469483		1.95E-05
NM_001177933		556216		si:ch211-194i18.1	1.876031		1.44E-05
NM_001077302		768159		si:ch211-195b13.1	1.322044		4.90E-03
BI428551		557836		si:ch211-198b3.2	2.168302		5.78E-06
AW115856		555187		si:ch211-198k9.5	0.6604			7.84E-04
NM_001110519		558071		si:ch211-199m3.9	1.386438		1.20E-02
AI722387		324358		si:ch211-200e2.1	3.289712		3.29E-07
AI397291		336402		si:ch211-200o3.1	1.423736		6.79E-05
AI396590		336542		si:ch211-202a12.4	1.632075		2.68E-06
NM_001045021		559992		si:ch211-203l9.2	1.541587		3.00E-03
AI667140		559686		si:ch211-207e14.4	2.585101		1.96E-07
AW175328		565444		si:ch211-208h7.4	1.106526		2.15E-02
AI882948		564023		si:ch211-210c8.6	1.303233		1.17E-06
AW116234		327464		si:ch211-210g13.5	0.631843		4.62E-02
NM_001025484		556080		si:ch211-214j24.7	0.599544		4.00E-02
AI959644		798921		si:ch211-217k17.9	6.008232		8.37E-08
BX950194		100001903	si:ch211-218c6.8	1.652002		3.23E-05
NM_001044878		558940		si:ch211-222e23.8	1.169787		4.01E-05
AI396851		100002243	si:ch211-229n2.7	4.647293		8.81E-13
NM_001128540		566663		si:ch211-232d19.4	0.889066		8.90E-04
NM_001045136		567545		si:ch211-234f20.7	1.948261		4.05E-04
NM_001080167		562516		si:ch211-234g24.1	1.223231		2.09E-05
NM_001114915		100141350	si:ch211-234p6.12	1.725502		3.28E-05
NM_001025297 		327615		si:ch211-234p6.13	2.3448			9.22E-06
NM_001126383		553465		si:ch211-235e18.3	1.177085		5.42E-05
NM_001145574 		560006		si:ch211-236d22.1	0.886915		6.81E-03
BM154668		560000		si:ch211-236l14.3	1.204923		2.55E-03
NM_001025511		561047		si:ch211-237l4.2	4.879318		6.32E-09
AI793450		560673		si:ch211-238e22.4	2.575354		1.36E-05
BC155854		567300		si:ch211-239h19.1	0.666405		3.66E-02
NM_001128701		560193		si:ch211-239j19.3	0.605196		1.64E-05
AI641408		561159		si:ch211-240l19.1	1.086721		7.93E-03
CT025742		100000984	si:ch211-241d21.5	0.856366		6.01E-03
AW421191		562991		si:ch211-241e15.2	2.434831		4.10E-08
NM_001030209		566552		si:ch211-241j12.3	0.638592		3.97E-02
NM_001044910		559906		si:ch211-243g18.2	5.023638		1.44E-11
AI943204		555223		si:ch211-244a17.4	1.330689		6.04E-06
NM_001166323		569167		si:ch211-244a23.1	1.22833			5.99E-05
NM_001082810 		557230		si:ch211-244b2.3	0.619869		3.37E-02
NM_001014325		541512		si:ch211-244b2.4	2.798735		8.37E-08
CB358473		552961		si:ch211-245g11.2	0.647001		2.90E-02
NM_001123243		557793		si:ch211-248e11.2	1.13223			3.91E-03
NM_001025498		558036		si:ch211-260g14.3	4.061693		2.98E-10
BX511124		561893		si:ch211-260p9.1	0.891892		2.11E-03
NM_001115111		100141497	si:ch211-261c8.5	2.665068		7.39E-07
BI841308		571741		si:ch211-261d5.6	1.084033		3.84E-06
BX255962		795008		si:ch211-269c21.2	1.051907		2.66E-05
BE016087		564009		si:ch211-284a13.1	0.944084		1.02E-02
NM_001128685		555997		si:ch211-284b7.3	0.769656		2.42E-03
BE605524		561683		si:ch211-59d15.1	0.697976		1.81E-02
AW826407		557373		si:ch211-67f24.5	3.022409		1.12E-11
AI641463		-		si:ch211-67f24.8	0.940944		1.06E-04
NM_001044333		555492		si:ch211-67n3.1		0.62251			8.72E-03
AW019265		326086		si:ch211-77g15.32	0.931474		2.24E-05
NM_001044879		558981		si:ch211-81a5.7		1.232823		3.39E-06
BM183271		566247		si:ch211-89o9.4		0.851467		6.98E-04
AI477220		561967		si:ch211-93f2.1		2.547196		9.47E-09
CU467849		566914		si:ch73-131e21.5	0.895827		2.43E-05
BI983802		100005564	si:ch73-13b6.3		5.335361		7.70E-08
BC057487		568789		si:ch73-149o12.1	0.908798		3.93E-02
AI544761		100148989	si:ch73-15n24.1		2.303642		5.98E-08
AI601714		567110		si:ch73-162j3.1		1.371536		4.43E-05
BM095607		100126117	si:ch73-189n23.1	2.730647		1.06E-08
NM_001145624		100003587	si:ch73-190m4.3		0.823665		3.70E-03
AI793775		797312		si:ch73-256j6.4		0.843756		5.76E-05
AW280046		572303		si:ch73-30n17.4		0.883619		3.78E-02
BM035965		368688		si:ch73-314g15.3	0.603338		6.58E-03
BC124374		565974		si:ch73-34b5.1		0.931904		3.43E-05
BI892044		569944		si:ch73-52e5.1		4.010892		3.36E-12
BM072309		100142654	si:ch73-52e5.2		2.070617		8.76E-07
NM_001164241		100302660	si:ch73-86n6.2		0.781623		4.73E-04
AW128279		100000006	si:dkey-101k6.7		1.518059		1.97E-06
AI584993		323719		si:dkey-111e8.1		2.15941			5.67E-07
CR790378		567743		si:dkey-112e17.1	0.705865		4.84E-02
AI942951		100001194	si:dkey-117n7.4		1.469294		5.03E-03
AI957801		559444		si:dkey-117n7.5		2.448179		2.38E-06
NM_001098254		570890		si:dkey-11f4.16		1.013008		4.44E-07
BI890193		368348		si:dkey-11p23.2		1.495572		4.68E-05
XM_678089		557744		si:dkey-120m5.1		0.798832		1.61E-03
BC154490		100007612	si:dkey-127k13.1	1.078136		1.01E-02
BG727126		558453		si:dkey-12o15.1		1.339059		5.78E-03
AW202736		565971		si:dkey-13i19.1		1.119062		1.75E-04
NM_001044839		557741		si:dkey-14d8.6		0.80873			2.50E-02
NM_001100032		567639		si:dkey-151c10.1	1.580757		4.15E-07
NM_001045110		566596		si:dkey-153k10.9	0.705397		3.24E-02
NM_001128351		570248		si:dkey-162b3.1		0.706528		3.13E-02
BX571960		566780		si:dkey-165i8.3		0.784799		1.25E-03
AW076819		100004316	si:dkey-16m19.2		1.759889		1.94E-05
AW232856		-		si:dkey-170k13.1	2.363764		3.03E-05
BC115357 		559377		si:dkey-170o10.4	4.970202		3.20E-08
BM095178		558045		si:dkey-174k18.1 	3.483047		4.30E-07
AI884222		562231		si:dkey-175m17.8	1.344833		3.48E-07
BE016163		555432		si:dkey-177e13.4	1.918525		3.18E-07
AW019715		100150342	si:dkey-177p2.16	1.431025		2.13E-05
CR932977		560538		si:dkey-179j5.6		0.800638		3.28E-02
AW232135		553452		si:dkey-180p18.9	0.938947		2.54E-05
AW203034		566384		si:dkey-181m9.10	1.802636		6.38E-08
BC134010 		553518		si:dkey-188i13.1	0.732862		7.77E-05
AW175450		567482		si:dkey-189g17.2	2.371048		4.80E-06
NM_200605		393577		si:dkey-18n13.4		0.800644		3.06E-02
BI671139		402824		si:dkey-191g15.1	4.199446		7.86E-10
BX470229 		565728		si:dkey-193b15.6	2.104828		8.44E-06
BI878775		565869		si:dkey-201c13.3	2.105971		1.08E-06
AI396704		336388		si:dkey-204f11.64	3.382802		3.85E-12
NM_001171029		563108		si:dkey-206d17.12	2.047775		9.93E-10
NM_001128235		556245		si:dkey-20d21.12	1.63929			3.51E-05
CT573450		572413		si:dkey-210e6.1		0.585464		6.18E-04
NM_001045144		567886		si:dkey-217k21.3	1.07687			7.10E-04
BG985472		338241		si:dkey-21k10.2		2.653075		5.57E-04
NM_001144047		564413		si:dkey-21k24.2		0.848053		1.27E-04
NM_001044316		492678		si:dkey-220f10.6	0.775079		4.25E-02
AI477969		794613		si:dkey-221l4.7		5.603963		3.69E-09
BC134058		568423		si:dkey-222f2.8		0.997263		7.61E-03
NM_001044967		561722		si:dkey-222f8.3		0.700821		1.05E-02
AI883001		555353		si:dkey-229d11.5	1.591209		6.67E-04
NM_001145556		555617		si:dkey-22i16.3		0.711513		2.13E-03
NM_001044829		557525		si:dkey-239i20.2	0.593084		1.02E-02
AI641385		557628		si:dkey-239i20.4	1.601441		1.17E-04
AI384834		336380		si:dkey-242g16.2	3.990192		3.12E-08
NM_001110029		561003		si:dkey-246g23.3	1.435402		1.93E-04
BI476730		571356		si:dkey-24l11.7		0.963541		8.49E-05
AW019214		566714		si:dkey-252h13.5	3.416256		7.06E-08
CR391935 		558466		si:dkey-256k13.1	1.734511		1.37E-06
CK690494		571152		si:dkey-258f14.3	0.831459		1.66E-05
NM_001126403		561959		si:dkey-273o13.5	0.943069		1.29E-03
AW127728		798982		si:dkey-27p1.2		0.958106		1.40E-02
AW184411		-		si:dkey-286j17.3	1.629153		1.14E-05
BC124164		556540		si:dkey-286j20.1	0.823582		2.88E-03
XM_001334026		562640		si:dkey-28b4.8		1.118972		3.95E-05
BX571981		563198		si:dkey-31j3.9		1.618802		5.58E-05
AI626304		568426		si:dkey-33c18.3		1.081123		8.52E-06
BE693132		321382		si:dkey-33i11.4		5.339287		1.18E-08
BM070987		-		si:dkey-39e8.5		4.159271		2.48E-07
NM_001105121		568368		si:dkey-3n22.7		1.962678		3.71E-08
NM_001100065		799954		si:dkey-46a12.1		0.698067		3.77E-02
BX537139		569187		si:dkey-46k9.12		3.128937		5.13E-07
CR786576		564584		si:dkey-4m11.4		0.720571		1.40E-03
BE015675		335737		si:dkey-52h23.1		1.081445		1.78E-02
BC081654		564334		si:dkey-52k20.13	1.023529		5.89E-06
NM_001017734		550429		si:dkey-53p21.1		2.08859			1.43E-06
BX677666 		568457		si:dkey-58b18.11	1.108571		6.69E-03
NM_001160014		569632		si:dkey-60a16.5		0.73946			4.74E-02
NM_001045397		751683		si:dkey-6n6.2		0.913037		1.58E-02
CR788310		559017		si:dkey-74f15.3		0.812686		2.59E-02
NM_001145555 		553448		si:dkey-76k16.7		0.721241		1.56E-03
BX936298 		561111		si:dkey-78l4.2		0.613652		2.86E-02
XM_690165		504036		si:dkey-78p20.2		3.561156		7.50E-10
CR361557		100005357	si:dkey-78p8.2		0.745135		2.90E-03
CR855320		100007423	si:dkey-79f11.4		0.739546		4.38E-02
NM_001082832		562950		si:dkey-7c18.24		4.539276		3.17E-10
AF160641		553232		si:dkey-7l12.1		1.864295		7.46E-05
NM_001044329		555304		si:dkey-7l12.4		0.721692		1.75E-03
AI793391		562490		si:dkey-8l13.4		0.879977		2.11E-02
AA495181		563325		si:dkey-92i17.2		1.430045		6.83E-07
AI793581		565326		si:dkey-94n12.4		0.636978		1.10E-03
NM_001080605		792832		si:dkey-98f17.2		0.850272		2.03E-02
NM_001030089		555526		si:dkey-98p3.7		1.210989		2.31E-05
BE201632		563056		si:dkey-9a20.6		1.534597		3.63E-03
AI667546		555716		si:dkey-9i23.11		0.966681		2.20E-04
NM_001128795		797834		si:dkeyp-110c7.1	1.388603		9.15E-03
BG304219		558442		si:dkeyp-110e4.6	2.45451			3.70E-09
NM_001123285		567801		si:dkeyp-110g5.2	1.631411		7.89E-06
XM_001342803		553371		si:dkeyp-113d7.4	4.123933		8.37E-08
XM_679949		556995		si:dkeyp-35b8.5		5.240488		7.56E-12
BX294128		570822		si:dkeyp-35f12.2	1.038587		4.07E-03
NM_001100956		571990		si:dkeyp-4c4.1		4.59804			1.18E-08
CF673290		557389		si:dkeyp-51c11.1	5.894712		3.27E-09
AI477651		322341		si:dkeyp-68f9.12	1.771935		2.00E-03
AI545289		566583		si:dkeyp-69c1.9		0.721726		1.87E-02
BC133166 		559449		si:dkeyp-75h12.2	2.571274		2.52E-06
BX664618		100005391	si:dkeyp-82a1.6		1.360213		3.16E-04
NM_001030110		557184		si:dkeyp-89c11.2	1.57709			1.84E-04
BC167970		564098		si:dkeyp-8h9.2		4.894408		5.74E-10
AI601442		323834		si:dkeyp-95d10.1	1.456635		1.35E-03
AL645789		560275		si:rp71-11b17.3		1.317105		7.69E-03
NM_001080752		559830		si:rp71-1g18.7		1.790194		1.03E-03
AI330451		554678		si:rp71-1i20.2		2.332385		7.39E-05
CK682643		492647		si:rp71-39b20.7		0.870168		8.17E-03
BI891793		368434		si:rp71-46j2.8		1.635334		1.55E-05
BE202082		335278		si:rp71-61h23.4		1.590913		1.07E-06
NM_001007182		368404		si:xx-35d8.1		0.657921		1.08E-03
BC114270 		561420		si:zfos-452g4.1		0.919184		1.48E-05
NM_200977		393952		sigmar1			0.831401		4.16E-04
NM_001025451		321239		silva			0.879221		1.11E-04
NM_001033918		562810		silvb			0.867218		2.90E-06
NM_131836		114450		sim2			1.09958			6.12E-05
AI667400		562521		sipa1l1			0.806069		1.38E-02
NM_207095		404627		six1b			0.713425		8.38E-05
AB040708		83415		six2.1			2.059766		1.59E-06
AB040709		65232		six4.1			1.014691		4.56E-04
NM_131718		65233		six4.2			0.879371		1.13E-03
NM_131718		65233		six4.2			0.694671		6.13E-05
NM_001020585		553611		six6b			0.970938		2.90E-02
NM_200628		368564		skap2			0.779108		2.55E-04
NM_001020519		326634		slc14a2			1.98475			5.66E-04
NM_198064		793301		slc15a1b		0.858689		1.10E-06
NM_001145814		449947		slc16a12b		3.931134		4.54E-06
NM_212708		327276		slc16a3			0.835236		6.69E-04
NM_213179		406458		slc20a1a		2.891075		1.63E-07
NM_212588		321541		slc20a1b		2.35796			2.25E-06
NM_212782		337675		slc25a12		0.701735		2.04E-04
NM_200859		393833		slc25a20		0.769919		1.10E-05
NM_213408		406717		slc25a22		2.882957		7.35E-09
NM_213257		406541		slc25a25		0.751202		6.03E-04
NM_213157		406436		slc25a33		1.402579		1.34E-06
NM_200715		393688		slc25a3l		0.691038		9.66E-05
NM_173247		192321		slc25a5			1.201642		3.92E-04
NM_201473		322846		slc26a5			1.196003		5.20E-04
NM_001002322		436594		slc30a5			0.668305		1.15E-03
NM_205651		402949		slc30a6			0.909687		1.43E-02
NM_001039995		664769		slc35b3			1.421979		3.16E-03
NM_212643		323482		slc35c2			1.738805		3.18E-07
NM_213014		406287		slc37a2			1.097874		1.18E-04
NM_214738		406465		slc37a4a		2.459426		3.77E-04
NM_001002648		436921		slc38a3			1.810247		2.17E-07
NM_001080619		791137		slc39a3			0.802257		2.97E-02
NM_199897		334395		slc43a1a		1.042676		5.19E-03
NM_001037237		566075		slc4a2a			1.82163			6.91E-06
NM_001098387 		558960		slc6a11			6.273108		9.01E-11
NM_199736		326030		slc6a19			3.665524		6.58E-07
NM_001007329		492363		slc7a3			0.711255		5.06E-03
NM_001008586		494043		slc9a8			2.223479		3.01E-08
NM_001045188		569735		slco3a1			2.543617		2.34E-08
NM_001145601		568838		slkn			1.043371		8.39E-04
NM_199734		378855		slmo2			1.523572		3.39E-04
AF229023		58092		smad3a			0.706922		3.24E-03
NM_001077778		777731		smap1			1.121277		8.62E-05
NM_181603		353295		smarca4			0.840476		1.31E-03
NM_201298		322248		smarce1			1.955799		5.64E-06
NM_173253		192332		smc4			0.831338		1.06E-03
NM_001083840 		564985		smcr7l			1.145156		1.07E-06
NM_001080044 		569810		smg1			0.851447		1.92E-04
NM_001045083		565575		smg7			0.677825		1.35E-02
NM_205540		321245		smyd1a			0.988433		6.34E-03
NM_001020507		321552		smyhc1			3.210345		6.45E-11
NM_131434		30711		snap25b			1.098178		6.82E-06
NM_001025470		793873		snip1			0.745785		8.94E-05
NM_001002081		415171		snrpd3			0.734368		2.39E-05
NM_001145893		394098		snx12			0.643711		8.55E-03
NM_001037698		568737		snx2			1.078698		5.59E-05
BG985765		406797		snx5			0.699147		3.50E-03
NM_001030124		558917		snx9l			0.87582			7.60E-05
NM_199950		335409		socs3a			1.830099		1.15E-06
NM_199976		335799		sod2			0.754186		1.43E-04
NM_001126465		799153		sort1b			3.158707		6.66E-12
NM_131287		30544		sox17			0.806568		1.22E-02
NM_001025465		386704		sox8			1.050866		7.57E-03
AF277097		60642		sox9b			0.793686		5.59E-04
NM_212662		324109		sp1			0.678007		3.78E-02
NM_213241		321264		sp8a			1.914138		3.65E-09
NM_212960		405896		sp9			4.718212		9.39E-10
NM_001007109		570504		speg			2.328946		7.70E-05
NM_213152		406426		spint1l			5.432534		1.88E-08
NM_131515		58027		spon1a			0.833063		5.62E-04
NM_131517		58029		spon1b			1.265763		2.79E-03
NM_213232		406513		spred1			1.043999		1.75E-02
NM_001003474		445080		spsb4b			0.890117		1.19E-02
NM_001020471		553981		sptlc1			1.629197		2.59E-07
NM_001020619		553646		sptlc2			0.941168		3.12E-03
NM_001017881		550580		sqrdl			3.162187		2.52E-12
AW343560		406452		sqstm1			3.016642		5.79E-12
NM_001003837		325084		src			0.985698		1.08E-02
NM_001044939		560717		srd5a3			0.866868		7.47E-03
NM_131499		793299		sreb2			1.607417		5.35E-04
NM_001089466		100037309	srebf2			0.8444			8.03E-06
NM_001171612		570867		srgn			1.209128		6.61E-04
NM_200373		393344		sri			1.548161		3.49E-06
NM_200988		393963		srp54			0.84204			1.56E-04
NM_199650		323679		srpk1			0.873408		3.05E-04
NM_213442		406751		srrm1			0.73418			2.07E-02
NM_201327		373100		ssr1			0.790437		1.72E-02
NM_001040351		678603		st14a			5.57169			3.43E-12
BX649457		570626		stab1l			0.91048			7.92E-04
NM_001007369		492497		stam2			0.870931		5.78E-05
NM_200498		797422		stambpa			1.074909		7.72E-05
NM_131663		63999		star			1.313036		1.73E-02
NM_200220		100001416	stard10			4.822884		6.11E-08
NM_131480		30768		stat1a			1.247441		2.04E-02
AF322857		30767		stat3			2.189177		1.67E-05
NM_205561		334440		stau1			0.944527		4.21E-02
NM_200925		393899		stau2			0.74726			3.44E-03
NM_001008627		494084		stk35l			0.753663		2.09E-04
NM_001002085		415175		stnnc			3.795703		1.50E-10
NM_001013266		563124		strn3			0.948833		2.45E-05
NM_001002051		415141		stx12			2.033724		2.92E-06
NM_001002333		436605		stx5a			0.856349		2.08E-03
NM_199630		323105		stx5al			0.868336		1.82E-03
NM_213289		406578		stxbp2			2.605561		1.22E-08
BC056551		317746		suclg2			1.844407		1.80E-05
NM_182941		323424		sult1st1		1.533018		1.54E-07
BG728432		402915		sult1st4		3.237207		2.23E-08
NM_001002599		436872		sult1st6		2.750032		2.29E-07
NM_198914		338214		sult2st1		1.813145		2.13E-06
NM_214686		322462		sult6b1			2.489516		2.04E-09
NM_131673		64275		supt5h			0.662738		1.26E-03
NM_001083564		570852		supv3l1			6.060949		2.85E-10
NM_001080173		557970		surf1			0.949695		2.63E-02
AW165133		445198		suv39h1a		0.753687		8.15E-04
NM_001035261		30112		svil			1.061572		8.65E-03
NM_200942		393916		syap1			0.962146		4.19E-04
NM_001118894 		402797		sycp1			1.660408		4.68E-06
NM_199679		324384		syncripl		1.174515		7.88E-03
BC133858		568509		syngr2b			1.211904		5.06E-05
NM_199917		334599		synj2bp			0.827969		4.57E-05
AW420381		563843		synpo2la		1.598019		8.54E-05
NM_200667		393640		sypl			0.699783		1.76E-03
CF417048		798433		syt9a			2.173398		1.72E-04
NM_212735		335226		syvn1			0.928711		2.80E-03
AW116173		554156		tada2b			1.006641		1.14E-05
NM_001045274		567105		taf1a			0.748121		4.26E-05
NM_001004548		447809		tagap			1.010662		1.54E-06
NM_201576		259183		tagln2			1.546247		4.60E-09
NM_199997		336141		tarbp2			0.977291		4.86E-02
NM_001122786		449661		tars			0.897467		2.23E-03
NM_212664		324152		tax1bp1b		0.931458		3.49E-03
AI641767		406779		tax1bp3			1.880431		3.23E-03
NM_001001814		321965		taz			0.73849			3.74E-03
NM_001024394		554092		tbc1d17			1.616556		1.22E-05
NM_214799		407720		tbc1d22a		1.213387		4.35E-04
NM_200777		393750		tbc1d7			1.02118			4.77E-03
BC083387		553265		tbcd			0.737406		7.33E-05
NM_001044748		692289		tbk1			1.039861		4.79E-02
NM_200096 		368882		tbp			1.28385			1.45E-03
AF287006		58042		tbr1			0.770455		1.78E-02
NM_130914		30070		tbx4			1.591858		1.16E-04
AF152607		30071		tbx5			0.601391		3.92E-02
AW566954		792041		tbxas1			1.339578		3.64E-06
AF136456		30556		tcf7l1b			1.140628		3.02E-02
AF136455		30510		tcf7l2			1.04207			1.64E-03
NM_001040343		678595		tchp			0.659439		2.12E-02
NM_213245		406528		tdh			0.758948		1.44E-02
NM_199856		334082		tdo2b			0.993497		9.68E-04
BG303948		799498		tdrd6			0.662647		5.67E-04
AW419564		326954		tecrb			1.087092		3.31E-04
CK687833		561284		tep1			0.908472		2.42E-04
AY099522		192316		terfa			0.599399		2.95E-03
NM_001015057		30255		tfa			0.868129		6.56E-03
AF457191		140618		tfap2a			1.55028			4.32E-04
NM_001008576		494033		tfap2c			3.919534		4.73E-12
NM_001113617		569468		tfb2m			0.864866		3.00E-03
NM_131848		114834		tfe3a			0.882148		1.54E-03
NM_182855 		30739		tgfbr2			1.420583		1.23E-06
NM_199567		321756		tgif1			0.591187		2.03E-02
NM_001003847		368417		thoc2			0.889222		2.31E-02
U93486			30670		thraa			0.982566		2.74E-02
NM_201132		394107		tial1			1.079538		2.39E-04
NM_001044759		403147		ticam1			2.667213		2.06E-06
NM_001013507		541380		timm44			1.093416		3.99E-03
NM_213296		406650		timp2b			0.778806		3.66E-02
NM_001045019		563506		tiparp			0.948017		3.28E-04
CT675283		565446		tjp2a			2.581272		1.15E-09
NM_001002366		436639		tjp2b			3.726504		3.98E-09
NM_201494		373089		tjp3			2.210765		2.45E-05
NM_198070		378713		tkt			0.91251			3.01E-03
AF520426		386615		tlc			1.486595		3.89E-02
NM_001006071		450051		tlcd1			5.142151		1.99E-08
AF265345		326734		tlk1b			1.569007		9.94E-07
NM_001009560		494453		tln1			0.640214		4.10E-02
NM_001005992		449819		tmbim1			0.842177		1.41E-02
NM_213138		406412		tmbim4			1.336724		1.75E-04
AW202709		335549		tmc4			1.206916		3.82E-02
DN898294		564309		tmco3			0.653477		8.07E-03
NM_214698		326716		tmed10			1.030323		3.27E-05
NM_001080640		791158		tmed1b			0.940246		5.46E-05
NM_199548		321550		tmed2			1.1444			1.32E-04
NM_001033108		613145		tmed9			1.361785		4.01E-05
NM_001128676 		407612		tmem106a		2.562718		2.39E-08
AW202774		568352		tmem176l.3b		0.90287			2.50E-02
BC152289		571746		tmem176l.4		5.753038		2.64E-10
NM_213520		406841		tmem184a		3.611732		3.16E-11
NM_001102393		797335		tmem192			0.804056		8.09E-05
NM_200900		393874		tmem38a			1.109814		9.36E-05
NM_199860		334110		tmem39b			0.870724		8.71E-03
NM_205677		402977		tmem45b			1.985123		1.38E-05
NM_001077730		777622		tmem51a			1.05176			4.79E-04
NM_001102617		327162		tmem51b			2.887867		3.27E-06
NM_001045368		751651		tmem86b			1.157786		7.40E-04
NM_001159512		559754		tmprss13a		3.798438		6.66E-10
BE017788		564693		tmprss13b		4.125823		2.08E-09
NM_001077738		777630		tmprss4a		1.0721			3.90E-03
NM_001126377		327651		tmprss4b		1.790181		1.36E-05
NM_001002113		415203		tmx2			0.635433		3.69E-03
NM_199799		327399		tnfaip1			1.149045		6.44E-05
AW232262		100151319	tnk2			2.298			1.60E-05
XM_682318		559022		tnks			1.371196		6.29E-06
AF425255		353248		tnnt1			2.604455		8.22E-11
NM_131565		58084		tnnt3a			0.974622		3.71E-07
NM_201087		394062		tnpo3			0.773073		5.02E-05
NM_198363		386629		tob1a			1.040826		2.39E-04
NM_212974		406245		tob1b			3.123788		2.67E-09
NM_207061		336876		tollip			1.120174		1.06E-04
BC139585		553244		tom1			3.548419		5.82E-05
XM_683727		560327		tom1l2			0.820137		1.19E-02
NM_213036		406309		tomm20a			1.323582		4.04E-04
NM_199614		322645		tomm40			0.93732			4.40E-05
NM_212959		405895		tomm40l			0.791902		5.72E-03
NM_001044324		553496		top1l			1.743822		1.68E-05
NM_131327		30590		tp53			0.638362		5.00E-04
NM_214814 		407983		tp53bp2			0.657606		1.00E-03
NM_001020550		553571		tp53rk			0.683354		1.48E-02
NM_152248		260407		tp63			4.915834		5.82E-10
NM_212733		335107		tpd52l2a		1.375738		5.04E-06
NM_200885		322103		tpd52l2b		1.12029			2.56E-02
NM_178306		352943		tph1a			5.065798		2.35E-08
BG303492		415103		tph1b			2.810933		1.32E-08
NM_214795		407712		tph2			1.424937		1.75E-04
AF387819		560753		tpi1b			0.738511		1.12E-03
NM_200934		393908		tpm1			1.599231		5.67E-07
NM_205676		373076		tpm3			3.356204		4.01E-10
NM_001128798		798347		tpp1			0.725708		3.10E-02
NM_201335		393825		tppp3			0.869219		6.14E-04
NM_001030123		558883		tprb			1.249054		2.54E-06
NM_131403		30677		tpst1			1.200751		8.61E-03
AF424545		368967		trac			2.001651		1.16E-02
NM_131607		58130		tradd			1.041774		4.05E-05
AI667210		557526		traf2b			0.824324		7.93E-03
BI883698		100002188	traf3ip2		2.060899		1.60E-07
NM_212817		404035		traf4b			4.45376			9.93E-10
NM_001020603		553630		trim13			0.723085		3.01E-02
BC155346		568734		trim16			2.337092		8.85E-05
NM_200175		393144		trim25			1.505911		7.23E-05
NM_001002871		324053		trim33			0.649792		4.24E-02
AW171138		334253		trim35			0.692736		4.82E-04
NM_001002358		436631		trim55a			0.936881		9.42E-04
NM_001037392		563475		trmt6			2.004469		1.97E-08
NM_001002321		436593		trmt61a			1.240793		7.09E-06
NM_001029966		791478		trnau1apl		1.000054		1.24E-03
NM_131569		58090		trpc4apa		0.795189		2.25E-02
NM_131568		58089		trpc4apb		0.66623			1.59E-03
NM_001044827  		557456		trpc5			0.721789		7.11E-04
NM_001030061		280653		trpm7			1.187704		3.64E-06
BI474802		557850		trpv4			1.780176		9.15E-07
NM_200569		393541		tsc22d3			1.134243		3.50E-03
NM_001002334		798836		tspan13a		2.956438		2.53E-06
NM_001002439		436712		tspan18b		0.979303		1.73E-02
NM_214774		406802		tspan7			1.847826		2.17E-07
NM_001007382		492510		ttc1			0.720815		4.69E-02
AY033829		317731		ttna			1.38348			3.52E-08
BE693170		368859		ttnl			0.700231		2.87E-02
NM_212590		321577		ttpal			0.755141		3.84E-05
NM_200691		393664		tuba8l2			1.646035		1.58E-05
NM_001003558		445164		tuba8l3			0.894532		3.18E-04
NM_001004513		563517		tubgcp3			0.679466		9.89E-04
AB055681		541378		tufm			0.755624		4.09E-02
NM_199725		325677		twf1a			1.119689		1.11E-05
NM_001115133		323607		txndc1			0.750082		5.18E-04
NM_213016  		406289		txndc5			0.625506		4.87E-02
NM_200087		368359		txnip			0.905805		1.45E-02
NM_201138		394113		txnl1			0.640516		8.28E-03
NM_131432		30709		tyro3			1.007713		7.26E-04
AI396797		561667		tysnd1			1.247206		1.16E-06
NM_212621		322513		uap1			3.053585		1.87E-05
NM_200294		393264		uap1l1			1.364477		8.83E-03
NM_001013272		550134		ubb			1.690887		1.31E-07
NM_199664		324015		ube2d1			1.16215			3.17E-05
NM_001002072		415162		ube2l3			1.099773		4.40E-04
NM_200342		393313		ube2nl			0.909957		9.92E-06
NM_001020579		553603		ube2q1			0.638469		6.46E-04
BC133176		568531		ubr1			1.39223			6.91E-03
NM_201477		325119		uchl1			1.091578		4.22E-04
NM_001024405		554104		uchl3			1.014946		4.54E-05
AJ243250		555812		ucp2			0.805365		1.34E-04
AI793886		436724		ufd1l			0.804169		5.24E-04
NM_212729		334420		ugp2b			1.283944		6.55E-05
NM_213422		406731		ugt1ab			4.143427		2.05E-07
NM_001076643		767705		ugt2a5			0.915167		2.27E-04
NM_001080692		791210		ugt5b4			0.977081		1.46E-04
FJ392620 		100302470	uo:ion005		1.515055		1.81E-05
NM_001002332		436604		uox			0.800514		1.86E-02
NM_199616		322660		upb1			3.174036		3.36E-08
NM_001024442		554154		uqcrb			0.764818		5.11E-05
NM_200820		393793		uqcrc1			0.713646		5.20E-03
NM_001103194		406359		uqcrfs1			0.716383		1.49E-02
NM_213194		406475		usf2			1.018154		2.82E-05
AI931060		564632		usp10			1.188748		8.62E-05
BI880068		100149597	usp24			1.487475		7.49E-05
NM_001001886		406790		usp25			1.189366		9.92E-03
NM_001008574		494031		usp2a			0.940196		1.27E-02
BC059202		569679		usp3			0.745745		4.26E-02
BC094294 		553758		usp7			1.359499		5.89E-05
BC134951		565434		usp8			1.208844		4.42E-06
NM_001111207		393107		utp6			0.837579		4.08E-02
NM_201069		394044		uvrag			0.655192		1.50E-02
NM_001002073		415163		vamp3			0.855462		5.00E-04
NM_199759		327007		vamp8			3.154622		1.30E-08
AF428249		245949		vangl2			1.325818		8.43E-05
NM_212647		323628		vapb			1.056238		3.91E-05
NM_001018131		553185		vasn			1.069721		3.91E-06
NM_214688		323465		vcanb			0.767177		6.76E-05
NM_200238		393207		vil1l			1.144202		3.05E-04
AF114427		30616		vmhc			1.753736		2.36E-03
NM_001118893 		378837		vps13a			0.926388		4.14E-04
NM_213320		406621		vps24			0.736132		2.08E-04
BQ450290		448942		vps33a			0.955558		2.58E-02
CK686009		556724		vps52			1.44543			8.05E-05
NM_001082944		100001285	vps72			1.666574		2.29E-04
NM_001030244		570276		vsg1			0.830539		8.27E-04
NM_213140		406414		vta1			1.044358		1.05E-06
AF406784		559475		vtg1			0.641044		2.34E-02
NM_001044913		559931		vtg2			0.929702		2.65E-04
AF254638		30518		vtg3			1.368035		2.03E-05
NM_201059		394034		waslb			3.154274		2.85E-10
NM_199710		325287		wbp2			1.453158		1.49E-05
NM_001002726		436999		wdhd1			0.641349		4.98E-02
NM_200805		394014		wdr1			1.305578		2.00E-04
NM_200701		393674		wdr21			0.97277			1.24E-02
NM_198873		321058		wdr3			0.806987		1.20E-02
NM_001166268		321614		wdr82			0.731127		1.87E-03
AI641408		561159		wnk1			2.136142		7.93E-07
U02544			30171		wnt10a			1.069448		2.09E-03
U51267			30123		wnt4a			1.118488		9.27E-05
NM_131500		791993		wnt4b			1.505346		2.38E-07
NM_130946		30122		wnt8a			3.455165		4.41E-07
NM_199633		323226		wsb1			1.592625		1.27E-03
X85735			30245		wt1a			2.562008		1.61E-07
AA495404		334720		wu:fa01c11		1.161399		6.77E-06
AA495421		334758		wu:fa03a10		1.37922			3.22E-05
AA495427		334763		wu:fa03b06		0.627366		1.47E-04
AA497288		567461		wu:fa03e02		1.09544			7.49E-05
AI353541		100004231	wu:fa03e10		3.442806		3.34E-07
AA497352		334832		wu:fa04g05		1.037438		2.78E-05
AA495106		334873		wu:fa06f10		0.723614		3.21E-04
AW077867		334985		wu:fa11d03		0.880563		9.71E-05
AA494742		335022		wu:fa11h11		5.013884		3.52E-09
AA605622		327118		wu:fa30g02		0.980583		4.49E-07
AI330777		100005496	wu:fa92h04		1.72906			3.73E-04
AI330535		795300		wu:fa92h10		6.141135		8.75E-12
AI332232		336734		wu:fa94b01		2.570832		3.71E-05
AI331218		336756		wu:fa94h02		0.75609			1.28E-03
AI332026		562283		wu:fa96e12		1.584656		2.88E-09
AI331407		337126		wu:fa98d12		1.18931			8.80E-04
AI331653		797357		wu:fa99e04		3.034425		8.63E-07
AI330805		337234		wu:fb02f09		0.657024		1.74E-02
AI330899		337253		wu:fb03e05		0.869496		2.76E-06
AI331038		336771		wu:fb04f07		1.619332		4.24E-03
AI330946		336796		wu:fb05f05		1.374043		8.26E-04
AI330972		336806		wu:fb05h10		1.500683		3.01E-02
AI397203		336821		wu:fb06g07		1.818255		1.32E-06
AI385118		336837		wu:fb07c11		3.875876		2.97E-08
AI384336		336853		wu:fb07g12		1.080329		9.12E-04
AI396988		336355		wu:fb08b06		0.763516		2.37E-02
AI396676		336372		wu:fb08f10		1.842904		5.24E-05
AI397280		336397		wu:fb09c09		1.806218		3.90E-06
AI397289		336400		wu:fb09d09		0.885362		8.86E-07
AI397309		336411		wu:fb09g03		1.411037		1.93E-04
AI384918		568604		wu:fb09h07		1.39192			3.95E-03
AI397319		336415		wu:fb09h12		0.893516		5.41E-04
AI384979		336422		wu:fb10b07		0.714344		3.16E-03
AI397333		568517		wu:fb10b08		0.841125		6.20E-04
AI397374		336441		wu:fb10f12		3.985383		1.21E-05
AI384591		100003674	wu:fb10g08		3.732365		5.64E-11
AI384840		336450		wu:fb11a02		1.182178		4.78E-06
AI384371		336462		wu:fb11c02		0.790165		2.85E-03
AI384372		100002805	wu:fb11c03		4.777799		3.99E-10
AI384867		336465		wu:fb11c07		2.221161		8.42E-07
AI384873		336468		wu:fb11d02		2.052407		6.77E-07
AI384878		336472		wu:fb11d07		0.67314			4.14E-02
AI384943		336485		wu:fb11f10		4.936674		1.01E-09
NM_001164368		561592		wu:fb12c06		5.239572		6.19E-13
AI384268		100000389	wu:fb12c09		5.540549		3.33E-09
CK026182		336534		wu:fb12h08		3.235362		2.45E-10
AI384619		336557		wu:fb13f03		1.516178		6.51E-05
AI384460		336604		wu:fb14g06		1.096898		3.53E-03
AI396852		336636		wu:fb15h07		1.498819		2.73E-04
AI396855		569464		wu:fb15h11		0.625694		3.74E-03
AI882728		100006548	wu:fb16f03		4.526665		1.04E-10
BC124523 		570991		wu:fb16f09		6.025083		2.61E-09
AI522515		321583		wu:fb20f09		0.750151		9.30E-04
AI522421		321630		wu:fb23f02		1.042984		5.13E-04
AI444200		321649		wu:fb24e03		1.217661		1.08E-06
AI415761		321684		wu:fb26f10		2.338225		1.22E-08
AI437376		321717		wu:fb30h02		0.657791		5.42E-03
AI415874		321813		wu:fb36b09		0.677781		4.34E-02
AI353412		567961		wu:fb36d12		5.79383			1.73E-11
AI415909		321833		wu:fb36f04		0.81654			3.49E-06
AI437069		321871		wu:fb37e01		1.52889			3.74E-04
NM_001003833		322056		wu:fb48e04		0.624216		2.39E-02
AI478014		322108		wu:fb50c09		1.030017		1.80E-04
AI477236		560439		wu:fb50h02		4.70401			8.10E-10
AI477251		100004396	wu:fb51a10		1.789264		7.00E-09
AI477286		322149		wu:fb51e06		1.11816			5.89E-08
AW116949		322152		wu:fb51f10		1.320674		2.92E-05
AI477853		792924		wu:fb55g09		0.706055		7.10E-05
AI477583		322318		wu:fb57f08		5.491736		1.42E-10
AI497000		322359		wu:fb59a01		0.992403		5.58E-03
AI522563		322379		wu:fb59d01		2.546977		6.58E-05
CK030187		322403		wu:fb60a10		0.89866			1.26E-03
AI496764		322435		wu:fb61a05		4.559971		2.85E-10
AI496806		322446		wu:fb61e06		1.170501		1.01E-03
AI545507		322585		wu:fb66d05		1.04978			2.05E-03
AI544965		322675		wu:fb69h10		1.22213			2.07E-03
BM083952		322739		wu:fb72c11		2.000758		1.97E-08
AI544570		322747		wu:fb72d12		1.430821		6.54E-06
AI544596		322760		wu:fb72g11		1.044867		8.29E-04
AI544646		322926		wu:fb77b06		0.71279			4.91E-03
AI544652		322933		wu:fb77c03		1.323106		1.09E-05
AI544679		322951		wu:fb77f07		2.715214		4.40E-06
AI546068		570011		wu:fb77g05		1.125582		3.81E-05
BC128843		559340		wu:fb78c02		1.668895		1.15E-03
BC128843		559340		wu:fb78c02		1.163172		9.21E-05
AI558289		322981		wu:fb78c04		1.108566		1.70E-03
AI558294		322985		wu:fb78c09		1.882708		9.30E-05
AI558300		322989		wu:fb78d07		0.932236		3.70E-03
AI558965		322994		wu:fb78e09		1.184716		1.55E-04
AI558672		323019		wu:fb79b02		4.298291		1.27E-08
AI558709		323032		wu:fb79e06		3.996618		1.07E-09
AI545291		323056		wu:fb80c09		1.737727		1.49E-06
AI584672		323109		wu:fb82a05		0.794836		4.11E-02
AI584277		323158		wu:fb83d10		0.916394		2.71E-05
AI584284		323162		wu:fb83e09		0.645298		4.74E-03
AI584819		323172		wu:fb83g06		1.533737		3.35E-04
AI584307		323177		wu:fb83h06		0.66202			2.25E-03
AI584839		100002263	wu:fb92a07		1.389363		4.44E-06
AI584327		323190		wu:fb92b08		0.648232		2.61E-02
AI584331		323193		wu:fb92c02		0.870541		1.74E-04
AI584865		323199		wu:fb92d02		1.956264		1.11E-06
AI584345		323204		wu:fb92d10		2.961185		1.60E-08
AI584884		323212		wu:fb92e12		2.87776			2.12E-07
AI584391		323235		wu:fb93a07		1.143793		2.07E-04
AI584936		323245		wu:fb93b12		1.144708		4.65E-03
AI584441		323265		wu:fb93g03		1.868528		6.70E-04
AI584986		323267		wu:fb93g07		0.840414		7.36E-04
AI584463		561994		wu:fb94b04		1.017123		4.53E-07
AI584464		323279		wu:fb94b05		0.781213		2.87E-03
AI585122		323301		wu:fb94e12		1.625052		4.81E-06
AI584530		323317		wu:fb95b05		1.797775		8.59E-06
AI588580		323390		wu:fb96h11		3.218688		9.17E-07
AI588168		323394		wu:fb97b01		0.595614		4.31E-02
AI588603		323397		wu:fb97b12		1.539893		1.78E-06
AI588195		323404		wu:fb97d12		0.843732		2.51E-03
AI588199		323407		wu:fb97e11		1.602844		6.39E-07
AI588209		323413		wu:fb97g01		1.12328			5.35E-04
AI588294		386869		wu:fb99a03		0.992937		1.26E-04
AI588784		323474		wu:fb99d03		1.309775		1.85E-06
AI588390		323512		wu:fc01c03		0.940503		7.40E-04
AI588395		323515		wu:fc01d01		1.028586		3.73E-03
AI588467		323550		wu:fc02e03		1.348714		4.80E-04
AI601663		323562		wu:fc02g12		0.912457		3.51E-05
AI588495		323564		wu:fc02h06		0.756769		1.24E-02
AI588496		323565		wu:fc02h07		1.010209		2.97E-02
AI626605		323625		wu:fc05d03		1.453984		2.20E-05
AI626450		564921		wu:fc06d01		1.183106		1.68E-04
AI626459		386981		wu:fc06d12		0.660804		1.01E-02
AI601536		323727		wu:fc08b05		0.986929		1.36E-02
AI601370		563725		wu:fc10d07		4.079928		1.03E-07
AI601374		323800		wu:fc10d11		0.879457		2.10E-03
AI942864		323804		wu:fc10e09		3.257271		1.67E-07
AI601409		323818		wu:fc10h03		1.46196			2.45E-06
AI601783		323848		wu:fc11g08		0.796075		8.86E-03
AI601808		323857		wu:fc12b06		1.001068		4.22E-02
AI601832		323869		wu:fc12e01		1.69632			8.75E-08
AI601860		323878		wu:fc12g09		1.162867		8.33E-05
AI626812		561837		wu:fc13c02		1.088373		2.09E-03
AI626344		323911		wu:fc13h05		2.530757		1.34E-06
AI657901		323945		wu:fc14h11		1.489164		2.17E-02
AI657549		565809		wu:fc15a01		0.656984		8.58E-03
AI657591		323961		wu:fc15e02		2.712648		1.12E-09
AI641560		323971		wu:fc15g09		2.537222		2.62E-05
AI641495		323995		wu:fc16d07		1.01275			1.65E-05
AI641534		324017		wu:fc16h10		0.599655		2.22E-03
AI641639		560751		wu:fc17g12		0.871942		3.23E-04
AI641071		324096		wu:fc18f06		4.431922		2.03E-08
AI641083		324104		wu:fc18g09		1.101699		2.23E-03
BC154117		556913		wu:fc20e06		1.902509		4.94E-06
AI658264		799002		wu:fc20g06		2.472136		1.62E-06
BC056589		324212		wu:fc21h01		1.652665		6.67E-07
AI641658		324223		wu:fc22a11		5.514721		6.48E-10
AI641662		324226		wu:fc22b04		0.669028		4.09E-03
AI658010		324232		wu:fc22c07		1.0476			2.18E-05
AI641712		324255		wu:fc22h09		1.281172		3.24E-03
AI721944		324319		wu:fc25e04		2.170822		4.41E-05
AI722352		324338		wu:fc26a09		1.248824		8.07E-05
AI722354		324339		wu:fc26b02		2.266871		7.70E-06
AI722917		100000786	wu:fc27c12		1.976332		5.88E-05
AI721466		324414		wu:fc28a08		0.969347		2.84E-03
AI722674		324468		wu:fc30b09		0.691956		4.00E-03
AI722750		324504		wu:fc31b02		0.601435		4.34E-02
BQ262408		324518		wu:fc31e04		2.668711		7.58E-07
AI721719		324520		wu:fc31e07		0.711351		1.19E-04
AI723153		561184		wu:fc33c06		2.287667		1.28E-07
AI723200		324596		wu:fc33h04		2.734436		1.49E-05
AI723241		324610		wu:fc34e06		6.348092		1.55E-09
AI667060		324646		wu:fc37b04		2.041154		6.39E-07
AI667061		324647		wu:fc37b07		1.132918		1.99E-06
AI667289		324705		wu:fc38g07		1.232563		1.35E-04
AI667323		324718		wu:fc39c04		1.292826		7.76E-08
AI667533		565630		wu:fc41e03		4.319983		1.20E-06
AI667178		324816		wu:fc44b11		1.130713		3.89E-03
AI793355		324844		wu:fc45b06		0.660769		3.85E-03
AI793385		324861		wu:fc45e11		0.882768		5.18E-04
AI883903		324871		wu:fc46a10		1.530637		4.56E-04
AI883911		324880		wu:fc46e01		1.679476		2.22E-06
AI794612		324882		wu:fc46e11		2.267602		9.58E-05
AI793436		563025		wu:fc47d12		2.459385		3.67E-03
AI793440		324905		wu:fc47e09		1.275946		1.63E-02
AI793610		324958		wu:fc49e02		1.376145		1.13E-02
AI793527		324990		wu:fc50f07		2.541037		3.92E-06
AI793531		324991		wu:fc50g04		3.737639		7.98E-11
AI877743		572219		wu:fc51b03		1.006641		2.00E-02
AI793683		325018		wu:fc51f03		1.997258		2.52E-03
AI793703		386992		wu:fc51h05		5.482078		2.11E-10
AI793779		325055		wu:fc54a02		1.836182		1.19E-04
AI793835		325087		wu:fc54g11		1.067887		2.48E-04
AI877934		325097		wu:fc55d02		2.411879		9.93E-08
AI793890		325111		wu:fc55f12		1.050984		1.17E-04
AI878413		325176		wu:fc57g04		0.655389		2.69E-02
AI878465		564211		wu:fc59a09		3.522555		1.61E-09
AI878484		325206		wu:fc59e04		0.864152		7.34E-04
AI878490		325210		wu:fc59f01		1.591728		1.36E-04
AI878532		325225		wu:fc60e02		0.684611		1.33E-03
AI878581		325247		wu:fc62b05		1.746731		2.92E-06
AI878636		325261		wu:fc63b05		1.521278		1.61E-06
AI878767		325313		wu:fc66c06		0.656183		9.04E-03
NM_001166015		100005714	wu:fc69a03		1.143782		3.20E-05
AI884122		100005945	wu:fc74a06		3.19176			7.42E-10
AI884197		325416		wu:fc75c02		0.695443		2.87E-02
AI884299		325446		wu:fc76h09		2.58027			1.20E-07
AI942921		325456		wu:fc79b02		3.028282		1.38E-06
AI942945		325465		wu:fc79e12		0.782406		3.79E-03
AI943174		325543		wu:fc85f10		1.141325		2.02E-04
AI965276		325572		wu:fc88h04		1.486394		1.31E-04
AI965301		325579		wu:fc89d12		2.125023		2.56E-08
AI957397		325595		wu:fc90d11		0.809282		1.38E-03
AI957496		560857		wu:fc92e03		0.685835		2.70E-03
AI958539		325628		wu:fc93h12		1.696304		1.00E-05
AI957669		325664		wu:fc96g12		1.580448		7.94E-07
BM095290		325693		wu:fd02h10		0.811636		3.04E-02
AI959432		325758		wu:fd10a10		6.500201		1.39E-10
AI959589		100151372	wu:fd11e11		5.681335		2.55E-09
AI882980		100008376	wu:fd14a01		1.623407		2.24E-06
AI666913		555585		wu:fd16e03		1.192248		1.25E-03
AI722557		327265		wu:fd19g08		0.726727		3.27E-04
AI722564		327269		wu:fd19h03		2.539975		9.78E-07
XM_692497		569132		wu:fd44f11		2.314897		1.21E-07
AW019804		325926		wu:fd46g04		2.173384		3.12E-08
BF717645		325941		wu:fd50a12		1.273518		9.62E-05
AW019295		325959		wu:fd51d07		0.790654		4.20E-02
BF717814		325968		wu:fd52b06		1.131499		2.83E-04
AW019028		326031		wu:fd58g02		0.839065		2.74E-04
AW019045		326034		wu:fd59a11		0.696011		1.93E-02
AW019168		795537		wu:fd60h05		2.417029		7.52E-06
AW019238		326079		wu:fd61b09		5.832236		2.97E-10
AW165042		326094		wu:fd99d03		1.847504		1.18E-08
AW165103		326650		wu:fe01e06		1.434004		4.66E-04
AW165160		566065		wu:fe02h09		0.933016		5.59E-04
AW165198		326690		wu:fe05f07		4.721693		1.06E-07
AW165256		326713		wu:fe06e11		1.169469		4.46E-02
AW019326		326722		wu:fe11b02		2.448456		1.50E-05
AW059505		326758		wu:fe14h10		0.738664		2.01E-04
AW128481		326775		wu:fe16d09		4.964493		1.37E-08
NM_001144810		796449		wu:fe18c06		2.788979		1.32E-09
AW059010		386805		wu:fe23c09		3.039266		3.27E-09
AW059062		326813		wu:fe24e09		3.666731		2.64E-07
AW059104		100148875	wu:fe25c07		0.914458		1.84E-02
AW059107		326821		wu:fe25c11		5.148513		8.75E-12
AW128821		326876		wu:fe37g09		1.032249		2.23E-04
AW128367		326888		wu:fe38f03		1.096295		1.32E-03
AW058822		326914		wu:fe48e11		2.656212		2.75E-06
AW115804		327340		wu:fi03f09		1.515757		1.61E-07
AW115880		327364		wu:fi04e12		0.901942		7.04E-07
BC146727		566261		wu:fi14a03		1.737975		1.36E-06
AW153491		333940		wu:fi22c10		0.593781		4.52E-03
AW154354		334014		wu:fi26g08		1.11047			4.30E-02
AW154579		334068		wu:fi29f12		0.992455		8.45E-03
AW154715		334105		wu:fi31g01		2.109332		2.47E-09
AW175511		334207		wu:fi36a10		1.594886		5.37E-07
AW175523		334211		wu:fi36c02		1.679712		1.00E-02
AW171291		334275		wu:fi38g08		0.690205		1.88E-04
AW171396		334330		wu:fi41a10		1.535988		1.67E-06
AW171625		334378		wu:fi43h09		0.86869			2.70E-02
AW343712		334408		wu:fi48d11		1.202363		2.01E-02
AW466570		334424		wu:fi56h12		2.025292		3.19E-03
AW466712		337257		wu:fi98c06		4.835122		6.08E-10
AW077940		335320		wu:fj01d05		1.386777		4.88E-07
AW076848		335346		wu:fj04f08		5.433743		2.19E-10
AW203088		335392		wu:fj08f03		2.607965		5.79E-05
NM_001099990 		558314		wu:fj09c03		1.080051		5.51E-04
AW231987		335427		wu:fj11c08		0.778442		7.49E-05
AW232163		335465		wu:fj15b05		1.855843		7.35E-08
AW232171		335467		wu:fj15c08		0.902992		7.96E-03
AW280037		335468		wu:fj15c09		1.861114		2.40E-04
AW184550		335473		wu:fj15g07		0.599012		2.57E-02
AW232215		335475		wu:fj16a03		4.157725		1.24E-08
AW232240		335481		wu:fj16d03		2.007863		2.49E-03
AW232425		335525		wu:fj19d05		4.043538		3.46E-11
AW232501		335545		wu:fj20h08		0.772202		2.82E-02
AW232760		335619		wu:fj30a12		4.127876		1.48E-09
AW233295		792477		wu:fj30f06		1.866999		4.63E-04
AW077232		335809		wu:fj33d06		2.012477		7.82E-06
AW076989		335812		wu:fj33d12		1.065812		5.03E-04
AW077193		559049		wu:fj34h05		0.855727		3.68E-04
AW233661		335959		wu:fj39h03		1.315595		6.73E-04
AW280643		336025		wu:fj43f12		1.342219		3.72E-06
AW279786		336041		wu:fj44g05		0.864484		3.62E-04
AW280867		562093		wu:fj46h08		1.140177		3.30E-02
AW280015		336096		wu:fj48c04		0.794457		8.86E-03
AW281023		336111		wu:fj49a02		0.779755		4.15E-03
AW280076		336114		wu:fj49b04		0.984865		3.43E-02
AW280134		368395		wu:fj51b03		0.846431		2.66E-04
AW305648		336292		wu:fj61g12		0.964005		1.86E-04
AW282106		336300		wu:fj62d01		1.374234		8.62E-05
AW419571		336319		wu:fj63c11		0.762572		1.05E-03
AW077599		337368		wu:fj65b12		1.678565		1.33E-02
AW077619		337378		wu:fj65d12		1.159266		2.34E-07
AW077657		337390		wu:fj65h07		1.219681		2.31E-05
AW077850		337431		wu:fj67d03		2.55119			1.89E-06
AW077874		562557		wu:fj67f05		1.190971		7.35E-04
BM156917		337448		wu:fj67h05		1.983382		3.27E-09
BC124367 		555257		wu:fj67h08		1.799618		2.29E-07
AW076522		337455		wu:fj68b05		0.841609		9.61E-06
AW305895		562465		wu:fj77d08		1.121118		6.64E-03
AW306005		337494		wu:fj78f12		0.72302			1.06E-02
BC055669		337520		wu:fj80h11		0.834347		5.79E-03
AW420406		337525		wu:fj81b11		0.715029		1.77E-03
AW419653		337535		wu:fj81f11		2.381323		3.91E-09
AW420502		337548		wu:fj82c11		1.931741		1.55E-09
AW420795		337614		wu:fj87a11		0.667775		5.04E-04
AW420922		337635		wu:fj89a05		0.907444		4.21E-03
AW420993		100005471	wu:fj90d02		1.901429		5.19E-05
AW421098		337651		wu:fj92a04		1.25222			1.35E-03
AW421237		337681		wu:fj94h02		1.02409			1.01E-05
AW127784		792865		wu:fj98a08		0.883004		2.84E-03
AW115638		334522		wu:fj98d01		0.745571		8.96E-04
AW466760		337265		wu:fk03f02		0.757193		2.84E-03
AW567295		565850		wu:fk24c07		1.77501			1.52E-05
AW567021		336936		wu:fk30h11		1.254373		2.51E-05
CF999355		797677		wu:fk35f04		5.678087		3.21E-09
AW567276		336972		wu:fk36h04		3.859791		9.28E-07
AW826791		335652		wu:fk53b01		1.000111		2.72E-07
AW826727		335693		wu:fk57b04		0.779384		1.20E-05
BE015712		555324		wu:fk58b12		0.917454		5.90E-03
BE016177		566607		wu:fk66f10		1.021971		1.35E-04
BE016270		335108		wu:fk69e07		1.722302		3.49E-06
BE017485		572104		wu:fk78a01		0.886548		1.72E-02
BE017490		335143		wu:fk78a11		2.310889		7.97E-08
BE200876		335166		wu:fk83a02		0.951414		1.02E-05
BE017854		335181		wu:fk85d10		4.006198		4.71E-07
BE201126		335188		wu:fk86c01		0.631245		3.73E-02
BE201171		559145		wu:fk86g11		1.267733		1.50E-02
BE200642		335202		wu:fk88f07		0.62438			1.53E-05
BE200743		335214		wu:fk90e01		1.318776		4.26E-04
BE201417		335228		wu:fk92d04		0.852455		4.52E-06
BE201550		335241		wu:fk94f09		2.133997		1.99E-02
BE201986		335272		wu:fl04a11		0.833043		1.08E-03
BE605390		335285		wu:fl09a04		1.539803		1.89E-07
BE605797		335298		wu:fl20f09		1.084274		3.80E-05
BE605860		335300		wu:fl22c07		0.66857			5.99E-04
BE605921		335307		wu:fl23c11		1.159361		4.86E-03
BI844756		558830		wu:fq17c05		1.413272		1.93E-08
BI845146		100000095	wu:fq26c12		4.679772		8.02E-08
BI707256		386847		wu:fs38h01		0.758815		8.94E-03
BI867767		386849		wu:ft63e05		1.017433		2.86E-04
NM_200913		393887		wwox			0.732304		3.16E-02
AF419326		140614		xbp1			1.225236		2.55E-02
AF439767		373108		xiap			1.244013		4.88E-06
BG728392		497637		xirp1			1.648015		1.23E-07
AI601863		559746		xirp2			1.176504		2.84E-04
NM_212674		324342		xpo4			0.831258		3.16E-02
NM_131620		795398		ybx1			0.605347		1.69E-02
NM_001013270		407620		yes1			0.954488		4.40E-03
NM_199907		334511		yipf3			0.668823		3.06E-03
NM_212891		405827		yipf4			1.101033		1.53E-03
NM_212781		337571		yrk			1.872236		4.47E-07
NM_001082798		323055		ywhaba			1.412718		8.21E-05
NM_213145		406419		ywhabb			0.795668		8.21E-03
NM_199562		321729		ywhabl			0.870278		2.61E-07
NM_212757		336610		ywhai			1.289606		6.43E-08
NM_001017687		550382		zbtb8os			0.649799		3.10E-04
NM_213434		406743		zc3h7			1.783916		1.03E-04
NM_001008650		494107		zdhhc13			1.506692		6.35E-04
NM_001077781		777734		zdhhc15b		0.741626		9.33E-04
NM_001002324		436596		zdhhc24			0.854541		4.34E-05
NM_213039		406312		zfand5a			0.926258		2.68E-07
NM_200949		393923		zfand5b			0.986725		1.22E-03
NM_199749		326846		zff9			0.892572		1.53E-03
AI723133		324565		zfyve26			0.714559		4.67E-03
NM_001003643		445249		zgc:100787		2.044072		1.15E-04
NM_001003543		445149		zgc:100829		1.36808			2.85E-04
NM_001003531		445137		zgc:100861		0.843398		8.67E-03
NM_001003528		445134		zgc:100864		5.939609		8.81E-13
NM_001003526		554458		zgc:100868		1.658685		2.34E-06
NM_001003519		445125		zgc:100903		3.538541		5.92E-08
NM_001003516		445122		zgc:100908		0.669204		1.25E-03
NM_001003752		445296		zgc:100909		0.67338			3.10E-04
NM_001003639		445245		zgc:100914		1.514875		2.44E-03
NM_001003629		445235		zgc:100933		0.632986		1.20E-02
AW280027		445324		zgc:100952		0.645773		3.72E-02
NM_001002739		437012		zgc:100980		1.017765		7.11E-03
NM_001003774		445317		zgc:101000		3.364932		8.75E-12
NM_001003588		445194		zgc:101040		0.956105		2.23E-02
NM_001003562		445168		zgc:101107		3.064489		8.55E-11
NM_001004006		445502		zgc:101123		0.667724		2.53E-02
NM_001013445		541316		zgc:101523		2.178759		7.56E-07
BI672058		449827		zgc:101555		1.305728		4.18E-03
NM_001004641		447903		zgc:101565		4.470655		1.01E-10
NM_001005995		449822		zgc:101569		0.867563		4.22E-05
NM_001007444		492803		zgc:101640		1.759998		8.87E-12
NM_001007439		492798		zgc:101659		3.057655		2.03E-08
NM_001007437		492796		zgc:101663		2.628341		1.30E-05
NM_001004635		447897		zgc:101676		2.470882		6.31E-10
NM_001005600		449558		zgc:101723		1.253576		9.57E-06
NM_001024098		334483		zgc:101724		0.961208		2.50E-05
NM_001013536		541409		zgc:101744		5.15914			7.00E-10
AI942923		494083		zgc:101757		0.802971		7.66E-03
NM_001008626		494083		zgc:101757		1.168896		2.13E-05
NM_001004625		447886		zgc:101772		5.900198		7.61E-10
NM_001007403		492762		zgc:101777		2.322691		6.34E-05
NM_001007401		492760		zgc:101780		0.934271		2.90E-03
NM_001006053		450032		zgc:101785		0.638698		2.44E-05
NM_001007396		572841		zgc:101798		4.064605		5.79E-12
NM_214717		336073		zgc:101809		0.721658		5.61E-03
NM_001007772		493612		zgc:101810		2.343072		5.03E-08
NM_001008590		494047		zgc:101867		1.586649		3.33E-04
NM_001007372		492500		zgc:101897		1.4558			4.42E-06
NM_001006030		450009		zgc:103459		0.695008		1.96E-03
NM_001007364		492492		zgc:103652		0.85426			7.07E-04
NM_001008585		494042		zgc:103664		1.132187		2.91E-05
NM_001039987		664758		zgc:109753		3.593689		1.40E-10
NM_001017824		550522		zgc:109868		4.007792		8.87E-08
NM_001030076		554231		zgc:109926		0.910814		2.70E-06
AI497342		554142		zgc:109930		1.039636		1.47E-03
NM_001020732		553766		zgc:109977		0.812389		8.76E-04
NM_001002569		436842		zgc:109981		1.673608		4.56E-06
NM_001020734		553769		zgc:110003		0.900773		1.84E-03
NM_001020554		553575		zgc:110010		1.510511		5.39E-09
NM_001020555		553576		zgc:110011		0.925441		3.60E-02
AI558455		100002293	zgc:110020		0.705826		7.00E-03
NM_001017858		550556		zgc:110137		1.000678		1.24E-05
NM_001017856		550554		zgc:110141		1.874548		5.52E-07
NM_001013517		541390		zgc:110155		1.083086		2.52E-05
NM_001017845		550543		zgc:110171		3.29451			2.77E-08
NM_001017837		550535		zgc:110182		4.159168		3.27E-10
NM_001017834		550532		zgc:110185		0.589049		2.18E-04
NM_001017831		550529		zgc:110188		0.957375		1.63E-02
NM_001013477		541350		zgc:110216		0.894124		5.77E-04
NM_001017637		550330		zgc:110234		2.535331		4.14E-05
NM_001017629		550322		zgc:110243		3.127607		7.12E-10
NM_001017617		792229		zgc:110259		2.001677		2.38E-04
NM_001017591 		550253		zgc:110307		1.02555			3.52E-02
NM_001017809		550507		zgc:110323		2.168286		1.57E-06
NM_001017799		550497		zgc:110333		4.939821		1.85E-07
NM_001017795		100004503	zgc:110335		2.466695		8.45E-06
BC091458		541345		zgc:110340		4.265924		7.59E-08
NM_001013471		541344		zgc:110343		1.162848		3.54E-04
NM_001024396		554094		zgc:110434		1.09481			9.57E-05
NM_001020822		368352		zgc:110692		1.030923		8.84E-04
NM_001017866		550564		zgc:110695		1.095623		3.58E-06
NM_001017866		550564		zgc:110695		1.087901		6.75E-05
NM_001017861		550559		zgc:110702		0.868949		3.27E-02
AI477935		550250		zgc:110712		3.7182			9.01E-13
NM_001013347		503769		zgc:110741		0.840418		8.70E-03
NM_001013565		541440		zgc:110749		1.33403			2.56E-03
NM_001013494		541367		zgc:110775		0.594759		1.28E-02
NM_001014367		378742		zgc:110783		2.183746		4.22E-06
NM_001013288		503601		zgc:110788		5.137651		3.47E-10
NM_001014350		541536		zgc:110801		1.028681		4.49E-07
NM_001034970		556628		zgc:111868		0.848714		2.14E-02
NM_001024429		554135		zgc:111961		1.087266		9.21E-07
NM_001017803		550501		zgc:111983		5.69401			1.37E-10
NM_001017681		550376		zgc:112015		1.044958		4.54E-06
NM_001013467		541339		zgc:112018		1.330805		2.54E-06
BC095650		334827		zgc:112032		1.266131		6.67E-07
NM_001017662		550355		zgc:112056		2.847043		1.13E-08
NM_001017767		550464		zgc:112077		0.853165		4.31E-03
NM_001017763		550460		zgc:112084		2.102017		2.90E-07
NM_001017737		550432		zgc:112138		0.900487		2.32E-02
NM_001017729		550424		zgc:112148		3.935717		1.31E-06
NM_001017715		550410		zgc:112183		0.846404		1.67E-04
AI477644		550402		zgc:112199		4.053968		8.42E-06
NM_001033919		564608		zgc:112212		0.940456		1.27E-06
NM_001025169		573990		zgc:112248		1.634249		1.36E-08
NM_001020670		553696		zgc:112257		1.011906		1.29E-06
NM_001020673		553700		zgc:112279		0.768628		3.41E-03
NM_001024433		554139		zgc:112287		0.683072		2.77E-03
NM_001030096		555962		zgc:112355		2.656498		2.55E-07
NM_001030239		569875		zgc:112356		0.765046		5.86E-04
NM_001111214		553718		zgc:112359		0.675545		2.09E-04
NM_001020693		553722		zgc:112375		0.634636		5.20E-03
NM_001017610		550273		zgc:112403		0.935931		4.11E-06
BC093304 		550484		zgc:112430		2.023056		3.63E-07
NM_001017780		550477		zgc:112432		2.00113			1.53E-06
NM_001020700		553729		zgc:112450		1.113815		2.24E-04
NM_001093727 		541337		zgc:112487		1.591835		2.75E-04
NM_001017659		550352		zgc:112491		0.721068		3.07E-04
NM_001017401		407699		zgc:112524		1.011506		1.99E-02
NM_001017746		550441		zgc:112531		1.422935		3.14E-04
NM_001017552		548348		zgc:112962		1.715454		8.54E-07
NM_001013342		503764		zgc:112964		5.532325		3.75E-09
NM_001013450		541322		zgc:113054		1.80661			4.14E-06
NM_001020773		553811		zgc:113078		5.018466		1.07E-10
NM_001045161		792182		zgc:113191		0.995832		7.33E-04
AI545052		548335		zgc:113196		1.764824		1.44E-07
NM_001014359		541546		zgc:113232		2.034652		7.39E-04
NM_001033743		619262		zgc:113338		1.559888		1.51E-08
NM_001012492		503528		zgc:113436		2.106192		3.04E-05
L19445			335509		zgc:113912		1.016567		2.67E-04
NM_205752 		793362		zgc:113947		0.762312		4.16E-04
NM_001025176		573997		zgc:113984		0.866845		7.65E-04
NM_001013463		541335		zgc:114046		2.626072		2.03E-08
NM_001030206		566425		zgc:114140		1.057011		5.69E-03
NM_001037437		641500		zgc:123010		1.410698		1.01E-04
NM_001037397		568429		zgc:123046		1.222561		2.21E-02
NM_001037670		553283		zgc:123047		0.651647		4.37E-02
NM_001007132		403118		zgc:123068		1.177848		2.13E-05
NM_001037432		641492		zgc:123285		4.559777		2.52E-12
NM_001037114		641290		zgc:123336		1.286836		1.02E-05
NM_001040381		678636		zgc:136279		0.884599		1.99E-02
NM_001045269		692297		zgc:136359		2.960487		6.41E-10
NM_001044309		322545		zgc:136371		1.386789		2.70E-03
NM_001045308		724003		zgc:136474		1.684165		6.27E-08
NM_001040325		557392		zgc:136778		2.552595		7.73E-06
NM_001040323		678565		zgc:136791		1.745371		5.67E-07
NM_001040393		678652		zgc:136817		0.59194			5.85E-04
NM_001045317		724012		zgc:136844		0.817683		6.71E-05
NM_001040302		678543		zgc:136858		0.839809		3.32E-02
NM_001039823		569049		zgc:136860		0.896139		1.61E-02
NM_001040379		678634		zgc:136871		2.116551		6.93E-07
NM_001040246		678519		zgc:136889		1.016774		2.85E-03
NM_001039932		568096		zgc:136926		1.183328		1.27E-05
NM_001040390		678649		zgc:136929		0.634837		4.84E-04
NM_001039819		563946		zgc:136930		1.090947		5.65E-06
NM_001039834		664694		zgc:136963		4.351645		7.46E-08
NM_001045334		735249		zgc:136970		0.717324		7.76E-04
NM_001077542		556680		zgc:152651		0.762346		6.84E-04
NM_001077798		777757		zgc:152720		4.798513		2.93E-10
NM_001076577		767636		zgc:152760		2.174649		5.21E-04
AI957698		553349		zgc:152778		6.017319		1.10E-08
NM_001007133		641326		zgc:152791		5.598048		3.68E-05
NM_001080000		562658		zgc:152863		0.886657		1.08E-03
NM_001077167		565372		zgc:152869		0.854521		3.65E-02
NM_001077722		777614		zgc:152898		1.042232		4.86E-04
NM_001076744		767777		zgc:152904		0.680136		1.54E-03
NM_001077584		572245		zgc:152911		3.132398		2.01E-06
NM_001076754		767787		zgc:152945		1.837345		2.88E-06
NM_001080057		571919		zgc:152953		1.004028		2.50E-04
NM_001045367 		751650		zgc:152970		2.464794		3.58E-07
NM_001080031		566811		zgc:152984		0.839762		1.18E-03
NM_001077734		777626		zgc:153012		1.793452		1.03E-06
NM_001076638		767700		zgc:153032		1.207809		1.95E-05
NM_001077304		768161		zgc:153041		1.238248		4.37E-03
NM_001076705		767736		zgc:153059		0.834156		6.65E-05
NM_001076740		767773		zgc:153061		1.36384			1.13E-05
NM_001077335		768193		zgc:153092		2.492342		2.57E-03
NM_001077274		768128		zgc:153129		2.512105		1.73E-06
NM_001076766		767799		zgc:153169		1.521015		3.82E-06
NM_001045396		751681		zgc:153172		0.707685		2.77E-02
NM_001077739		777631		zgc:153215		0.78902			2.21E-02
NM_001076579		767638		zgc:153258		2.148667		1.20E-05
NM_001076589		767649		zgc:153286		0.794696		2.79E-03
AW419935		767730		zgc:153310		6.008457		1.16E-08
NM_001077179		570761		zgc:153329		1.969971		2.10E-04
NM_001077388		570678		zgc:153346		0.680673		1.24E-04
AI545141		562076		zgc:153368		0.879958		2.79E-03
NM_001161497		751633		zgc:153408		1.100112		2.72E-06
NM_001045400		751686		zgc:153443		0.805266		9.12E-05
NM_001077569		566033		zgc:153452		1.178085		8.68E-03
NM_001077305		768162		zgc:153522		1.431119		1.01E-02
NM_001077147		558558		zgc:153606		0.614674		4.60E-02
NM_001045412		751700		zgc:153613		1.308889		1.07E-05
NM_001142955		751699		zgc:153623		0.87217			4.08E-05
NM_001077294		768151		zgc:153628		2.651744		2.35E-07
NM_001077454		768289		zgc:153629		0.991987		1.80E-03
NM_001077463		768299		zgc:153665		4.449596		1.98E-09
NM_001077455		768291		zgc:153678		2.238336		1.67E-07
NM_001076774		767807		zgc:153739		0.651342		1.98E-02
NM_001045427		751717		zgc:153763		1.00856			2.91E-05
NM_001077250 		562009		zgc:153795		5.735211		7.05E-10
NM_001076650		767712		zgc:153847		1.820339		5.97E-04
NM_213638		337226		zgc:153867		0.887236		8.54E-04
NM_001077254		572011		zgc:153887		1.634597		2.77E-07
NM_001076743		767776		zgc:153924		1.137298		5.38E-05
NM_001077747		777640		zgc:153929		0.909811		7.17E-04
NM_001077719		777611		zgc:153935		0.819633		1.06E-03
NM_001045846		558275		zgc:153966		0.798791		1.62E-02
NM_001080008		563581		zgc:153972		1.48321			2.16E-05
NM_001077391		572469		zgc:153997		1.621141		2.82E-06
NM_001077607		562007		zgc:154020		6.329169		6.19E-13
NM_001077724		777616		zgc:154054		5.560359		3.98E-10
AI544889		559050		zgc:154065		1.413883		4.78E-05
NM_001076745		767778		zgc:154071		0.957226		2.94E-02
NM_001077298		768155		zgc:154073		0.769298		3.05E-03
NM_001079964		556929		zgc:154075		2.434253		1.53E-05
NM_001077789		777745		zgc:154077		0.942547		4.39E-04
NM_001077792		777750		zgc:154079		0.709668		2.33E-03
NM_001077769		777721		zgc:154085		1.448642		2.22E-07
NM_001077327		768184		zgc:154086		3.013907		8.55E-07
NM_001089437		793834		zgc:158138		0.683564		3.75E-03
NM_001079956 		553293		zgc:158151		1.142082		2.20E-03
NM_001080580		562050		zgc:158225		2.828282		2.42E-08
NM_001080068		790922		zgc:158245		1.489911		3.83E-05
NM_001080691		791209		zgc:158254		0.708874		1.55E-03
NM_001089519		100037367	zgc:158262		1.186506		3.18E-02
AI331282		790937		zgc:158299		1.873298		1.07E-05
NM_001080586		563073		zgc:158319		2.353252		3.66E-06
NM_001083014		100009645	zgc:158327		1.536184		3.74E-03
NM_001080064		790916		zgc:158331		0.740126		1.11E-02
NM_001080038		568780		zgc:158343		2.569712		4.47E-07
NM_001082998		558921		zgc:158347		2.002836		2.71E-06
NM_001080054		571403		zgc:158367		0.931624		2.46E-04
NM_001080599		567144		zgc:158390		1.707726		3.00E-03
NM_001123044 		323976		zgc:158415		0.866598		1.79E-05
NM_001080083		790938		zgc:158423		0.799761		4.45E-02
NM_001080035		567785		zgc:158429		0.602106		4.76E-02
NM_001080170		557086		zgc:158452		1.032867		9.04E-05
AF370883		386720		zgc:158494		4.34103			7.83E-11
NM_001080651		791169		zgc:158603		0.939186		4.88E-05
NM_001083018		797289		zgc:158613		0.990286		9.81E-04
NM_001089337		327345		zgc:158623		0.65177			1.96E-02
NM_001080578 		561239		zgc:158649		1.389613		2.93E-05
NM_001089467		100037310	zgc:158828		0.821714		8.86E-07
NM_001080687		791205		zgc:158843		0.65598			2.99E-04
NM_001083023		100009654	zgc:158846		2.287837		6.88E-09
NM_001080630		791148		zgc:158863		0.688268		2.30E-03
NM_001083849		569044		zgc:161969		1.015017		1.06E-02
NM_001082921		797943		zgc:162126		2.601795		1.98E-08
NM_001083570		798009		zgc:162129		2.027832		1.83E-09
AI522554		556465		zgc:162191		0.766246		7.49E-04
NM_001089327 		323315		zgc:162193		2.391079		1.70E-09
NM_001089474		100037318	zgc:162213		0.592985		6.64E-03
NM_001082815		558037		zgc:162239		0.587226		2.00E-03
BC134949		562365		zgc:162288		2.017782		3.15E-08
NM_001089543		560883		zgc:162319		1.65899			2.14E-06
NM_001126433		504061		zgc:162345		1.578866		4.76E-06
NM_001045060		564619		zgc:162356		1.315798		1.21E-04
AF497969		572000		zgc:162502		1.019095		7.81E-04
NM_001082828		561993		zgc:162592		0.658711		4.57E-02
NM_001089517		100037365	zgc:162611		0.828885		1.51E-03
NM_001110453		555936		zgc:162613		1.525139		1.54E-05
NM_001099261		100093708	zgc:162641		0.908649		2.05E-04
NM_001089384		560165		zgc:162698		2.033172		9.27E-07
NM_001089404		564559		zgc:162730		3.209549		2.19E-07
NM_001089489		571260		zgc:162816		2.086972		7.72E-06
NM_001126455 		569993		zgc:162944		0.683784		1.22E-03
NM_001089448		100000104	zgc:162946		0.818656		2.94E-02
NM_001089387		560569		zgc:162964		1.223127		6.49E-05
NM_001098389		562319		zgc:162976		0.753289		9.78E-04
NM_001089330		324123		zgc:162979		0.85547			4.98E-05
AW232790		569482		zgc:163000		0.704497		4.96E-02
NM_001089557		100038777	zgc:163022		3.559203		6.15E-09
NM_001099260		100093707	zgc:165628		2.28685			4.42E-06
NM_001111193		567818		zgc:171495		0.636433		2.00E-02
NM_001122623		100142647	zgc:171525		0.896159		2.62E-02
BC125842		100126012	zgc:171628		0.774114		6.54E-04
NM_001105106		558162		zgc:171674		1.365613		1.79E-05
NM_001105118		566684		zgc:171747		1.122382		1.37E-05
NM_001111167		562552		zgc:171775		3.835367		4.74E-08
NM_001114744		792456		zgc:171804		6.542006		5.59E-10
NM_001110107 		559280		zgc:171819		0.587669		4.21E-02
NM_001113645		100002635	zgc:171887		1.506801		6.22E-05
AW233637		560428		zgc:171978		1.363432		4.04E-05
NM_001111242		100002541	zgc:172053		2.468295		1.53E-10
AI476945		566376		zgc:172136		1.25144			2.96E-03
NM_001013272		550134		zgc:172187		1.265449		1.32E-02
NM_001113646 		100002876	zgc:172210		3.784311		1.54E-08
NM_001114421		560948		zgc:174160		1.735822		6.62E-05
NM_001114439 		570656		zgc:174164		4.851213		3.27E-09
NM_001114474		100002305	zgc:174320		1.521147		3.86E-06
NM_001127333		402825		zgc:174506		0.80991			2.58E-02
NM_001103131		795883		zgc:174689		0.654942		3.73E-03
NM_001114885		324910		zgc:174881		0.889093		1.21E-02
NM_001111158		558728		zgc:174908		0.854522		7.17E-03
NM_001110407 		796019		zgc:174935		4.510616		9.17E-08
NM_001113798		559776		zgc:175088		4.399002		2.91E-10
NM_001114468 		100000715	zgc:175094		1.075597		1.31E-04
NM_001123053 		100144557	zgc:175180		0.911368		2.26E-04
NM_001114741		557286		zgc:175221		1.617966		2.52E-05
NM_001128749		569270		zgc:194319		0.675567		1.00E-04
NM_001128802		798626		zgc:194392		0.939835		4.77E-06
NM_001128796		798206		zgc:194551		1.426401		9.00E-05
NM_001128783		794093		zgc:194693		3.146934		5.76E-09
NM_001135129		556744		zgc:194768		1.04213			1.68E-04
NM_001130770		557813		zgc:194930		4.530062		1.50E-10
NM_001130606		570606		zgc:194983		0.860287		3.45E-02
NM_001113659 		100006523	zgc:198419		3.349793		6.40E-07
NM_199546		321491		zgc:55292		1.203147		1.69E-03
NM_200134		393103		zgc:55344		0.776564		1.83E-02
NM_199719		325470		zgc:55512		0.962046		2.01E-03
NM_201092		394067		zgc:55536		0.662029		4.88E-02
NM_200258		393228		zgc:55558		1.138181		2.89E-04
NM_213455		406764		zgc:55573		0.669646		9.98E-03
NM_199901		334460		zgc:55582		1.37304			2.12E-05
NM_200169		393138		zgc:55634		0.636146		5.34E-03
NM_212585		321460		zgc:55671		2.441681		1.50E-08
NM_212764		336867		zgc:55741		0.715777		8.35E-05
NM_201514		399488		zgc:55813		1.362508		4.17E-02
NM_200176		393145		zgc:55815		2.595328		4.69E-13
NM_213070		406343		zgc:55877		2.105864		7.32E-05
NM_200145		393114		zgc:55888		0.668041		1.14E-02
NM_213069		406342		zgc:55891		1.384241		2.30E-03
NM_200183		393152		zgc:55908		0.600223		3.04E-02
NM_213249		406338		zgc:55941		0.825522		1.89E-03
NM_199833		327592		zgc:55983		1.155571		5.03E-04
NM_200186		393155		zgc:56005		1.286388		2.83E-04
NM_200911		393885		zgc:56064		0.663015		8.99E-03
NM_200243		393213		zgc:56068		0.915559		6.11E-04
NM_200196		393165		zgc:56116		1.022997		1.16E-03
NM_200249 		393219		zgc:56186		1.448213		9.95E-05
NM_199981		335866		zgc:56251		1.23889			8.90E-05
NM_200224		393193		zgc:56292		1.45329			4.15E-05
AF332983		324490		zgc:56330		0.861622		1.98E-03
NM_199571		321832		zgc:56340		0.79588			5.26E-03
NM_200034		336797		zgc:56419		1.697579		2.70E-08
NM_200277		393247		zgc:56429		3.148456		6.51E-10
CK684055		336339		zgc:56445		0.797375		2.34E-03
NM_200264		393234		zgc:56466		0.706438		2.52E-02
NM_213427		406736		zgc:56518		1.428229		2.47E-04
NM_200279		393249		zgc:56525		2.901362		2.49E-06
NM_200268		792225		zgc:56530		1.111184		2.88E-03
NM_212753		336351		zgc:56698		1.382093		2.02E-04
NM_200274 		393244		zgc:56706		2.963553		6.24E-10
NM_200629		393602		zgc:63489		4.751297		7.29E-10
NM_213506		406827		zgc:63491		1.683917		6.59E-05
NM_201133		394108		zgc:63495		1.346124		8.91E-08
NM_199889		334316		zgc:63497		0.60738			3.21E-02
BC063743 		393849		zgc:63504		3.391179		6.88E-06
NM_001099978		555053		zgc:63514		3.202201		8.40E-09
NM_200877		393851		zgc:63520		0.737282		1.65E-03
NM_200123		386994		zgc:63565		0.837385		2.81E-03
NM_201169		394144		zgc:63566		0.588655		4.22E-02
NM_200459		393431		zgc:63587		0.839768		1.15E-05
NM_001077797 		777756		zgc:63593		0.719663		4.36E-02
NM_200672		393645		zgc:63599		3.049858		1.29E-06
NM_201034		394009		zgc:63600		1.513771		5.56E-08
BC160661		393436		zgc:63611		1.805192		1.83E-04
NM_200476		393448		zgc:63658		1.554741		4.92E-07
NM_200400  		393371		zgc:63689		1.664372		2.33E-03
NM_201164 		394139		zgc:63695		1.899123		9.65E-03
NM_200674		393647		zgc:63779		0.661081		8.26E-03
NM_200031		336746		zgc:63831		0.730682		1.18E-05
NM_201137		394112		zgc:63907		1.336459		1.06E-05
NM_200686		393659		zgc:63910		1.507589		1.03E-04
NM_199748		326808		zgc:63962		2.044615		6.52E-05
NM_200636 		393609		zgc:64042		5.484018		1.88E-11
AI588388		406424		zgc:64076		1.1361			9.26E-03
NM_200408		393380		zgc:64085		3.498649		6.31E-10
NM_213141		406415		zgc:64098		1.114783		1.94E-02
NM_213136		791453		zgc:64115		2.560124		1.59E-08
NM_213131		406405		zgc:64133		1.032979		6.49E-07
NM_213126		791742		zgc:64161		1.669129		4.20E-09
NM_200549		393521		zgc:65960		1.422129		7.29E-03
NM_200676		393649		zgc:66030		1.950767		9.55E-08
NM_001110401		393528		zgc:66080		0.846584		8.10E-05
NM_199903		334471		zgc:66107		0.890138		4.46E-03
BC046881 		393472		zgc:66156		0.829738		7.96E-03
NM_200516		393488		zgc:66286		3.529378		4.19E-09
NM_200112		386792		zgc:66317		5.081762		1.66E-09
NM_212983		406256		zgc:66427		0.648787		1.50E-02
NM_200529		393501		zgc:66450		1.554164		1.36E-05
NM_001082829		321619		zgc:66453		0.857999		1.04E-03
NM_199814		327497		zgc:66473		2.007389		3.05E-08
NM_201064		394039		zgc:66475		1.482297		1.37E-08
NM_199825		327554		zgc:66483		1.563325		2.71E-03
NM_200695		393668		zgc:73056		2.558642		1.10E-08
NM_200825		572207		zgc:73075		1.053681		2.65E-03
NM_200714		393687		zgc:73107		0.669963		4.40E-04
NM_199538		321203		zgc:73187		0.937207		5.08E-03
NM_205570		402792		zgc:73226		1.315301		3.66E-05
NM_200763		393736		zgc:73254		0.65639			7.90E-03
NM_213028		406301		zgc:73293		1.190149		4.80E-06
NM_200789		393762		zgc:73324		2.068961		5.32E-08
NM_199686		324551		zgc:73328		0.862171		4.37E-02
NM_200800		393773		zgc:73350		1.811634		4.30E-04
NM_212880		405816		zgc:76887		1.165531		1.72E-04
NM_214705		334166		zgc:77057		1.796532		4.82E-08
NM_212686		324710		zgc:77101		0.978951		4.36E-03
NM_206829		322780		zgc:77126		0.868173		1.45E-05
NM_205646		402943		zgc:77147		1.779547		2.39E-06
NM_205565		337153		zgc:77151		1.012514		6.02E-04
NM_213285		406690		zgc:77183		1.662681		7.29E-08
NM_205559		327566		zgc:77292		3.429345		2.29E-09
NM_199925		334784		zgc:77304		1.087455		9.54E-03
NM_205632		402928		zgc:77358		1.106432		3.22E-06
NM_205759		402965		zgc:77395		2.02714			3.69E-07
NM_205664		402963		zgc:77398		0.801402		4.67E-04
NM_213266		406550		zgc:77407		0.681885		2.69E-04
NM_212908		405844		zgc:77466		0.788637		9.31E-04
NM_213328		406633		zgc:77495		2.42014			8.52E-06
NM_200568		393540		zgc:77517		1.689465		5.64E-05
NM_213318		406610		zgc:77529		1.090667		1.59E-03
NM_212734		335176		zgc:77556		1.851351		2.73E-05
NM_205685		402985		zgc:77636		1.354904		1.80E-02
NM_213247		572757		zgc:77651		1.324267		2.82E-04
NM_205602		402894		zgc:77713		2.045962		2.25E-07
NM_199544		321465		zgc:77714		0.694808		1.34E-03
NM_200888		393862		zgc:77752		1.415303		1.33E-06
NM_205661		402960		zgc:77817		1.187238		2.10E-04
NM_213196		406477		zgc:77836		3.778921		6.86E-11
NM_213165		406444		zgc:85678		1.284476		6.58E-08
NM_212918		405854		zgc:85683		1.543678		5.45E-07
NM_214813		407982		zgc:85722		0.740474		4.87E-02
NM_212932		405868		zgc:85752		0.624975		2.37E-02
NM_212788		338247		zgc:85763		2.80991			5.48E-07
NM_212935		405871		zgc:85777		1.005258		3.31E-05
NM_212943		405879		zgc:85858		0.626991		8.27E-03
NM_212936		405872		zgc:85889		1.51851			1.71E-04
NM_214812		407981		zgc:85963		1.087026		8.73E-07
NM_213265		406549		zgc:85975		1.805646		3.91E-03
AF321830		494166		zgc:86586		6.074728		2.52E-12
NM_001002163		415253		zgc:86599		0.747145		4.77E-04
NM_001002068		415158		zgc:86706		1.401307		4.73E-06
NM_001002133		415223		zgc:86757		0.95597			1.28E-03
NM_001002681		436954		zgc:86841		0.664208		1.42E-04
NM_001002680		436953		zgc:86870		2.241632		4.49E-06
NM_001002100		415190		zgc:86896		2.957357		6.64E-08
NM_001002092		415182		zgc:86915		0.591988		3.72E-02
AF321829		407623		zgc:91787		3.107064		1.04E-07
NM_001002201		431748		zgc:91835		4.516984		1.87E-10
NM_001002190		431737		zgc:91870		1.436096		4.41E-04
NM_001004542		447803		zgc:91887		1.902876		1.33E-05
NM_001002182		431729		zgc:91890		1.643769		4.09E-05
NM_001002179		431726		zgc:91908		2.403842		2.14E-06
NM_001002177		431724		zgc:91911		3.021906		3.16E-11
NM_001003993		445486		zgc:91930		0.820198		2.70E-05
NM_001003510		445116		zgc:91936		3.324294		7.25E-07
NM_001002171		431718		zgc:91942		1.189003		1.24E-02
NM_001002664		436937		zgc:91960		5.595805		4.81E-09
NM_001003499		445105		zgc:91985		2.210458		5.51E-08
NM_001003988		445480		zgc:91996		0.683867		3.64E-03
NM_001005585		449543		zgc:92027		1.595019		5.10E-05
NM_001002645		436918		zgc:92030		0.736454		1.82E-03
NM_001004605		447866		zgc:92034		0.737405		1.43E-02
AI476972		436664		zgc:92040		2.092212		2.82E-06
L19450			64691		zgc:92049		1.076145		4.41E-05
NM_001002383		436656		zgc:92061		4.764559		8.49E-11
NM_001002378		436651		zgc:92066		2.590415		2.40E-09
NM_001002366		436639		zgc:92094		3.031343		2.64E-08
NM_001004593		447854		zgc:92140		1.464833		1.17E-05
NM_001004556		447817		zgc:92161		1.717127		1.01E-05
NM_001004584		447845		zgc:92231		1.998124		1.63E-05
NM_001003728		445028		zgc:92237		0.839932		1.95E-03
NM_001002626		436899		zgc:92242		1.772753		5.74E-08
NM_001002624		436897		zgc:92247		1.16308			2.47E-04
NM_001002621		436894		zgc:92254		2.625166		9.59E-06
NM_001002606		436879		zgc:92287		0.77766			4.53E-04
NM_001002596		436869		zgc:92313		4.54904			3.00E-10
NM_001004573		447834		zgc:92353		0.661252		2.80E-03
NM_001002192		431739		zgc:92407		2.842244		4.99E-09
NM_001002175		431722		zgc:92432		1.066124		9.53E-05
NM_001004541		447802		zgc:92445		0.745616		1.82E-02
NM_001002229		431776		zgc:92458		1.154269		1.44E-03
NM_001004606		447867		zgc:92470		0.79117			7.00E-06
NM_001003489		445095		zgc:92479		0.749676		3.54E-05
NM_001004604		447865		zgc:92481		1.699599		1.02E-05
NM_001002381		436654		zgc:92489		1.844692		2.04E-03
NM_001002373		436646		zgc:92501		0.927367		5.77E-03
NM_001003450		445056		zgc:92511		2.783557		9.82E-06
NM_001002364		436637		zgc:92512		0.741482		4.28E-02
NM_001003445		445051		zgc:92533		3.840093		6.94E-10
NM_001002728		437001		zgc:92578		0.693544		4.01E-04
NM_001007054		474322		zgc:92590		0.73315			5.62E-03
NM_001003418		573619		zgc:92607		0.593469		6.83E-03
NM_205612		402905		zgc:92624		0.872777		2.14E-04
NM_001002696		436969		zgc:92630		1.196712		2.86E-05
NM_001002695		436968		zgc:92631		0.970923		6.75E-06
AI877744		436849		zgc:92739		1.347662		7.04E-04
NM_001002566		436839		zgc:92757		0.774581		4.59E-02
NM_001002560		436833		zgc:92763		2.16805			3.85E-09
NM_001007303		100149572	zgc:92804		0.764206		2.76E-02
NM_001002493		436766		zgc:92851		2.131477		3.16E-11
NM_001002480		436753		zgc:92871		0.841573		6.30E-04
NM_001003431		445037		zgc:92880		0.674693		2.66E-03
NM_001002461		436734		zgc:92903		1.06789			8.27E-09
NM_205727		403041		zic5			1.107747		7.09E-03
NM_199892		334380		zmpste24		1.350343		1.18E-03
AW171182		553781		zmynd11			0.946328		2.95E-05
NM_200979		393954		znf143			0.710851		1.34E-03
NM_001082841		571228		znf326			2.408131		1.08E-08
AW279740		336030		znf385a			2.029665		1.39E-03
AJ002113		30487		znf6			2.944127		7.57E-08
NM_131822		114429		znf703			0.90034			1.52E-03
NM_131330		30593		zp2			1.304536		2.96E-03
NM_131696		64692		zp3b			1.75293			2.68E-06
AI544975		100005490	zrsr2			0.864428		1.30E-05


ESTs								

Accession number	Ratio			ttest				
AA495270		0.684603		8.42E-05				
AA497238		3.296652		1.93E-07				
AA542475		0.999286		7.71E-03				
AA542525		2.503093		3.12E-05				
AF164479		0.712969		3.78E-06				
AF533659		1.609528		6.29E-04				
AI106316		0.916799		2.92E-05				
AI106329		1.940567		7.06E-08	
AI204735		1.283945		1.88E-05	
AI204794		0.824491		1.59E-03	
AI330404		2.249295		2.49E-09	
AI330519		1.420829		6.44E-04	
AI330632		0.825865		1.57E-02	
AI330863		3.139441		3.91E-06	
AI331731		1.182992		1.95E-04	
AI353202		1.24631		9.75E-05	
AI353299		1.238591		1.00E-05	
AI353437		0.855172		3.22E-02	
AI384352		2.85534		2.09E-06	
AI384885		2.992124		3.91E-06	
AI384940		1.084953		1.62E-04	
AI396686		2.607651		1.67E-05	
AI396827		2.295236		2.71E-04	
AI396974		0.882008		4.36E-02	
AI397120		1.048335		8.21E-05	
AI397370		0.675396		1.52E-03	
AI397375		1.249418		9.34E-04	
AI415841		1.447135		8.64E-04	
AI416215		0.9032			2.80E-04	
AI437134		0.877172		2.84E-02	
AI437411		0.695947		1.08E-02	
AI444424		1.235099		3.59E-03	
AI477248		0.748894		1.16E-03	
AI544644		1.685606		3.06E-03	
AI544688		2.49957			1.61E-07	
AI544970		0.919462		4.02E-04	
AI544994		0.655356		1.68E-03	
AI545277		3.435779		1.13E-05	
AI545455		1.214215		4.94E-03	
AI545493		4.829228		1.09E-08	
AI558471		1.872363		3.71E-04	
AI558566		1.506591		1.77E-05	
AI558574		0.856987		1.05E-03	
AI584352		3.943288		7.62E-07	
AI584590		0.667534		2.39E-04	
AI585142		0.830808		8.75E-04	
AI588182		0.754283		5.22E-03	
AI588271		0.970182		2.66E-05	
AI588283		0.616895		3.37E-04	
AI588304		0.886007		1.33E-05	
AI588319		1.456697		2.26E-03	
AI601325		2.378889		4.48E-06	
AI601576		0.775722		3.03E-03	
AI601600		1.098331		5.46E-06	
AI601825		2.944108		6.37E-10	
AI601866		2.214837		1.93E-03	
AI617585		1.034057		2.03E-02	
AI626282		1.668578		2.28E-06	
AI626628		1.21736			1.34E-04	
AI641075		1.26683			5.15E-05	
AI641118		2.51181			2.68E-07	
AI641158		1.212104		7.40E-03	
AI641178		0.646736		4.66E-02	
AI641381		0.77818			3.88E-02	
AI641406		1.367704		9.95E-04	
AI641435		1.310607		1.84E-08	
AI641515		1.170146		5.67E-04	
AI657561		1.711593		3.77E-05	
AI657806		2.564104		4.54E-07	
AI658284		0.888625		9.00E-04	
AI667136		0.801304		1.51E-03	
AI667187		1.855539		4.24E-08	
AI667510		1.047377		5.61E-04	
AI721320		1.667274		3.19E-07	
AI721536		1.280102		5.97E-04	
AI722369		3.184019		1.27E-08	
AI723067		0.616163		1.12E-02	
AI793401		0.908668		1.80E-03	
AI793521		0.894659		1.71E-03	
AI793532		1.987693		3.53E-06	
AI793597		0.672643		8.23E-03	
AI793630		1.396145		1.18E-06	
AI793706		0.767918		4.17E-02	
AI794113		0.650749		1.99E-03	
AI794242		1.004844		4.09E-05	
AI877596		0.799141		3.94E-02	
AI878433		2.168087		8.74E-09	
AI878760		1.030352		1.34E-04	
AI884043		4.987226		6.33E-07	
AI884093		1.018958		4.88E-05	
AI884271		0.848968		2.20E-06	
AI942582		2.020599		1.15E-05	
AI942839		1.342491		8.49E-04	
AI943149		1.918697		2.55E-07	
AI943207		2.13469			1.25E-04	
AI957428		0.865145		5.84E-03	
AI957456		1.287442		1.64E-03	
AI957474		0.681347		4.27E-03	
AI957558		2.252778		6.43E-08	
AI957768		0.901464		2.21E-02	
AI958574		0.99953			1.71E-05	
AI959620		1.030162		5.99E-03	
AI959704		6.040685		4.22E-11	
AI964259		1.665288		2.35E-07	
AI964285		0.648404		1.21E-04	
AI964420		0.695903		3.20E-02	
AI964806		0.858314		6.81E-05	
AI974189		2.204024		1.40E-05	
AL591382		0.955391		1.32E-02	
AW018474		1.761372		4.03E-07	
AW018972		2.551453		4.92E-07	
AW019021		3.200986		4.94E-06	
AW019275		1.106238		3.54E-02	
AW019277		2.790773		1.31E-07	
AW019294		1.775636		1.47E-05	
AW019622		0.711434		7.96E-04	
AW058801		4.955291		1.39E-09	
AW058949		1.026149		1.02E-03	
AW076602		1.176514		1.57E-04	
AW076647		0.836124		4.34E-06	
AW076713		0.623612		5.91E-05	
AW076817		2.886824		2.93E-06	
AW076844		0.661085		2.00E-04	
AW076955		2.144976		1.29E-06	
AW077326		0.631569		9.72E-03	
AW115637		3.539208		3.31E-11	
AW115990		1.790124		3.54E-04	
AW116241		2.758318		3.08E-06	
AW116383		3.232213		1.79E-07	
AW116624		1.469255		3.21E-04	
AW116942		4.161352		6.06E-08	
AW117022		0.928904		4.93E-05	
AW128289		0.929207		5.53E-03	
AW128324		3.432805		2.85E-10	
AW128554		0.904932		7.12E-04	
AW165089		0.953444		6.72E-05	
AW171233		0.821121		9.58E-05	
AW184237		1.160617		1.17E-05	
AW232037		3.865604		2.70E-06	
AW232405		1.02506			5.90E-04	
AW232428		0.786315		1.60E-03	
AW232679		0.843997		1.82E-03	
AW232796		0.906794		1.57E-02	
AW233230		1.775826		6.68E-05	
AW233581		0.688934		1.56E-03	
AW279726		0.86638			7.16E-04	
AW279802		0.647401		1.48E-03	
AW279837		2.588836		2.12E-07	
AW279867		1.533687		2.07E-03	
AW279969		0.990901		1.84E-03	
AW280453		0.698919		5.65E-03	
AW281809		0.851507		2.67E-02	
AW281842		0.897538		7.67E-03	
AW282034		1.501102		6.25E-05	
AW305461		1.207413		4.24E-05	
AW342711		1.255239		3.58E-05	
AW343713		2.028095		3.10E-04	
AW343985		0.995749		1.36E-02	
AW344054		1.841589		3.20E-05	
AW344057		2.405736		1.29E-07	
AW344078		0.676935		4.64E-04	
AW419493		1.415994		4.61E-05	
AW420359		1.142204		2.83E-04	
AW420559		5.007289		4.55E-09	
AW420620		0.850438		3.09E-05	
AW420739		0.663935		2.98E-02	
AW420765		0.656378		1.79E-02	
AW420849		1.195474		7.93E-05	
AW421080		2.109589		1.64E-07	
AW421129		1.781895		2.25E-06	
AW423037		2.3758			2.39E-04	
AW567063		3.303362		8.53E-04	
AW567243		2.405505		2.28E-05	
AW567244		0.972855		8.77E-03	
AW567458		2.924017		7.53E-08	
AW777326		6.447616		1.47E-10	
AW777459		0.646364		4.62E-02	
AW777527		3.159912		6.13E-04	
AW777833		0.668945		1.47E-02	
AW777883		0.596487		1.70E-02	
AW826198		0.773806		1.18E-02	
AW826468		0.862778		2.79E-03	
AW826530		2.196532		1.33E-03	
AW826539		1.045673		1.32E-05	
AW826641		1.271563		1.42E-04	
AW826907		1.401755		7.56E-05	
BE016391		1.294272		9.70E-06	
BE016746		0.740515		1.15E-02	
BE017017		0.672425		1.84E-02	
BE017078		5.195535		5.88E-10	
BE017513		2.266645		1.76E-07	
BE017569		1.11852			1.41E-05	
BE017873		0.989791		4.59E-02	
BE201398		0.800246		6.11E-04	
BE201526		2.473171		7.61E-03	
BE202131		4.456568		2.18E-08	
BE202180		1.737464		2.30E-06	
BE557885		2.826442		2.75E-05	
BE605325		3.989695		7.64E-09	
BE605347		0.957384		4.56E-03	
BE605493		0.972599		1.21E-05	
BE605948		2.188205		1.66E-05	
BE606011		2.147919		4.20E-06	
BE693124		0.910574		2.84E-02	
BE693202		0.9318			3.16E-04	
BE693204		0.61325			3.54E-03	
BF158151		1.062979		2.21E-02	
BF717494		1.363451		2.61E-03	
BF718182		0.746621		3.26E-03	
BG302934		1.118939		2.32E-03	
BG303690		0.756108		2.94E-05	
BG303762		0.82355			7.53E-03	
BG303967		0.850986		2.73E-04	
BG303991		1.164015		1.00E-02	
BG304087		1.259473		1.25E-05	
BG304213		0.906523		2.68E-05	
BG304253		1.651222		1.29E-03	
BG304266		1.059244		7.51E-08	
BG304332		0.747145		1.48E-03	
BG304480		1.03229			9.58E-04	
BG305447		1.765144		4.93E-05	
BG305505		1.41833			1.26E-04	
BG305574		1.02824			1.77E-03	
BG305735		0.740439		1.44E-02	
BG305869		1.450974		7.71E-04	
BG305911		0.746765		5.48E-04	
BG305926		0.890781		5.05E-03	
BG306017		1.294769		5.38E-04	
BG306134		0.742173		2.43E-03	
BG306175		1.455679		7.18E-06	
BG306217		0.733377		4.86E-03	
BG306297		1.603406		9.28E-07	
BG306411		1.135062		2.14E-03	
BG306412		0.782329		9.71E-06	
BG306415		0.850768		5.19E-05	
BG306823		1.989971		6.39E-05	
BG306866		0.91641			1.27E-02	
BG307419		1.422625		2.47E-03	
BG307449		1.155835		2.26E-02	
BG307512		0.830943		3.33E-05	
BG307516		2.225942		2.81E-04	
BG307804		0.61749			4.82E-02	
BG308531		1.120041		2.69E-03	
BG308558		0.811623		3.69E-02	
BG308791		1.974166		3.21E-07	
BG727090		1.419063		7.62E-07	
BG727198		2.562981		3.11E-07	
BG727259		1.285544		1.11E-02	
BG727284		1.039393		7.10E-04	
BG727324		1.284464		8.52E-06	
BG727368		0.956404		3.16E-06	
BG727462		0.860786		2.95E-03	
BG727567		0.753138		2.78E-03	
BG727602		1.539812		2.79E-06	
BG727636		1.328289		7.80E-04	
BG727640		1.48048			1.14E-10	
BG728438		0.966671		6.72E-05	
BG728523		0.739382		2.74E-02	
BG728555		0.956337		7.84E-04	
BG728570		0.614454		3.00E-03	
BG728703		0.976726		3.07E-04	
BG728744		0.758486		1.35E-02	
BG728802		1.018129		3.44E-02	
BG728875		4.036225		2.55E-10	
BG728956		1.376094		1.16E-05	
BG728993		1.31837			2.52E-05	
BG737519		2.531709		2.64E-06	
BG799059		0.797475		7.73E-03	
BG883258		1.522821		1.33E-05	
BG883396		0.719196		2.99E-04	
BG883465		2.100427		1.63E-07	
BG883652		4.14084			2.15E-05	
BG883654		1.103925		3.41E-04	
BG883661		2.299503		1.64E-05	
BG883698		0.611534		3.60E-02	
BG883742		2.447372		3.88E-06	
BG883833		1.476898		9.33E-05	
BG883875		0.65532			1.88E-02	
BG884091		0.945463		2.41E-03	
BG884391		0.899957		5.49E-03	
BG884570		0.676219		4.57E-03	
BG884588		1.562644		7.33E-04	
BG891948		1.295708		2.08E-03	
BG892002		1.499359		2.52E-06	
BG892047		1.495154		2.71E-04	
BG892109		0.615172		4.23E-02	
BG892508		4.354233		1.43E-08	
BI318080		4.417824		1.38E-08	
BI326588		2.254162		8.27E-06	
BI326622		1.244298		5.05E-04	
BI326630		0.710263		8.46E-03	
BI350531		0.70688			3.74E-02	
BI427749		1.357894		2.86E-03	
BI428231		0.647035		3.48E-02	
BI428362		0.844538		2.47E-03	
BI429117		0.625709		4.28E-02	
BI429371		3.294387		9.03E-05	
BI429526		0.603379		6.48E-04	
BI429605		1.516285		7.03E-06	
BI429881		2.079905		1.95E-06	
BI430088		0.697437		1.25E-02	
BI472815		0.761094		8.86E-05	
BI474882		1.056569		5.72E-03	
BI474930		0.765559		3.10E-05	
BI475172		0.89603			4.66E-06	
BI475181		1.461271		2.92E-05	
BI476454		1.143366		4.20E-04	
BI533389		1.294527		1.42E-03	
BI533652		1.771837		1.70E-06	
BI534200		1.221686		2.17E-04	
BI563128		0.91585			5.00E-03	
BI670871		0.98545			3.17E-02	
BI671147		0.616949		1.62E-03	
BI671196		1.536362		6.61E-07	
BI671230		1.231521		2.28E-04	
BI671260		1.801301		5.19E-03	
BI671352		1.746824		1.53E-04	
BI671353		1.595831		2.66E-05	
BI671397		0.850756		3.40E-03	
BI671450		2.622261		5.21E-09	
BI671557		1.834229		6.27E-08	
BI671595		0.843785		3.40E-05	
BI671633		1.486586		8.06E-06	
BI671784		1.210574		3.01E-04	
BI672013		1.634333		1.11E-06	
BI672098		0.677625		5.87E-05	
BI672108		1.112534		5.09E-04	
BI672153		0.598909		4.14E-02	
BI672215		1.624721		1.10E-04	
BI672313		1.05944			1.33E-04	
BI672376		2.797893		2.97E-10	
BI672412		2.312579		3.04E-06	
BI673436		1.339651		3.01E-04	
BI673715		1.060753		1.40E-03	
BI673998		1.834958		2.43E-05	
BI702494		0.913797		8.42E-03	
BI702677		0.592138		8.71E-04	
BI702683		0.955402		1.01E-03	
BI703300		4.259307		5.45E-10	
BI703531		0.672656		5.29E-03	
BI704922		1.114141		1.59E-03	
BI704944		2.071559		1.76E-10	
BI704983		1.024861		3.35E-04	
BI705099		0.683036		5.04E-04	
BI705116		1.668577		7.28E-06	
BI705603		1.604131		4.68E-05	
BI705710		2.043335		1.40E-07	
BI705731		2.66987			4.29E-07	
BI705742		1.420229		2.22E-03	
BI705770		0.881129		2.77E-03	
BI706776		1.124297		1.11E-02	
BI707695		1.910726		4.77E-04	
BI708189		2.260877		2.47E-05	
BI708357		0.915381		2.29E-02	
BI708627		0.679008		7.12E-05	
BI709261		0.638462		1.94E-02	
BI709431		0.921959		1.46E-03	
BI709552		1.686576		1.38E-04	
BI709705		0.792704		1.81E-02	
BI710511		1.909717		6.33E-07	
BI710724		1.008596		2.79E-06	
BI839255		3.086111		1.08E-05	
BI839258		0.707538		1.18E-04	
BI839328		1.21656			8.21E-05	
BI839381		0.872033		3.97E-05	
BI839424		2.675047		4.66E-04	
BI839727		1.080038		1.14E-06	
BI840421		2.277636		9.38E-10	
BI840724		1.002129		9.07E-03	
BI840934		0.762283		8.62E-04	
BI841300		0.97542			2.91E-03	
BI841405		6.867888		8.87E-12	
BI841591		0.831495		7.17E-03	
BI841609		0.640153		2.28E-05	
BI841680		1.101378		2.12E-04	
BI841830		0.747437		1.06E-02	
BI841831		2.324187		1.15E-07	
BI842319		1.378502		6.27E-03	
BI842393		1.151072		1.33E-02	
BI842421		0.95343			3.92E-05	
BI844020		1.68892			4.83E-04	
BI845524		3.648061		1.14E-08	
BI845715		0.775015		4.03E-04	
BI846301		0.716951		2.13E-02	
BI846489		0.835926		5.45E-07	
BI847074		1.262802		4.52E-06	
BI864143		0.91097			9.57E-04	
BI864195		1.463317		1.05E-04	
BI864845		1.080114		1.91E-02	
BI864872		0.705056		1.64E-03	
BI865067		0.829657		2.24E-02	
BI865400		0.833656		3.30E-04	
BI865526		1.165816		4.83E-04	
BI865554		1.042927		1.10E-04	
BI865668		0.778684		8.14E-03	
BI865890		1.015184		3.93E-03	
BI865895		0.966078		4.17E-02	
BI865976		1.491506		2.86E-04	
BI866435		4.02351			9.87E-11	
BI867092		2.153584		9.11E-05	
BI867327		0.738634		8.81E-03	
BI867572		0.959722		8.12E-05	
BI867800		1.026985		2.50E-03	
BI877111		0.992071		4.76E-03	
BI877669		1.510239		3.05E-05	
BI877746		3.771104		5.83E-11	
BI877810		2.203057		8.36E-04	
BI877813		1.694062		4.89E-05	
BI877858		2.391104		5.27E-08	
BI878011		1.065494		1.90E-04	
BI878412		1.029074		3.11E-03	
BI878436		1.001158		1.49E-03	
BI878777		0.832839		4.14E-03	
BI878861		0.697084		1.43E-03	
BI878961		0.7906			6.81E-03	
BI879459		0.737426		2.56E-02	
BI879502		0.691135		9.33E-03	
BI879684		1.777095		6.90E-03	
BI879914		0.925693		2.55E-03	
BI880007		1.471686		6.03E-05	
BI880069		0.705227		3.57E-04	
BI880107		1.071008		8.44E-04	
BI880109		1.084701		7.15E-03	
BI880136		1.319127		4.53E-04	
BI880225		0.945223		1.39E-04	
BI880418		3.300103		2.37E-08	
BI880447		0.707419		7.34E-04	
BI880448		0.956332		1.61E-05	
BI880567		0.660603		1.43E-02	
BI880641		0.963713		4.45E-02	
BI880654		1.629702		2.80E-03	
BI880804		1.012092		1.43E-04	
BI880944		0.862891		8.09E-03	
BI880960		0.837379		1.14E-02	
BI881679		0.724743		5.16E-04	
BI881744		0.941605		6.70E-05	
BI881896		3.177211		1.24E-08	
BI881945		1.352933		1.84E-03	
BI881975		0.662633		9.34E-05	
BI882139		1.610804		1.42E-05	
BI882178		3.267571		1.38E-10	
BI882203		5.955227		7.73E-08	
BI882376		4.380231		2.54E-10	
BI882380		2.79805			3.43E-08	
BI882384		2.13423			2.10E-05	
BI882518		0.932622		3.77E-03	
BI882603		2.248016		2.27E-08	
BI882668		1.198716		3.99E-05	
BI882763		2.80977			1.21E-07	
BI882991		0.893493		4.21E-03	
BI883674		0.592116		1.51E-04	
BI884174		0.870333		2.51E-03	
BI884261		2.173874		7.17E-05	
BI884423		0.965914		1.48E-02	
BI885201		1.0122			2.90E-04	
BI885209		2.213324		3.56E-07	
BI885224		1.934603		5.08E-06	
BI885268		1.925876		4.73E-04	
BI885361		0.908032		4.49E-06	
BI885405		1.120836		3.39E-05	
BI885444		0.681738		1.52E-04	
BI885455		1.748948		3.48E-07	
BI885475		1.177703		5.25E-09	
BI885488		0.774946		4.91E-02	
BI885793		4.312971		3.44E-09	
BI885796		3.070126		6.38E-07	
BI885944		0.60604			2.89E-02	
BI885953		0.84392			2.01E-02	
BI885992		3.641913		9.04E-08	
BI886077		0.674602		1.80E-02	
BI886447		0.754327		1.17E-02	
BI886815		1.330673		1.26E-05	
BI886878		1.357766		9.46E-06	
BI886949		0.629688		8.21E-03	
BI886968		0.701354		1.24E-02	
BI887718		1.301925		2.84E-06	
BI888335		0.701765		2.04E-02	
BI888338		1.209746		2.62E-02	
BI888424		0.720309		2.36E-03	
BI888729		2.038341		3.42E-06	
BI888879		1.778747		1.94E-05	
BI889122		0.895302		3.95E-02	
BI889400		1.422222		4.36E-07	
BI889676		0.831092		2.15E-03	
BI889768		1.70137			1.33E-04	
BI890100		0.784003		1.90E-03	
BI890369		0.797161		1.59E-03	
BI890477		1.285468		4.60E-03	
BI891043		0.881609		5.75E-06	
BI891227		0.868798		3.10E-03	
BI891666		2.208121		2.39E-04	
BI892110		2.690774		2.57E-08	
BI979089		1.209302		5.10E-04	
BI979165		1.66467			3.30E-06	
BI979993		0.971967		1.37E-04	
BI980194		0.674526		7.50E-03	
BI980336		0.969382		1.67E-02	
BI982104		2.709688		9.32E-11	
BI982141		1.145535		1.55E-04	
BI982963		0.866262		1.13E-02	
BI983485		0.780788		4.33E-02	
BI984301		0.617959		2.64E-02	
BI984734		0.727873		3.61E-04	
BM005137		0.811863		7.98E-05	
BM023853		3.62121			1.21E-08	
BM024058		3.17145			9.80E-06	
BM024213		0.671706		7.60E-03	
BM024802		1.563794		1.98E-04	
BM025757		1.595698		2.10E-05	
BM025771		3.248311		1.22E-06	
BM025817		1.345558		6.66E-04	
BM025840		0.75054			2.91E-03	
BM026054		1.101843		2.21E-03	
BM026334		1.090164		7.79E-05	
BM026365		0.910986		1.85E-03	
BM026426		0.685993		1.50E-03	
BM026437		2.177133		1.43E-05	
BM026508		0.923238		1.67E-02	
BM026579		0.630086		8.40E-03	
BM026705		1.887455		2.18E-08	
BM026732		0.805319		3.25E-05	
BM026891		0.651469		4.60E-03	
BM026905		0.799949		1.66E-02	
BM035018		0.710644		1.58E-05	
BM035024		0.729908		4.11E-02	
BM035571		1.719395		9.92E-04	
BM036361		0.941578		8.32E-03	
BM036439		0.692564		3.25E-04	
BM037539		3.041743		1.89E-07	
BM070515		0.787301		3.43E-03	
BM070534		1.933394		1.16E-06	
BM071191		0.891314		3.24E-04	
BM072262		2.073412		4.99E-03	
BM072354		0.986978		6.47E-08	
BM072363		2.089976		3.51E-06	
BM072422		1.3581			1.92E-03	
BM072431		1.042895		5.30E-03	
BM081222		1.467257		4.29E-03	
BM081915		4.41429			2.94E-10	
BM082051		2.918995		2.50E-06	
BM082820		2.472073		6.68E-07	
BM095350		1.24172			3.06E-03	
BM095376		0.710688		1.20E-05	
BM095962		5.692252		3.72E-12	
BM096466		3.65422			2.92E-07	
BM101516		1.351562		1.24E-02	
BM101997		0.867602		9.05E-06	
BM102008		1.050533		4.96E-06	
BM103356		4.00551			6.06E-07	
BM104290		0.736312		2.68E-04	
BM154091		1.566795		2.63E-05	
BM154106		1.191935		1.53E-03	
BM154187		2.053048		4.37E-03	
BM154192		1.820972		2.93E-04	
BM154367		3.560097		1.48E-05	
BM154370		0.97826			1.92E-04	
BM154441		0.973349		5.10E-03	
BM155345		0.910466		5.42E-05	
BM155508		1.053863		2.53E-03	
BM156012		1.032985		1.34E-05	
BM156086		1.09255			2.27E-05	
BM156105		0.845762		1.04E-04	
BM181742		4.164082		7.06E-08	
BM182746		1.383844		9.22E-07	
BM185251		0.622432		2.22E-02	
BM185396		1.094917		1.69E-02	
BM185765		0.823053		2.60E-04	
BM185925		0.722798		1.30E-02	
BM186058		0.661498		2.01E-03	
BM186102		4.242218		1.60E-05	
BM186244		2.094934		1.89E-04	
BM186485		2.201362		2.13E-05	
BM187086		1.933754		6.95E-06	
BM187208		1.100762		2.72E-05	
BM187371		1.033249		1.93E-06	
