# Supplementary material for: Molecular dissection of the migrating posterior lateral line primordium during early development in zebrafish
Source: BMC Dev Biol. 2010 Dec 13;10:120. doi: 10.1186/1471-213X-10-120 (PMC3016277; doi:10.1186/1471-213X-10-120)
Supplement: Additional file 3 — Supplementary Table 3. Known PLL primordium and neuromasts markers. [file 1471-213X-10-120-S3.TXT]

Gene name		Expression pattern
adka			N
alcama			P
amotl2			P
anp32b			P
arcn1l			N
arhgef7b		P
arrdc1a			P, N
arrdc2			P
atoh1a			P, N
atp1b1a			N
atp1b2b			P, N
atp2b1a			N
axin2			P
bcam			P
bdnf			P, N
bmp5			P
brd2a			P
cadm4			N
calm1a			N
calm2a			N
calm2b			N
calr			P, N
calrl2			N
capsl			N
cav1			N
ccne			P
cct5			N
cd9b			P, N
cdh2			P, N
cdh6			P
cdkn1c			P
cldn7			P, N
cldn8			P, N
cldnb			P, N
cldnh			P, N
clic5			N
clstn1			P, N
col18a1			P
col4a5			N
ctbp2			P
ctbp2l			N
cxcr4b			P, N
cxcr7b			P, N
cyp1a			N
cyyr1			N
dact1			P
dag1			P, N
dhrs3a			N
dkk1b			P
dla			P, N
dlc			P
dld			N
dlx4b			N
dnajb11			N
dnajc3			N
dnmt1			P
dnttip2			P
dusp2			N
ef1a			N
efnb3			P
elmo1			P
eml2			N
epcam			P, N
epha7			P
ephb4a			P
esr2a			N
eya1			P
eya4			N
f11r			P, N
fgf10a			P, N
fgf3			P
fgfr1a			P, N
flnbl			P, N
flot2a			N
flr			N
fos			N
foxd3			P
fuca1			N
fuca2			P, N
fut9			N
fzd6			N
fzd7b			N
fzd8a			N
gapdhs			N
gclc			P, N
gdf6a			P
gdnf			P
gfi1.1			N
gfi1.2			N
gfpt1			N
gltscr1			P
glulb			N
gmds			N
gnb1			N
gpx1a			N
gpx1b			N
gsnb			P, N
gstal			N
gstp1			N
her15.1			P
her6			P
hey1			P, N
hmx3			P, N
hn1l			P
hnrnpab			N
hopx			N
hoxb4a			N
hoxb6a			P
hoxb8a			P
hoxc6a			P, N
hoxc8a			P
hoxd4a			P
hs3st3b1a		P
hs3st3b1b		P
hs6st1a			P
hsp70l			N
hsp90b1			P, N
hspa5			N
id:ibd2170		P
id:ibd2556		P
id:ibd3148		P
idh1			P, N
il17rd			P, N
im:7143022		N
im:7160079		P
im:7165241		P, N
irf6			P
irx2a			P
irx5a			P
itga3b			P
jag2			P, N
jun			P
junbl			P, N
jup			P, N
kal1a			P, N
kal1b			P, N
kctd15l			P, N
khdrbs1a		P, N
khdrbs1b		P
kif15			P
kif17			N
kirrel3			P
kitb			N
klf4			P, N
kpnb3			P
krt15			P, N
krt8			P, N
lef1			P
lgmn			P
llgl2			P
lman2la			N
lmo4l			P, N
lrrc50			N
lrtm2			N
lsrl			P, N
marveld2b		P, N
mcama			P
meis4.1a		P
met			P
mid1ip1b		P
mir183			N
mir200a			N
mir96			N
mmp14b			N
morn3			N
mpzl2			N
mrps33			N
msxd			N
mt			N
mvp			N
mxi1			P, N
mybbp1a			N
mycb			P, N
mycl1a			P, N
mycl1b			P, N
mycn			P, N
myo5b			P, N
nap1l1			P
ncam3			P, N
ncapg			N
ndrg3b			N
neurod			P, N
nfkbiaa			P
nfkbiab			P, N
ngf			P
nkx3.2			N
nos2b			N
notch1a			N
notch1b			N
notch3			P, N
nr1d2a			N
nr4a1			N
nrip1a			P, N
nrip1b			P
oclna			P, N
oclnb			N
ofd1			P, N
otof			N
otop1			N
pabpc1b			P, N
pacrg			N
pak1			P
pcdh15a			N
pcna			N
pdcd6ip			P, N
pdia3			N
pdia5			P
pdip5			N
pea3			P, N
phc2			P
phlda1			N
phlda2			P, N
pho			N
pitpna			P, N
plcb3			P, N
plcd1b			P, N
ppdpfa			N
ppl			N
prdm1a			N
prkaa1			N
prkg1a			P
prnp			N
prnprs3			N
prox1			P
prr15la			N
ptbp1b			P, N
ptena			P
ptmab			N
ptplad1			N
pvalb8			N
rasgef1ba		P
rassf7b			P, N
rhoub			P
rlbp1b			N
rnf128			N
robo3			N
rorb			P, N
rorcb			N
rtn4rl2b		N
s100s			N
s100t			N
s100z			N
sb:cb1018		P, N
sb:cb122		N
sb:cb231		P, N
sb:cb252		N
sb:cb258		N
sb:cb915		P
sb:cb94			N
sb:eu1637		N
sb:eu251		P
sb:eu553		P
sb:eu830		P, N
sc:d0144		N
scn12ab			N
scn1ba			N
scn1bb			P, N
scn8ab			N
sdf2l1			N
sec61al1		N
sepm			N
sepw1			N
sfrp1a			P, N
shbg			P
she			P
shisa2			N
si:ch211-134j6.3	P, N
si:ch211-203h15.1	N
si:ch211-207i1.2	N
si:dkey-204a24.2	N
si:dkey-205h13.2	N
si:dkey-233h2.3		P
si:dkey-29g23.1		P
si:dkeyp-34f6.1		P, N
si:dkeyp-51c11.1	N
siah1			P
six1b			P, N
six2.1			N
slc17a7			N
slc17a8			N
slc1a3a			N
slc25a3			N
slmap			N
smc4			P, N
smtnl			P
sox1a			P
sox2			P, N
sox21a			P, N
sox3			P, N
spag1			P, N
spint1a			P, N
spint1b			P
spry1			P, N
spry4			P
sqstm1			N
st14a			P
stat3			N
stm			N
stmn1a			P
stxbp2			P, N
tekt2			N
tfap2a			P, N
tgfb1a			P, N
tjp3			P, N
tlr4b			P
tmem184a		P, N
tnfrsfa			P, N
tnfsf10l2		N
tnfsf10l3		P, N
trim33			P
trim36			N
trim71			P
trpv4			P, N
twf1l			N
txnrd1			P, N
txnrd3			P, N
utrn			P, N
vamp8			P, N
vangl2			P, N
vgll4l			P
vtg3			N
wasa			N
wasb			N
wif1			P
wnt11r			N
wu:fb63c04		N
wu:fb71f10		N
wu:fc18c07		N
wu:fc24e06		P, N
wu:fc79b10		P, N
wu:fq14g09		N
zfp36l1l		P, N
zgc:101000		N
zgc:101640		N
zgc:101788		N
zgc:101797		N
zgc:103510		P, N
zgc:110184		N
zgc:110306		P, N
zgc:110796		P
zgc:112030		N
zgc:112092		P, N
zgc:112418		N
zgc:114082		P, N
zgc:158279		P
zgc:158869		P
zgc:162040		P
zgc:162939		P, N
zgc:171804		N
zgc:174575		N
zgc:55262		P, N
zgc:55461		N
zgc:56251		P, N
zgc:56324		N
zgc:56382		N
zgc:56530		N
zgc:63569		N
zgc:64227		P, N
zgc:65890		N
zgc:66052		P
zgc:66434		P
zgc:73349		N
zgc:77517		P, N
zgc:77836		N
zgc:85763		P, N
zgc:92066		N
zgc:92231		P, N
zgc:92279		P, N
zgc:92313		N
zgc:92480		N
zgc:92903		N
zgc:92925		P, N


P: primordium		
N: neuromast		
