# Supplementary material for: Molecular dissection of the migrating posterior lateral line primordium during early development in zebrafish
Source: BMC Dev Biol. 2010 Dec 13;10:120. doi: 10.1186/1471-213X-10-120 (PMC3016277; doi:10.1186/1471-213X-10-120)
Supplement: Additional file 5 — Supplementary Table 4. List of genes enriched at 36 and 48 hpf. [file 1471-213X-10-120-S5.TXT]

Accession number     Unigene number	Gene name
AW076835		558335		abca12
NM_001007038		368620		abcc4
NM_001017613		550276		abhd4
AI878796		393711		abi1a
BI892068		550266		acer1
NM_001002649		436922		aclya
NM_001034983 		568448		aco1
NM_213147		406421		acox3
NM_001031837		555308		acsl1
NM_001168286		560400		actn1
AF047837		58037		actn3a
NM_205544		323320		actn3b
NM_199586		322221		actn4
AF435024		266753		acvrl1
BG985598		436619		acy3.2
NM_131596		58119		adar
AW116233		322482		adh8a
BG728885		404618		adhfe1
AI722566		406821		adipor1b
NM_131876		140619		admp
AY048969		266752		adra2c
NM_213425 		406734		agpat3
NM_001012481		335616		agr2
AY049731		322485		agt
NM_213162		79378		agxt
NM_201293 		798918		ahcyl1
BM025875		559276		ahnak
NM_131264		30517		ahr2
NM_200105		378716		aktip
NM_201287		64608		alas1
NM_212634		323919		alcamb
AF254955		282559		aldh3d1
NM_212724		334197		aldh7a1
BM071225		406496		aldoab
NM_001029952		792692		aldocl
NM_001005390		317736		alkbh6
AI558352		322732		alox12
AW232709		541539		alpi
AI584257		559835		alpk2
AI477606		394093		ambpl
BI891850		558920		amotl2
NM_131818		114421		angptl3
BQ169332		561927		angptl6
BE202096		450053		angptl7
AA495477		449796		ank1
NM_181758		334724		anxa1a
NM_181759 		353358		anxa1b
AY178795		494158		anxa1c
NM_181761		325557		anxa2a
Y16043			337132		anxa5b
NM_205714		403021		ap1m2
NM_001002539		436812		ap3s2
NM_200115		386808		aph1b
NM_199540		321676		api5
AJ236882		30314		apoeb
NM_213468		406777		aqp3
NM_201993		399661		arcn1l
NM_213368		100003895	arfip1
NM_199611 		322614		arg2
NM_213216		406834		arglu1a
NM_001045250		692277		arhgap10
NM_001126407		563267		arhgap12a
BI671403		564805		arhgap29a
NM_200111		378998		arhgap29b
BG892200		394132		arhgdig
NM_214818		407987		arhgef18
AI721499		553493		arhgef7a
NM_199693		324689		arl11
AB087257		352935		arntl1b
NM_131578		58099		arntl2
NM_205537		114456		arpc4
BM890460		399482		arpc5b
AW115903		100006005	arrdc1a
NM_001080029 		566685		arrdc3
AI815343		560581		asap2b
U14587			30466		ascl1a
AW170934		563799		ash1l
NM_001103192		556410		atf4b2
XM_001337882		797457		atg7
NM_001006016		449995		atl3
AF308598		64614		atp1a1a.3
NM_131689		64615		atp1a1a.4
AF286373		64609		atp1a2a
NM_131684		64610		atp1a3a
NM_131838		114457		atp1b2b
NM_001007029		260440		atp2a1
NM_200965		393940		atp2a2a
NM_001044757		378746		atp2b1a
NM_199757		326977		atp5l
NM_200218		393187		atp5s
NM_212672		324307		atp6v0a1a
NM_207101		404633		b3galt2
NM_198922		387261		baiap2l1a
NM_131784		83496		bambi
NM_001013296		503609		baxb
NM_213517		798901		bc2
NM_131799		84041		bcdo2l
NM_001044891		559355		bcl2l13
BI879163		393707		bcl6
BE017365		678554		bco2a
AF047412		30489		bfb
BE606170		564030		bik
AW115956		327387		bin2b
NM_131359		30631		bmp2a
NM_001044971		561963		bmp8
NM_001159406		565357		btaf1
NM_001077158		562439		btr02
NM_200422 		393394		btr30
NM_200051		337131		c1galt1b
AI878304		325198		c1galt1c1
NM_200638		393611		c6
NM_213642		336650		c6orf115
NM_199215		792230		ca2
NM_001020741		553776		calcoco2
AW420994		337642		camk2b1
AI793833		445208		camk2d1
AW232559		336597		capg
NM_001013501		541374		capn2a
AW233616		337730		capn8
NM_001003501		445107		capn9
NM_001017899		550598		capns1a
BM181708		407729		caprin2
NM_200562		393534		carhsp1
NM_131505		57933		caspa
AW154724		563084		cast
BE201085		559053		casz1
AW595386		323695		cav1
AI878254		415240		cav2
NM_001014345		266987		cbs
BC059636		567497		cbx3b
NM_001080184 		563396		cbx5
NM_200173		393142		ccdc53
NM_199985		335905		ccdc6a
AL590146		368419		ccdc80
NM_212818		404206		ccna1
AW116346		192326		cct2
NM_001008583		494040		cd2apl
NM_001079980		559896		cd99
NM_213428		406737		cd9b
NM_200958		393933		cdc34a
AF124396		30297		cdh4
AW116982		559027		cdk13
NM_131719		65234		cdk5
BE704450		114465		ceacam1
NM_131884		140814		cebpb
AF003943		565117		cel.2
AI722650		368436		celsr1a
NM_001020532		553553		cfdl
BC091962		553350		cgnl1
BE605391		494109		ch25h
NM_001017865		336673		ch25hl1.1
NM_214804		407730		chchd3
NM_213457		406766		chmp4b
NM_200380		393351		chmp5
NM_001003772		445315		chrne
NM_212829		404732		chst14
AW826769		767678		cish
NM_131108		30328		cki
NM_001077537		553351		clcn7
NM_131770		81590		cldn19
NM_131637		60635		cldn7b
AA497147		334726		cldn8
AF359423		81580		cldna
AF359426		81581		cldnb
NM_131764		81582		cldnc
AF359425		81584		cldne
NM_131766		81585		cldnf
AF359434		81587		cldnh
NM_131768		569084		cldni
AF359430		81589		cldnj
NM_001003464		445070		cldnk
NM_212897 		405833		clic5
NM_199524 		84040		clica
NM_001003412		323870		clint1
BC090296 		503600		cltcb
NM_213008		406281		cluap1
AW232237		561018		cmas
AF119163		64671		cmlc1
NM_131014		30208		cmn
NM_001033106		406282		cnih
NM_001005582		449540		cnot3a
AB055671		402819		cnpy1
BC067716 		321298		col14a1
BE200663		568794		col17a1
NM_001039630		564123		col18a1
XM_682719		553355		col4a2
NM_001017914		550627		col4a3bp
NM_213264		406548		col9a1
AI958567		321212		col9a2
NM_001001941		260439		copa
NM_199643		323538		coro2a
U93461			30775		couptf4
NM_200981		393956		cpeb4
NM_001007413		492772		cpped1
BI475933		449677		cpt1b
NM_001007447		100005717	cpt2
NM_213532		406853		creb3l3l
AF151352		57932		cripto
NM_152940		81881		crx
NM_131790		554836		cry1b
NM_001045341		751596		cryl1
NM_199598		322339		cs
NM_001007348		492476		csad
NM_205567		378726		csrp1
NM_001006026		450005		csrp3
AL590147		368485		ctnnd2
NM_001004582		447843		ctrl
Y08321			30443		ctsl1b
NM_001017685		550380		cx35.4
AY057095		140747		cxcr4a
BI889254		560908		cxcr7b
AW422303		360150		cxxc1
NM_200599		393571		cxxc1l
NM_212685		324560		cyb5r3
NM_001080204		791124		cyp11b2
AW342687		140634		cyp1a
AF221128		562304		cyp2k19
AB026158		414933		cyp2v1
NM_001037438		553969		cyp3a65
AI722355		324340		cyp3c1
NM_001001730		414331		cyp51
NM_131107		30327		cyt1
BI672372		571144		dars2
NM_205588		402850		dcps
NM_198375		386644		ddi2
NM_212612		322206		ddx5
NM_173229		286745		ddx55
NM_001163366		402799		degs2
NM_001002697		436970		denr
U47113			30148		desma
NM_001002656		436929		dgcr2
NM_214735		406433		dhdhl
NM_213056		406329		dhps
NM_001017758		550454		dhrs7b
XM_691207		100009635	dhx37
BG884612		567180		DKEYP-100A1.3
AB023488		30197		dkk1b
AW281816		324201		dlat
NM_199526		114446		dlg1
NM_001098742		564081		dlg3
U67842			30568		dlx1a
U03875			30574		dlx2a
NM_131297		30557		dlx2b
AW059102		30585		dlx3b
NM_131300		30561		dlx4a
U67845			30581		dlx4b
NM_152977		142987		dmbx1a
AF272962		286781		dmrta2a
NM_200305		393275		dnajb6
NM_200452		393424		dnajc24
AW019064		792196		dnase1l3
NM_131189		30430		dnmt1
NM_001020476		321084		dnmt7
CK690849		403040		dock8
AI722924		393582		dopey2
NM_001007152		474324		dpf2
NM_001111169		562738		dpf3
NM_001002683		322527		dpp3
BC167476		560091		dsc2l
BC090682		324023		dspa
AI546038		322942		dspb
NM_001007309		492343		dullard
NM_001003451		445057		dusp2
AI601685		114436		dusp5
NM_199774		327246		dusp7
NM_001080689 		100005019	dyrk1aa
NM_131159		30396		ef1
Y09669			30223		efna5b
NM_131023		30219		efnb2a
NM_131806		114378		efnb3
AI878761		436730		egfl6
AY070229		368241		egr2a
NM_200016  		336498		eif3d
NM_001024735 		334626		eif3m
NM_201078		394053		eif4a3
NM_001014289		323453		eif4g2a
AI385059		560869		elf3
AW232871		406725		elovl1b
NM_199972		335732		elovl4b
NM_201500		798903		elovl6l
NM_199875		334217		elovl7a
NM_199778		327274		elovl7b
NM_001030235		569375		eml2
NM_131280		30537		emx2
D32214			30536		emx3
BI878329		402874		eno2
AW171147		100005551	entpd3
DQ017642		565612		ep300b
NM_001039806		555192		epas1
AI959496		566886		epas1a
NM_213175		406454		epcam
NM_131005		30199		epd
NM_001005919		30688		ephb4a
NM_001013313		503735		eps8l1
NM_199785		327322		ercc4
NM_152959		259252		esr1
AW154514		560190		esrp1
NM_199272		572992		esrp2
BI880905		565971		etnk1
NM_001023580		326672		ets2
NM_199519 		58003		evla
AI957816		793139		evpl
AW078404		450057		exosc9
NM_001014365		541552		eya4
NM_001030285 		561589		ezr
NM_201462		282670		f10
NM_001004667		323696		f11r
BM571160		325881		f2
NM_001079805		794649		f2rl1
NM_182868		359826		f9
NM_152960		171481		fabp10a
NM_001044818		557060		fam20b
NM_212725		334205		fam3c
NM_001004547		447808		fam43b
NM_001017636		550329		fam50a
NM_212751		336057		fam69c
BC124608 		324185		fanci
NM_131042		30240		fbln1
NM_199942		335231		fbp1a
NM_001004008		445505		fbp2
NM_131521		58035		fbxw4
NM_198145		378965		fem1c
CB366069		569489		fetub
NM_131636		60634		fezf2
AW076820		492758		fgf13
NM_131281		30538		fgf8a
NM_200740		393713		fhit
NM_001017794		334648		ficd
NM_001020498		552928		fitm2
AF177538		30619		fli1a
AI721358		569979		flnbl
NM_198910		794311		fmo5
NM_199626		323003		foigr
NM_131282		30539		foxa
AF052250		30541		foxa1
NM_131283		799571		foxb1.1
AF052251		30524		foxd5
AF067204		30274		foxg1
AF198446		30315		foxn4
NM_001077564		564127		foxp1a
NM_001039637		569047		foxp1b
NM_001030082		555242		foxp2
AI601355		563428		fras1
NM_131410		792063		ft2
NM_001045270		692298		ftr14
NM_001045560		550365		ftr29
NM_001075103		338307		ftr82
BI891984		565972		ftr83
NM_001004115		445487		fuca2
NM_001045106		566557		furina
NM_199847		333987		fxyd6
U27121			30600		g12
NM_200576		393548		gadd45aa
AI384708		393548		gadd45al
NM_213031		406304		gadd45ba
NM_213111		406385		galcb
NM_001040299		678540		gale
AI461355		792268		galk2
NM_001115114 		317743		gapdh
BM036580		100005159	gb:bm036580
AI522466		387303		gbgt1l4
AY050504		140425		gc2
NM_199277 		326857		gclc
AI722764		324510		gcnt4
BE558157		406482		gdpd3
NM_200035		336798		ggps1
NM_001077803 		777765		gk5
NM_213151		368213		glo1
NM_001005942		449769		glrx
NM_001003497		791641		gltpd1
NM_181559		100000775	glula
NM_182866		336473		glulb
NM_001007771		493611		glyr1
NM_200489		393461		gmds
NM_200497		393469		gmppa
NM_001013277		503589		gna12
NM_199842		327650		gnai2
FN552724		571305		gnav1
BC076184 		436673		gng13b
NM_001044768 		553365		gnptab
AJ304429		360141		gnrh3
AI793815		100000956	golim4a
AI641271		324210		golph3l
NM_213057		406330		got1
NM_213379		406688		got2a
BC125884		565404		gpatch8
NM_214753		406615		gpd1
NM_144764		246095		gpib
AY070265		368225		gpm6ba
NM_001004634		447895		gpx1b
NM_001004287		446167		grb10
BC125889		324942		grhl1
NM_001030092		555744		grhl2a
NM_131012		30206		gro2
NM_001017810		550508		grtp1b
NM_131381		30654		gsk3b
NM_001012312		321099		gsna
NM_001089344		336623		gsnb
NM_001003992		445485		gspt1
NM_198806		325284		gspt1l
NM_131734		79381		gstp1
NM_194393		373099		guca1c
AF414110		252913		h2afv
NM_001040361		678613		h2afy
AW115528		406358		hacl1
NM_001105276		553401		hadha
NM_201451		58016		hccs
AI793961		568877		hdac4
NM_213431		406740		hdac8
NM_200816		393789		hdac9b
NM_200478		368728		heatr5a
NM_001002504		100002034	hectd1
NM_001114845		323613		hexa
AI626348		792224		hhatlb
NM_001080012		564153		hhip
AI477208		322115		hiat1a
NM_213066		406339		hk2
BE693146		321398		hm:zeh0535
AI545224		394060		hmgcs1
NM_131880		792391		hnf1b
AF250352		324283		hnf1bb
NM_212991		406264		hnrpkl
AF536198		386589		hopx
NM_131147		30382		hoxa11b
NM_131117 		30339		hoxb3a
NM_131118		30340		hoxb4a
AF071254		58053		hoxb6b
Y14541			30403		hoxc11a
AF071260		58062		hoxc12b
NM_200323		393293		hsd11b3
AW116075		327417		hsd17b12a
NM_001003521		445127		hsd17b14
NM_001017541		548337		hsh2d
NM_198210		386590		hsp90b1
NM_199857		334086		hspa4
AF064831		373085		hspa9
NM_001008615		368243		hspb1
NM_131681		64605		htatip2
NM_212761		336655		icn
NM_001082957		100005083	icn2
BG985460		338250		id:ibd1132
BG985488		338300		id:ibd1152
BG985838		80950		id:ibd5098
NM_199541		321364		id2b
NM_001089525		561390		ide
BC093425		550579		idh3g
NM_001007197		359827		ier5
NM_199754		326935		ier5l
BC124131		322336		ifit2
AI584642		323096		igf2bp2b
NM_205726		403039		igfbp5a
NM_131088		30299		ihhb
AW076974		541530		ikbkg
AI957581		447904		ildr1
NM_200666		393639		ilvbl
CK676537		556848		im:7137367
BC154562		559403		im:7138837
CK680695		100006087	im:7142403
CK683097		555566		im:7145298
BC160642		569051		im:7148243
BC154661		100003770	im:7148400
XM_001334404		797132		im:7148963
CK686347		567949		im:7149048
BM183152		504039		im:7150988
CK690685		504143		im:7154187
BC091968		562530		im:7154419
BI472452		100148413	im:7157189
BC124309		798527		im:7158730
CK697938		569458		im:7163548
NM_001144784		555251		inaa
AI931071		368723		inadl
NM_198211		792168		ing5a
NM_201470		322041		ip6k2
NM_001044334		555520		ipo8
NM_001040352		678604		irf1
NM_205747		792160		irf11
NM_001008614 		494071		irf2
NM_001044810 		556650		irgq2
NM_001013448		541320		itga6b
NM_001024386		335269		itgb4
NM_199646		323632		itm2ba
AW184521		406290		itpk1
NM_001128269		794666		itpr3
NM_199279		387591		ivns1abpa
NM_170761		266962		jmjd6
NM_001044348		556485		jph1b
AA542460		553333		jph2
NM_131177		30415		jup
NM_200819		393792		kcnip3l
NM_001025548 		567017		kera
AL723443		563459		kif5ba
NM_131053		30256		kita
NM_001077604		559076		klf11b
NM_131857		117509		klf2b
NM_178437		352912		krt18
NM_131509		794486		krt4
NM_131156		797351		krt5
NM_200081 		368207		ktn1
AW232738		100148638	lad1
FJ619351		553337		lamb2l
AF468050		286831		lamb4
NM_199628		323020		lass5
NM_001020510		553164		lats1
NM_001002720		368360		lbr
NM_201505		794339		ldb3a
NM_199858		334100		ldb3b
NM_001005958 		326706		lgals1l1
NM_214693		325599		lgals3l
BG985554		431731		litaf
NM_212582		795670		llgl2
NM_152971		195815		lmna
NM_001128231		553341		lmo7a
BI474952		558333		lmo7b
NM_212940		564464		lnx2b
BM025955		100000079	LOC100000079
XM_001340605		100000433	LOC100000433
XM_001340611		100000439	LOC100000439
XM_001340656		100000509	LOC100000509
AW567068		100000870	LOC100000870
XM_001341255		100001253	LOC100001253
BG884413		100001297	LOC100001297
XR_029688		100001298	LOC100001298
AW018552		100001321	LOC100001321
AI354170		100001359	LOC100001359
XM_001341422		100001469	LOC100001469
XM_001341463		100001521	LOC100001521
BE015672		100002007	LOC100002007
XM_001334593		100002043	LOC100002043
XM_001337788		100002112	LOC100002112
XM_001337248		100002182	LOC100002182
XM_001339031		100002310	LOC100002310
XM_001338420		100002392	LOC100002392
XM_001339035		100002396	LOC100002396
XM_001342155		100002404	LOC100002404
AI667622		100002614	LOC100002614
XM_001342380		100002688	LOC100002688
-			100003166	LOC100003166
XM_001337774		100003561	LOC100003561
XM_001343072		100003596	LOC100003596
XM_001343194		100003757	LOC100003757
BG303039		100003902	LOC100003902
-			100003966	LOC100003966
-			100003994	LOC100003994
XM_001343526		100004199	LOC100004199
XM_001343598		100004297	LOC100004297
BI865734		100004464	LOC100004464
AW076838		100005016	LOC100005016
AI397362		100005077	LOC100005077
XM_001344355		100005297	LOC100005297
XM_001344416		100005373	LOC100005373
-			100005794	LOC100005794
AI384854		100005858	LOC100005858
XM_001344779		100005901	LOC100005901
XM_001340282		100005937	LOC100005937
XM_001345292		100006639	LOC100006639
XM_001345304		100006657	LOC100006657
XM_001341674		100006862	LOC100006862
XM_001342034		100007086	LOC100007086
XM_001345666		100007178	LOC100007178
XM_001346122		100007791	LOC100007791
XM_001346460		100008211	LOC100008211
-			100008264	LOC100008264
XM_001346595		100008356	LOC100008356
BI840692		100148757	LOC100148757
BI672148		100148804	LOC100148804
BI671591		100149956	LOC100149956
AI397328		100150066	LOC100150066
BI841856		100150563	LOC100150563
AI942960		100150890	LOC100150890
BM102551		100151194	LOC100151194
XM_695789		100331891	LOC100331891
XM_687412		402879		LOC402879
XM_001333951		402880		LOC402880
BI474798		553285		LOC553285
XM_684504		553504		LOC553504
XM_001337411		553515		LOC553515
AW202621		553527		LOC553527
XM_697360		554463		LOC554463
-			554757		LOC554757
XM_678134		555583		LOC555583
XM_677591		555742		LOC555742
AW019802		555902		LOC555902
XM_678667		555976		LOC555976
XM_678690		556000		LOC556000
XM_697985		556106		LOC556106
BM082389		556340		LOC556340
-			556806		LOC556806
BM034975		556832		LOC556832
XM_679795		556873		LOC556873
XM_679943		556989		LOC556989
XM_679962		557006		LOC557006
XM_680236		557223		LOC557223
XM_680665		557579		LOC557579
XM_680799		557691		LOC557691
XM_681519		558319		LOC558319
BG303237		558498		LOC558498
XM_699842		558511		LOC558511
AI545041		558513		LOC558513
XM_682257		558963		LOC558963
XM_703207		558987		LOC558987
XM_682313		559018		LOC559018
XM_682373		559066		LOC559066
XM_682415		559108		LOC559108
XM_682167		559157		LOC559157
BI866580		559239		LOC559239
XM_678637		559330		LOC559330
XM_682715		559381		LOC559381
XM_682834		559490		LOC559490
XM_682904		559550		LOC559550
XM_683230		559843		LOC559843
BI889579		559956		LOC559956
XM_683431		560041		LOC560041
XR_029411		560070		LOC560070
XR_029757		560176		LOC560176
XM_681206		560242		LOC560242
XM_683656		560260		LOC560260
XM_683774		560369		LOC560369
BG305684		560742		LOC560742
XM_684258		560859		LOC560859
BI888091		560900		LOC560900
XM_700849		561388		LOC561388
XM_684913		561509		LOC561509
XM_700969		561960		LOC561960
XM_685741		562349		LOC562349
XM_686004		562624		LOC562624
BI866943		562648		LOC562648
AW128819		562892		LOC562892
BI427867		562946		LOC562946
XM_686346		562976		LOC562976
AW421050		563054		LOC563054
XM_679651		563121		LOC563121
XM_686644		563280		LOC563280
XM_686804		563443		LOC563443
BI673438		563499		LOC563499
XR_029053		563643		LOC563643
XM_687109		563749		LOC563749
AI667515		563927		LOC563927
XM_687339		563976		LOC563976
XM_701183		563997		LOC563997
BE016427		564158		LOC564158
XM_687597		564253		LOC564253
XM_687684		564344		LOC564344
BI879791		564852		LOC564852
AW116451		565172		LOC565172
XM_688586		565309		LOC565309
-			565377		LOC565377
BE557704		565594		LOC565594
XM_689285		566020		LOC566020
BI867128		566265		LOC566265
AI641555		566616		LOC566616
AW058811		566639		LOC566639
XM_690845		567549		LOC567549
XM_001337224		567617		LOC567617
BI983463		567650		LOC567650
XM_704554		567671		LOC567671
XM_690975		567678		LOC567678
AI957504		567687		LOC567687
-			567909		LOC567909
XM_691331		568019		LOC568019
XM_691395		568087		LOC568087
XM_692072		568724		LOC568724
NM_001037240		568735		LOC568735
XM_692356		568995		LOC568995
AW171260		569045		LOC569045
BG302585		569148		LOC569148
XM_692711		569330		LOC569330
AW077455		569583		LOC569583
XM_692992		569595		LOC569595
XM_701410		569609		LOC569609
XM_693178		569770		LOC569770
XM_693277		569866		LOC569866
XM_701433		569894		LOC569894
XM_693317		569901		LOC569901
XM_693440		570012		LOC570012
XM_693797		570326		LOC570326
XM_001332744		570474		LOC570474
AW076588		570872		LOC570872
XM_694398		570873		LOC570873
XM_694448		570917		LOC570917
XM_695737		572072		LOC572072
XM_695847		572163		LOC572163
XM_701517		572246		LOC572246
XM_686016		573213		LOC573213
XM_001331278		791930		LOC791930
BI884399		792261		LOC792261
XM_001332176		792645		LOC792645
XM_001332289		792743		LOC792743
XM_001331767		792892		LOC792892
AI497271		793231		LOC793231
BI705584		793316		LOC793316
XM_001333270		793522		LOC793522
XM_001333551		793756		LOC793756
AI601795		793872		LOC793872
XM_001332212		794007		LOC794007
XM_001333160		794095		LOC794095
XM_001334079		794202		LOC794202
XM_001334342		794407		LOC794407
XM_001335054		795015		LOC795015
XM_001335198		795119		LOC795119
XM_001335492		795367		LOC795367
XM_001333336		795458		LOC795458
XM_001335709		795535		LOC795535
AI396666		796094		LOC796094
BE016515		796127		LOC796127
-			796136		LOC796136
XM_001334043		796454		LOC796454
XM_001336856		796535		LOC796535
XM_001336862		796543		LOC796543
XM_001337023		796684		LOC796684
BI980613		796780		LOC796780
XM_001337496		797079		LOC797079
XM_001334302		797195		LOC797195
XM_001337682		797263		LOC797263
AW281994		797370		LOC797370
XM_001337900		797478		LOC797478
XM_001337982		797549		LOC797549
BI889227		798089		LOC798089
XM_001338617		798196		LOC798196
AW018688		798292		LOC798292
XM_001334399		798425		LOC798425
XM_001338896		798492		LOC798492
XM_001339055		798653		LOC798653
XM_001339130		798734		LOC798734
XM_001339412		799049		LOC799049
XM_001337461		799140		LOC799140
XM_001335515		799290		LOC799290
AI545466		799518		LOC799518
AW019258		799527		LOC799527
XR_029210		799700		LOC799700
AW232020		799758		LOC799758
-			799856		LOC799856
L38673			799883		LOC799883
U57656			30354		lpl
NM_201198		573024		lpp
NM_199479		335838		lrrfip2
NM_001025472		553218		lsrl
NM_001020723		553752		lypd6b
BC124616 		558777		macc1
AI883928		562190		macf1
AW115655		474349		magi1
NM_152976		259196		malt1
NM_001004566		447827		manea
NM_214739		406466		map1lc3a
NM_001037391		563181		map2k2
NM_001004515		678610		map4k2l
NM_199913		334565		map4k5
Y15075			30681		mapk12
NM_213640		334728		mapre1
NM_199885		334300		mark3
NM_212637		323329		mat2a
NM_001080584		562867		mavs
NM_001161670		560384		mbnl2
NM_001045043		564111		mcat
NM_194394		373102		mcl1b
NM_199969		335715		mdh1b
AI722550		406346		med15
NM_199741		326098		med7
NM_001003570		445176		mfsd2ab
AW165058		569620		mga
NM_200297		378960		mgll
NM_194425 		378479		mhc1ze
U08870			30762		mhc2dab
AI331137		336784		mia2
NM_201333		393208		mios
NM_001114739		555974		mknk1
DQ840153		560793		mll3a
NM_001017819		550517		mllt3
NM_001089366 		553447		morc3a
AB032727		795517		mos
AW184143		335407		mpeg1
NM_130976		30166		mpp7
NM_001017696		550391		mrpl12
NM_199915		334588		mrpl39
NM_201109		394084		msi2b
NM_001030269		573620		msxa
AC024175		140512		mt-cyb
AC024175		140532		mt-nd2
AC024175		140533		mt-nd3
AC024175		140538		mt-nd4l
AC024175		140536		mt-nd6
NM_152981		195821		mtf1
U52220			30669		mtnr1ba
NM_001077608		563853		mtus1a
AI641080		494036		murc
NM_201325		373081		mvp
NM_001044349 		556489		mybpc3
L11710			30686		myca
NM_001098177		337595		myh9l2
NM_001017871		550569		myl10
AI667561		561635		mylk3
AI882920		560956		myo9b
NM_001015062		548602		myoc
AW115565		558671		myom1a
NM_001077579		570218		mypt2
X89204			30656		nadl1.1
NM_001045143		567779		nav3
BC057437		337168		nbr1
AF207707		30078		nccrp1
NM_001003839		767714		ncl
NM_130966		30153		ndr1
NM_213348		792085		ndrg1
NM_200692		393665		ndrg1l
CF347570		566928		neb
NM_001002557		436830		nedd8l
NM_001003617		445223		nek7
AI545016		571299		nenf
NM_001007767		493607		net1
NM_001003644		445250		neu3.2
AF115774		114435		neurod2
NM_001083855		573301		nexn
AW165242		326708		nf1b
NM_213231		406512		nfe2l3
NM_213184		406463		nfkbiaa
NM_199629		323099		nfkbiab
BE605454 		100001781	nfkbiz
AY193826		373088		nid2
NM_213125		406399		nipa2
AJ249796		30231		nipsnap1
NM_131646		60644		nitr1i
AL591482		170974		nitr2a
NM_198355		171006		nitr3d
XM_001342323		100002610	nlgn1
NM_001017629 		550322		nmnat1
NM_214756		406619		nnt
NM_001003831		321133		nop14
NM_131441		30718		notch1a
CB359716		552973		npat
NM_199807		327447		nploc4
AW233659		563937		nppcl
AF030245		30713		npy8br
NM_205542		322506		nqo1
NM_001123294		569321		nr2c2
U93459			325637		nr2f6a
NM_001002173		431720		nr4a1
U93470			436679		nr4a2b
NM_001044715		557565		nrd1
NM_001044911		796461		nrg1
NM_001017674		550369		nsdhl
NM_199560		321720		nt5c3
NM_131162		30399		ntla
NM_001045463		751753		nucb1
NM_201479		326050		nucb2b
NM_213352		406661		nudt9
AI477432		562350		nup107
BF717555		325928		nupr1
NM_213484		406805		nvl
NM_001080192		568941		oc90
AW116260		405757		oclna
NM_001008618		494075		oclnb
NM_199958		335524		odf3l
AF041440		30304		oep
NM_001003486		445092		olfm1b
NM_001007298		492332		opa1
NM_001002709		436982		ophn1
AF104903		30582		opn1sw1
AI545421		445189		optc
NM_001100066 		336159		optn
AF179844		30356		or101-1
NM_131740		80358		or102-1
NM_131739		80357		or102-2
NM_131737		554781		or102-5
NM_203469		58121		or103-4
U72692			30408		or104-2
AB026132		80372		or111-8
NM_001128406 		100150394	or125-8
NM_001100070		100001110	org
NM_001075108		553455		os9
NM_001005927		449656		osbpl7
AW077137		557476		otof
BC142849 		327127		otud4
AI545480		560273		oxct1b
NM_201175		394150		oxsr1b
NM_131623		58147		p2rx3a
AF317643		259258		p2rx4a
AF500300		373879		p2rx5
NM_213364		406673		p4hb
NM_001098748		569034		pacs1
NM_201345		394247		pafah1b1b
NM_001002717		266749		pak2a
NM_200501		335495		parp3
NM_001005929		449658		paxip1
NM_001020731		553765		pcbp3
NM_001002746		437019		pcca
NM_212571		259186		pcdh10a
NM_001045235		692252		pcgf5b
NM_214751		378727		pck1
NM_213192		406473		pck2
NM_001161488		100008021	pcp4l1
NM_213360		406669		pdcd6ip
NM_200102		373125		pdcd8
NM_201102		394077		pde10a
NM_212799		554700		pde6g
NM_001042718		561865		pdlim3b
NM_001004552		447813		pdxdc1
AI397346		791775		pdxka
NM_001002616		436889		peli2
NM_182883		360136		penk
NM_131584		58107		per3
NM_213397		554477		pfkfb3
BC090268 		799355		pfn1
NM_213453		406762		pgd
NM_001007053		474321		pgm3
U93478			569575		pgr
NM_213104		406378		pgrmc2
CR848671		563332		phf20a
NM_001045485		564750		pi4k2b
NM_001034977		563201		pi4kb
NM_201143		100000252	pik3r3
AF336369		368200		piwil1
CK689174		797838		pkp1
NM_001045280		368397		pkp3
BC067727		407700		plcb4
NM_200068		337489		plcd1b
NM_001136243		571486		plekha7
NM_001007374 		492502		plekha8
NM_200340		393311		plekhf1
NM_200244		393214		plekhf2
NM_001003890		280649		plk1
NM_201308		334202		plk3
NM_199881		334273		pls1
NM_200084		368229		pmm2
NM_213311		791647		pnp5a
AI558569		503936		pnpla7
NM_213303		368733		pold2
NM_200518		325603		polr1b
NM_001024400		554099		polr2j
NM_200733		393706		pp
U93474			30755		ppara2
U93475			563298		pparaa
U93473			557714		pparab
U93476			30750		pparda
U93477			557037		pparg
AI477068		555906		ppargc1b
NM_001002538		436811		ppp1r1c
NM_194415		373881		ppp2r5e2
NM_001166628		557926		ppp3cc
AI641480		563151		prdm14
AI629157		559174		prdm16
NM_199515		323473		prdm1a
AI588696		556148		prickle1b
NM_001110286		100001198	prkaa1
NM_001034976		563147		prkacbb
NM_200978		393953		prkcbb
NM_214708		334571		prkcd
NM_001128677		407651		prlra
NM_200503		393475		prmt7
AF160970		322857		prom1a
NM_200504 		393476		prpf31
NM_198356		321555		prpf40a
NM_200976		393951		prpf8
NM_213533		140620		prps1a
AW232681		445084		prr15la
AF354751		83917		psma6b
AF155576		64279		psmb11
NM_131391		30665		psmb9a
NM_201578		321898		psmd12
NM_200546		393518		psmd2
NM_131374		30647		psme2
NM_001020477		323490		ptbp1a
NM_001111160		559148		ptgisl
AF348085		142986		ptk2.1
AJ311885		140819		ptprf
AF190145		325033		ptprn2
XM_687691		564351		ptprna
NM_001020535		791795		ptrh2
NM_001008603		494060		pus1
NM_212783		337731		pvalb4
NM_201588		399546		pxn
NM_200826		393799		pycr1
NM_131016		30211		pyya
NM_001008641		494098		rab25
NM_001040348		678600		rab40c
NM_001126381		403031		rab4a
NM_214780		407650		rabac1
AA494752		335032		rapgef6
U93479			30680		rarga
AW019486		100002155	rasa1
NM_200532		393504		rasd1
NM_001045339		751594		rassf6
NM_213214		406495		rbm22
NM_001002383		436656		rbm34
NM_001110127		333991		rbm38
NM_001014370		541556		rbm39b
NM_001076716		767747		rbms3
NM_212598		321860		rbmx
NM_130920		30077		rbp4
XM_686046		562671		rcn1
NM_001009912		494176		rdh12l
NM_001004296		286739		rdx
BM071136		569081		rerea
NM_001040004		677660		retsatl
NM_001003862 		445385		rfc5
CK676539		555183		rfx1b
NM_199274		569876		rgs4
NM_199962		573765		rgs5
NM_201204		792002		rhbdl2
NM_201150		394125		rhoae
NM_001012250		100005849	rhov
NM_201178		321330		rhpn2
NM_001079664		780843		rilpl1
NM_194411		373874		ripk2
NM_213078		406351		ripk4
NM_199522		80963		rnd3a
NM_212615		322325		rnf128
NM_199763		327056		rnf145
BG307984		503775		rnf213
NM_001093747		321070		rock2b
NM_201067		554722		rorab
U93482			559245		rorca
DQ017628		562258		rorcb
NM_213446		406755		rp2
NM_001024432		554138		rpap2
NM_201146		394121		rps10
NM_212786		338219		rps6ka3
NM_212786		338219		rps6ka3a
NM_001110124 		100003142	rpz5
NM_001005931		449660		rras
NM_201072		394047		rtn3
NM_131603		58126		runxa
AF001908		30473		rx2
U93483			30530		rxrba
NM_213003		406276		s100a10b
BI982416		436825		s100b
NM_001128341		563060		s100u
BC151933		100144627	s100v1
NM_001080161		336965		s100v2
AW076585		554089		s100z
AJ293862		555721		sall1a
NM_001076739		767772		samd13
NM_200142		393111		samm50
NM_200281		393251		sas
CF943686		394208		sb:cb1050
CF943694		394209		sb:cb1058
BC055497		368319		sb:cb183
BG985515		321209		sb:cb338
AI545137		321270		sb:cb470
CB923502		564040		sb:cb472
AI544565		564134		sb:cb474
NM_001115105 		407680		sc:d0144
NM_001083848		568891		sc:d173
AI522669		406662		sc4mol
NM_199906		334500		scamp2l
NM_001005304		368684		scel
AW305569		793796		scg2a
NM_200757		393730		scg3
AF175294		323285		scinla
AW117001		406363		scinlb
NM_200865		393839		scp2
NM_131627		58151		scyba
NM_199657		323839		scyl3
NM_201098		394073		sec14l1
NM_199777		327268		sec23b
GU908491		571870		sec24c
NM_200570		393542		selenbp1
NM_131061		30267		sema3ab
NM_131049		796377		sema4e
NM_201161		394136		sept7a
NM_198911		337243		sept9a
NM_178287		352915		sepw1
NM_194418		378438		sepw2b
NM_178288		352916		sepx1
NM_001045182		569338		serinc2
NM_199936		335119		serpinb1l3
NM_001009892		335229		serpinb1l4
NM_213519		406840		sesn3
XM_679219		446117		sf3b1
AI959527		406564		sfpq
NM_201168		394143		sfrs8
NM_001113622 		570956		sgk2
AA494842		541529		sh2d5
NM_200181		393150		sh3gl3
AI545999		322604		shbg
NM_131199		30444		shhb
AW116724		556779		si:busm1-122b7.1
NM_001007206		368615		si:busm1-194e12.12
AW826598		368621		si:busm1-57f23.1
AW019131		368398		si:busm1-6a2.1
CU302251		557688		si:ch1073-301i20.1
AI330386		553524		si:ch1073-380l12.1
AI545479		323108		si:ch211-103f16.3
BX469930		566121		si:ch211-114l13.1
AI353694		566658		si:ch211-117m20.5
NM_001040332		555349		si:ch211-11m18.3
NM_001105111		564515		si:ch211-121a2.2
AW116709		563087		si:ch211-129c21.1
BX470227		568088		si:ch211-12d10.5
NM_001044959		561391		si:ch211-132b12.8
AW171209		571767		si:ch211-135f11.1
NM_001077721		777613		si:ch211-137a8.2
NM_001105117		565274		si:ch211-137i24.10
NM_001118897 		373136		si:ch211-157f15.1
NM_001044859		558368		si:ch211-15d5.5
AI793558		568367		si:ch211-160j6.2
XM_687332		100000230	si:ch211-166a6.5
NM_001003547  		445153		si:ch211-175f11.2
AI641655		558218		si:ch211-184m19.1
NM_001171033		100150331	si:ch211-191a24.4
NM_001177933		556216		si:ch211-194i18.1
NM_001077302		768159		si:ch211-195b13.1
BI428551		557836		si:ch211-198b3.2
NM_001110519		558071		si:ch211-199m3.9
AI722387		324358		si:ch211-200e2.1
AI397291		336402		si:ch211-200o3.1
NM_001045021		559992		si:ch211-203l9.2
AI667140		559686		si:ch211-207e14.4
AW175328		565444		si:ch211-208h7.4
AI959644		798921		si:ch211-217k17.9
AI396851		100002243	si:ch211-229n2.7
NM_001128540		566663		si:ch211-232d19.4
NM_001045136		567545		si:ch211-234f20.7
NM_001080167		562516		si:ch211-234g24.1
NM_001114915		100141350	si:ch211-234p6.12
NM_001025297 		327615		si:ch211-234p6.13
NM_001145574 		560006		si:ch211-236d22.1
BM154668		560000		si:ch211-236l14.3
NM_001025511		561047		si:ch211-237l4.2
AI793450		560673		si:ch211-238e22.4
AI641408		561159		si:ch211-240l19.1
AW421191		562991		si:ch211-241e15.2
AI943204		555223		si:ch211-244a17.4
NM_001082810 		557230		si:ch211-244b2.3
NM_001014325		541512		si:ch211-244b2.4
NM_001123243		557793		si:ch211-248e11.2
NM_001025498		558036		si:ch211-260g14.3
NM_001115111		100141497	si:ch211-261c8.5
BI841308		571741		si:ch211-261d5.6
BX255962		795008		si:ch211-269c21.2
BE605524		561683		si:ch211-59d15.1
AW826407		557373		si:ch211-67f24.5
AI641463		-		si:ch211-67f24.8
NM_001044333		555492		si:ch211-67n3.1
BM183271		566247		si:ch211-89o9.4
AI477220		561967		si:ch211-93f2.1
CU467849		566914		si:ch73-131e21.5
BI983802		100005564	si:ch73-13b6.3
BC057487		568789		si:ch73-149o12.1
AI544761		100148989	si:ch73-15n24.1
AI601714		567110		si:ch73-162j3.1
BM095607		100126117	si:ch73-189n23.1
AW280046		572303		si:ch73-30n17.4
BM035965		368688		si:ch73-314g15.3
BC124374		565974		si:ch73-34b5.1
BI892044		569944		si:ch73-52e5.1
BM072309		100142654	si:ch73-52e5.2
AW128279		100000006	si:dkey-101k6.7
AI584993		323719		si:dkey-111e8.1
AI942951		100001194	si:dkey-117n7.4
AI957801		559444		si:dkey-117n7.5
BI890193		368348		si:dkey-11p23.2
XM_678089		557744		si:dkey-120m5.1
BG727126		558453		si:dkey-12o15.1
AW202736		565971		si:dkey-13i19.1
NM_001100032		567639		si:dkey-151c10.1
NM_001045110		566596		si:dkey-153k10.9
AW076819		100004316	si:dkey-16m19.2
AW232856		-		si:dkey-170k13.1
BC115357 		559377		si:dkey-170o10.4
BM095178		558045		si:dkey-174k18.1 
AI884222		562231		si:dkey-175m17.8
BE016163		555432		si:dkey-177e13.4
AW232135		553452		si:dkey-180p18.9
AW203034		566384		si:dkey-181m9.10
AW175450		567482		si:dkey-189g17.2
BI671139		402824		si:dkey-191g15.1
BX470229 		565728		si:dkey-193b15.6
BI878775		565869		si:dkey-201c13.3
AI396704		336388		si:dkey-204f11.64
NM_001171029		563108		si:dkey-206d17.12
NM_001128235		556245		si:dkey-20d21.12
BG985472		338241		si:dkey-21k10.2
NM_001044316		492678		si:dkey-220f10.6
AI477969		794613		si:dkey-221l4.7
BC134058		568423		si:dkey-222f2.8
AI883001		555353		si:dkey-229d11.5
NM_001044829		557525		si:dkey-239i20.2
AI384834		336380		si:dkey-242g16.2
NM_001110029		561003		si:dkey-246g23.3
BI476730		571356		si:dkey-24l11.7
AW019214		566714		si:dkey-252h13.5
AW127728		798982		si:dkey-27p1.2
AW184411		-		si:dkey-286j17.3
XM_001334026		562640		si:dkey-28b4.8
BX571981		563198		si:dkey-31j3.9
BE693132		321382		si:dkey-33i11.4
BM070987		-		si:dkey-39e8.5
BX537139		569187		si:dkey-46k9.12
BC081654		564334		si:dkey-52k20.13
NM_001017734		550429		si:dkey-53p21.1
BX677666 		568457		si:dkey-58b18.11
NM_001045397		751683		si:dkey-6n6.2
CR788310		559017		si:dkey-74f15.3
NM_001145555 		553448		si:dkey-76k16.7
BX936298 		561111		si:dkey-78l4.2
XM_690165		504036		si:dkey-78p20.2
NM_001082832		562950		si:dkey-7c18.24
AF160641		553232		si:dkey-7l12.1
AI793391		562490		si:dkey-8l13.4
AI793581		565326		si:dkey-94n12.4
BE201632		563056		si:dkey-9a20.6
NM_001128795		797834		si:dkeyp-110c7.1
BG304219		558442		si:dkeyp-110e4.6
NM_001123285		567801		si:dkeyp-110g5.2
XM_001342803		553371		si:dkeyp-113d7.4
XM_679949		556995		si:dkeyp-35b8.5
BX294128		570822		si:dkeyp-35f12.2
NM_001100956		571990		si:dkeyp-4c4.1
CF673290		557389		si:dkeyp-51c11.1
BC133166 		559449		si:dkeyp-75h12.2
BC167970		564098		si:dkeyp-8h9.2
AI601442		323834		si:dkeyp-95d10.1
BI891793		368434		si:rp71-46j2.8
BE202082		335278		si:rp71-61h23.4
NM_001025451		321239		silva
NM_131836		114450		sim2
NM_131718		65233		six4.2
NM_001020519		326634		slc14a2
NM_198064		793301		slc15a1b
NM_001145814		449947		slc16a12b
NM_212708		327276		slc16a3
NM_213179		406458		slc20a1a
NM_213408		406717		slc25a22
NM_213157		406436		slc25a33
NM_173247		192321		slc25a5
NM_201473		322846		slc26a5
NM_001039995		664769		slc35b3
NM_001002648		436921		slc38a3
NM_199897		334395		slc43a1a
NM_001098387 		558960		slc6a11
NM_001008586		494043		slc9a8
NM_001145601		568838		slkn
NM_001077778		777731		smap1
NM_181603		353295		smarca4
NM_173253		192332		smc4
NM_001083840 		564985		smcr7l
NM_131434		30711		snap25b
NM_001025470		793873		snip1
NM_001145893		394098		snx12
BG985765		406797		snx5
NM_001126465		799153		sort1b
NM_131287		30544		sox17
NM_001025465		386704		sox8
NM_212960		405896		sp9
NM_213152		406426		spint1l
NM_131515		58027		spon1a
NM_131517		58029		spon1b
NM_001020471		553981		sptlc1
NM_001017881		550580		sqrdl
AW343560		406452		sqstm1
NM_001003837		325084		src
NM_131499		793299		sreb2
NM_200988		393963		srp54
NM_213442		406751		srrm1
NM_201327		373100		ssr1
NM_001040351		678603		st14a
NM_200220		100001416	stard10
NM_131480		30768		stat1a
NM_200925		393899		stau2
NM_001002085		415175		stnnc
NM_001002051		415141		stx12
NM_001002333		436605		stx5a
BG728432		402915		sult1st4
NM_001002599		436872		sult1st6
NM_001083564		570852		supv3l1
AW165133		445198		suv39h1a
NM_001035261		30112		svil
NM_199679		324384		syncripl
NM_199917		334599		synj2bp
AW420381		563843		synpo2la
NM_200667		393640		sypl
CF417048		798433		syt9a
AW116173		554156		tada2b
NM_001004548		447809		tagap
AI641767		406779		tax1bp3
NM_200777		393750		tbc1d7
NM_001044748		692289		tbk1
NM_200096 		368882		tbp
AF287006		58042		tbr1
NM_130914		30070		tbx4
AW419564		326954		tecrb
CK687833		561284		tep1
NM_001008576		494033		tfap2c
NM_001113617		569468		tfb2m
NM_131848		114834		tfe3a
NM_199567		321756		tgif1
NM_001044759		403147		ticam1
CT675283		565446		tjp2a
NM_001002366		436639		tjp2b
NM_201494		373089		tjp3
NM_001006071		450051		tlcd1
AF265345		326734		tlk1b
NM_001009560		494453		tln1
AW202709		335549		tmc4
NM_001033108		613145		tmed9
AW202774		568352		tmem176l.3b
BC152289		571746		tmem176l.4
NM_213520		406841		tmem184a
NM_205677		402977		tmem45b
NM_001077730		777622		tmem51a
NM_001102617		327162		tmem51b
NM_001045368		751651		tmem86b
NM_001159512		559754		tmprss13a
BE017788		564693		tmprss13b
NM_001126377		327651		tmprss4b
AW232262		100151319	tnk2
XM_682318		559022		tnks
BC139585		553244		tom1
XM_683727		560327		tom1l2
NM_001044324		553496		top1l
NM_152248		260407		tp63
NM_178306		352943		tph1a
BG303492		415103		tph1b
NM_214795		407712		tph2
NM_205676		373076		tpm3
AF424545		368967		trac
BI883698		100002188	traf3ip2
NM_212817		404035		traf4b
BC155346		568734		trim16
NM_200175		393144		trim25
NM_001002871		324053		trim33
AW171138		334253		trim35
NM_001002358		436631		trim55a
NM_001037392		563475		trmt6
NM_001002321		436593		trmt61a
NM_001044827  		557456		trpc5
BI474802		557850		trpv4
NM_001002334		798836		tspan13a
NM_001002439		436712		tspan18b
NM_214774		406802		tspan7
NM_001007382		492510		ttc1
BE693170		368859		ttnl
NM_001115133		323607		txndc1
NM_213016  		406289		txndc5
NM_200087		368359		txnip
NM_212621		322513		uap1
NM_001013272		550134		ubb
NM_200342		393313		ube2nl
BC133176		568531		ubr1
AI793886		436724		ufd1l
NM_213422		406731		ugt1ab
FJ392620 		100302470	uo:ion005
NM_001002332		436604		uox
NM_199616		322660		upb1
AI931060		564632		usp10
BI880068		100149597	usp24
NM_001008574		494031		usp2a
BC059202		569679		usp3
BC094294 		553758		usp7
BC134951		565434		usp8
NM_001111207		393107		utp6
NM_199759		327007		vamp8
AF428249		245949		vangl2
NM_212647		323628		vapb
NM_001018131		553185		vasn
NM_200238		393207		vil1l
NM_001118893 		378837		vps13a
CK686009		556724		vps52
AF406784		559475		vtg1
AF254638		30518		vtg3
AI641408		561159		wnk1
U02544			30171		wnt10a
NM_130946		30122		wnt8a
AA495404		334720		wu:fa01c11
AA495421		334758		wu:fa03a10
AA495427		334763		wu:fa03b06
AI353541		100004231	wu:fa03e10
AA497352		334832		wu:fa04g05
AA494742		335022		wu:fa11h11
AI330777		100005496	wu:fa92h04
AI330535		795300		wu:fa92h10
AI332232		336734		wu:fa94b01
AI331218		336756		wu:fa94h02
AI332026		562283		wu:fa96e12
AI331653		797357		wu:fa99e04
AI331038		336771		wu:fb04f07
AI330946		336796		wu:fb05f05
AI330972		336806		wu:fb05h10
AI397203		336821		wu:fb06g07
AI385118		336837		wu:fb07c11
AI396988		336355		wu:fb08b06
AI396676		336372		wu:fb08f10
AI397280		336397		wu:fb09c09
AI397309		336411		wu:fb09g03
AI384918		568604		wu:fb09h07
AI397319		336415		wu:fb09h12
AI384979		336422		wu:fb10b07
AI397374		336441		wu:fb10f12
AI384591		100003674	wu:fb10g08
AI384840		336450		wu:fb11a02
AI384371		336462		wu:fb11c02
AI384372		100002805	wu:fb11c03
AI384867		336465		wu:fb11c07
AI384873		336468		wu:fb11d02
AI384943		336485		wu:fb11f10
NM_001164368		561592		wu:fb12c06
AI384268		100000389	wu:fb12c09
CK026182		336534		wu:fb12h08
AI384619		336557		wu:fb13f03
AI396852		336636		wu:fb15h07
AI882728		100006548	wu:fb16f03
BC124523 		570991		wu:fb16f09
AI444200		321649		wu:fb24e03
AI415761		321684		wu:fb26f10
AI437376		321717		wu:fb30h02
AI415874		321813		wu:fb36b09
AI353412		567961		wu:fb36d12
NM_001003833		322056		wu:fb48e04
AI477236		560439		wu:fb50h02
AI477251		100004396	wu:fb51a10
AI477286		322149		wu:fb51e06
AI477583		322318		wu:fb57f08
AI497000		322359		wu:fb59a01
AI522563		322379		wu:fb59d01
CK030187		322403		wu:fb60a10
AI496764		322435		wu:fb61a05
AI496806		322446		wu:fb61e06
AI545507		322585		wu:fb66d05
AI544965		322675		wu:fb69h10
BM083952		322739		wu:fb72c11
AI544570		322747		wu:fb72d12
AI544596		322760		wu:fb72g11
AI544646		322926		wu:fb77b06
AI544652		322933		wu:fb77c03
AI544679		322951		wu:fb77f07
AI546068		570011		wu:fb77g05
AI558289		322981		wu:fb78c04
AI558965		322994		wu:fb78e09
AI558672		323019		wu:fb79b02
AI558709		323032		wu:fb79e06
AI545291		323056		wu:fb80c09
AI584672		323109		wu:fb82a05
AI584284		323162		wu:fb83e09
AI584819		323172		wu:fb83g06
AI584839		100002263	wu:fb92a07
AI584331		323193		wu:fb92c02
AI584865		323199		wu:fb92d02
AI584345		323204		wu:fb92d10
AI584884		323212		wu:fb92e12
AI584391		323235		wu:fb93a07
AI584936		323245		wu:fb93b12
AI584441		323265		wu:fb93g03
AI584464		323279		wu:fb94b05
AI585122		323301		wu:fb94e12
AI584530		323317		wu:fb95b05
AI588580		323390		wu:fb96h11
AI588603		323397		wu:fb97b12
AI588195		323404		wu:fb97d12
AI588199		323407		wu:fb97e11
AI588209		323413		wu:fb97g01
AI588294		386869		wu:fb99a03
AI588784		323474		wu:fb99d03
AI588395		323515		wu:fc01d01
AI588467		323550		wu:fc02e03
AI588495		323564		wu:fc02h06
AI626605		323625		wu:fc05d03
AI626450		564921		wu:fc06d01
AI626459		386981		wu:fc06d12
AI601536		323727		wu:fc08b05
AI601370		563725		wu:fc10d07
AI601374		323800		wu:fc10d11
AI942864		323804		wu:fc10e09
AI601409		323818		wu:fc10h03
AI601808		323857		wu:fc12b06
AI601832		323869		wu:fc12e01
AI601860		323878		wu:fc12g09
AI626344		323911		wu:fc13h05
AI641560		323971		wu:fc15g09
AI641495		323995		wu:fc16d07
AI641534		324017		wu:fc16h10
AI641639		560751		wu:fc17g12
AI641071		324096		wu:fc18f06
AI641083		324104		wu:fc18g09
BC154117		556913		wu:fc20e06
AI658264		799002		wu:fc20g06
BC056589		324212		wu:fc21h01
AI641662		324226		wu:fc22b04
AI721944		324319		wu:fc25e04
AI722354		324339		wu:fc26b02
AI721466		324414		wu:fc28a08
BQ262408		324518		wu:fc31e04
AI721719		324520		wu:fc31e07
AI723153		561184		wu:fc33c06
AI723200		324596		wu:fc33h04
AI723241		324610		wu:fc34e06
AI667060		324646		wu:fc37b04
AI667061		324647		wu:fc37b07
AI667289		324705		wu:fc38g07
AI667533		565630		wu:fc41e03
AI667178		324816		wu:fc44b11
AI793385		324861		wu:fc45e11
AI883903		324871		wu:fc46a10
AI883911		324880		wu:fc46e01
AI794612		324882		wu:fc46e11
AI793436		563025		wu:fc47d12
AI793440		324905		wu:fc47e09
AI793610		324958		wu:fc49e02
AI793527		324990		wu:fc50f07
AI793531		324991		wu:fc50g04
AI793683		325018		wu:fc51f03
AI793703		386992		wu:fc51h05
AI793835		325087		wu:fc54g11
AI877934		325097		wu:fc55d02
AI793890		325111		wu:fc55f12
AI878413		325176		wu:fc57g04
AI878465		564211		wu:fc59a09
AI878484		325206		wu:fc59e04
AI878490		325210		wu:fc59f01
AI878581		325247		wu:fc62b05
AI878636		325261		wu:fc63b05
AI884122		100005945	wu:fc74a06
AI942921		325456		wu:fc79b02
AI943174		325543		wu:fc85f10
AI965276		325572		wu:fc88h04
AI965301		325579		wu:fc89d12
AI957397		325595		wu:fc90d11
AI957496		560857		wu:fc92e03
AI957669		325664		wu:fc96g12
AI959432		325758		wu:fd10a10
AI959589		100151372	wu:fd11e11
AI722564		327269		wu:fd19h03
XM_692497		569132		wu:fd44f11
AW019804		325926		wu:fd46g04
BF717645		325941		wu:fd50a12
AW019295		325959		wu:fd51d07
BF717814		325968		wu:fd52b06
AW019028		326031		wu:fd58g02
AW019045		326034		wu:fd59a11
AW019168		795537		wu:fd60h05
AW019238		326079		wu:fd61b09
AW165042		326094		wu:fd99d03
AW165198		326690		wu:fe05f07
AW165256		326713		wu:fe06e11
AW019326		326722		wu:fe11b02
AW128481		326775		wu:fe16d09
AW059010		386805		wu:fe23c09
AW059104		100148875	wu:fe25c07
AW128367		326888		wu:fe38f03
AW058822		326914		wu:fe48e11
AW115804		327340		wu:fi03f09
BC146727		566261		wu:fi14a03
AW154579		334068		wu:fi29f12
AW154715		334105		wu:fi31g01
AW175511		334207		wu:fi36a10
AW175523		334211		wu:fi36c02
AW171396		334330		wu:fi41a10
AW171625		334378		wu:fi43h09
AW343712		334408		wu:fi48d11
AW466570		334424		wu:fi56h12
AW466712		337257		wu:fi98c06
AW077940		335320		wu:fj01d05
AW076848		335346		wu:fj04f08
NM_001099990 		558314		wu:fj09c03
AW232163		335465		wu:fj15b05
AW280037		335468		wu:fj15c09
AW232215		335475		wu:fj16a03
AW232425		335525		wu:fj19d05
AW232760		335619		wu:fj30a12
AW233295		792477		wu:fj30f06
AW077232		335809		wu:fj33d06
AW076989		335812		wu:fj33d12
AW077193		559049		wu:fj34h05
AW233661		335959		wu:fj39h03
AW279786		336041		wu:fj44g05
AW280076		336114		wu:fj49b04
AW305648		336292		wu:fj61g12
AW419571		336319		wu:fj63c11
AW077657		337390		wu:fj65h07
AW077850		337431		wu:fj67d03
BM156917		337448		wu:fj67h05
BC124367 		555257		wu:fj67h08
AW076522		337455		wu:fj68b05
AW305895		562465		wu:fj77d08
AW419653		337535		wu:fj81f11
AW420502		337548		wu:fj82c11
AW420922		337635		wu:fj89a05
AW420993		100005471	wu:fj90d02
AW421098		337651		wu:fj92a04
AW421237		337681		wu:fj94h02
AW115638		334522		wu:fj98d01
AW466760		337265		wu:fk03f02
AW567295		565850		wu:fk24c07
AW567021		336936		wu:fk30h11
CF999355		797677		wu:fk35f04
AW567276		336972		wu:fk36h04
BE016270		335108		wu:fk69e07
BE017485		572104		wu:fk78a01
BE017490		335143		wu:fk78a11
BE200876		335166		wu:fk83a02
BE017854		335181		wu:fk85d10
BE200743		335214		wu:fk90e01
BE605390		335285		wu:fl09a04
BE605797		335298		wu:fl20f09
BI844756		558830		wu:fq17c05
BI845146		100000095	wu:fq26c12
NM_200913		393887		wwox
BG728392		497637		xirp1
AI601863		559746		xirp2
NM_212674		324342		xpo4
NM_212781		337571		yrk
NM_212757		336610		ywhai
NM_001008650		494107		zdhhc13
NM_213039		406312		zfand5a
AI723133		324565		zfyve26
NM_001003543		445149		zgc:100829
NM_001003528		445134		zgc:100864
NM_001003519		445125		zgc:100903
NM_001003639		445245		zgc:100914
NM_001003629		445235		zgc:100933
AW280027		445324		zgc:100952
NM_001002739		437012		zgc:100980
NM_001003774		445317		zgc:101000
NM_001003588		445194		zgc:101040
NM_001003562		445168		zgc:101107
NM_001013445		541316		zgc:101523
BI672058		449827		zgc:101555
NM_001004641		447903		zgc:101565
NM_001005995		449822		zgc:101569
NM_001007444		492803		zgc:101640
NM_001007439		492798		zgc:101659
NM_001007437		492796		zgc:101663
NM_001004635		447897		zgc:101676
NM_001005600		449558		zgc:101723
NM_001013536		541409		zgc:101744
AI942923		494083		zgc:101757
NM_001004625		447886		zgc:101772
NM_001007403		492762		zgc:101777
NM_001007401		492760		zgc:101780
NM_001006053		450032		zgc:101785
NM_001007396		572841		zgc:101798
NM_001007772		493612		zgc:101810
NM_001039987		664758		zgc:109753
NM_001030076		554231		zgc:109926
AI497342		554142		zgc:109930
NM_001020734		553769		zgc:110003
AI558455		100002293	zgc:110020
NM_001017856		550554		zgc:110141
NM_001017845		550543		zgc:110171
NM_001017837		550535		zgc:110182
NM_001017637		550330		zgc:110234
NM_001017629		550322		zgc:110243
NM_001017591 		550253		zgc:110307
NM_001017799		550497		zgc:110333
NM_001017795		100004503	zgc:110335
BC091458		541345		zgc:110340
NM_001024396		554094		zgc:110434
NM_001020822		368352		zgc:110692
NM_001017861		550559		zgc:110702
AI477935		550250		zgc:110712
NM_001013347		503769		zgc:110741
NM_001013565		541440		zgc:110749
NM_001014367		378742		zgc:110783
NM_001013288		503601		zgc:110788
NM_001017803		550501		zgc:111983
NM_001013467		541339		zgc:112018
BC095650		334827		zgc:112032
NM_001017662		550355		zgc:112056
NM_001017763		550460		zgc:112084
NM_001017737		550432		zgc:112138
NM_001017729		550424		zgc:112148
NM_001017715		550410		zgc:112183
AI477644		550402		zgc:112199
NM_001033919		564608		zgc:112212
NM_001025169		573990		zgc:112248
NM_001020670		553696		zgc:112257
NM_001020673		553700		zgc:112279
NM_001030096		555962		zgc:112355
NM_001017610		550273		zgc:112403
BC093304 		550484		zgc:112430
NM_001017780		550477		zgc:112432
NM_001020700		553729		zgc:112450
NM_001093727 		541337		zgc:112487
NM_001017659		550352		zgc:112491
NM_001017401		407699		zgc:112524
NM_001017746		550441		zgc:112531
NM_001013342		503764		zgc:112964
NM_001013450		541322		zgc:113054
NM_001020773		553811		zgc:113078
NM_001045161		792182		zgc:113191
AI545052		548335		zgc:113196
NM_001014359		541546		zgc:113232
NM_001033743		619262		zgc:113338
NM_001012492		503528		zgc:113436
NM_205752 		793362		zgc:113947
NM_001037437		641500		zgc:123010
NM_001007132		403118		zgc:123068
NM_001037432		641492		zgc:123285
NM_001037114		641290		zgc:123336
NM_001040381		678636		zgc:136279
NM_001045269		692297		zgc:136359
NM_001045308		724003		zgc:136474
NM_001040325		557392		zgc:136778
NM_001040323		678565		zgc:136791
NM_001045317		724012		zgc:136844
NM_001040302		678543		zgc:136858
NM_001040379		678634		zgc:136871
NM_001040246		678519		zgc:136889
NM_001039932		568096		zgc:136926
NM_001040390		678649		zgc:136929
NM_001039819		563946		zgc:136930
NM_001045334		735249		zgc:136970
NM_001077798		777757		zgc:152720
AI957698		553349		zgc:152778
NM_001077722		777614		zgc:152898
NM_001077584		572245		zgc:152911
NM_001076754		767787		zgc:152945
NM_001080057		571919		zgc:152953
NM_001045367 		751650		zgc:152970
NM_001077734		777626		zgc:153012
NM_001076638		767700		zgc:153032
NM_001077304		768161		zgc:153041
NM_001076740		767773		zgc:153061
NM_001077335		768193		zgc:153092
NM_001077274		768128		zgc:153129
NM_001076766		767799		zgc:153169
NM_001076579		767638		zgc:153258
AW419935		767730		zgc:153310
NM_001077179		570761		zgc:153329
AI545141		562076		zgc:153368
NM_001161497		751633		zgc:153408
NM_001077569		566033		zgc:153452
NM_001077305		768162		zgc:153522
NM_001045412		751700		zgc:153613
NM_001077294		768151		zgc:153628
NM_001077463		768299		zgc:153665
NM_001077455		768291		zgc:153678
NM_001077250 		562009		zgc:153795
NM_001076650		767712		zgc:153847
NM_001076743		767776		zgc:153924
NM_001077747		777640		zgc:153929
NM_001045846		558275		zgc:153966
NM_001080008		563581		zgc:153972
NM_001077391		572469		zgc:153997
NM_001077607		562007		zgc:154020
NM_001077724		777616		zgc:154054
AI544889		559050		zgc:154065
NM_001077298		768155		zgc:154073
NM_001079964		556929		zgc:154075
NM_001077769		777721		zgc:154085
NM_001077327		768184		zgc:154086
NM_001089437		793834		zgc:158138
NM_001079956 		553293		zgc:158151
NM_001080580		562050		zgc:158225
NM_001080068		790922		zgc:158245
NM_001089519		100037367	zgc:158262
AI331282		790937		zgc:158299
NM_001080586		563073		zgc:158319
NM_001080038		568780		zgc:158343
NM_001082998		558921		zgc:158347
NM_001080599		567144		zgc:158390
NM_001080083		790938		zgc:158423
AF370883		386720		zgc:158494
NM_001083018		797289		zgc:158613
NM_001083023		100009654	zgc:158846
NM_001083849		569044		zgc:161969
NM_001082921		797943		zgc:162126
NM_001083570		798009		zgc:162129
NM_001089327 		323315		zgc:162193
BC134949		562365		zgc:162288
NM_001089543		560883		zgc:162319
NM_001126433		504061		zgc:162345
AF497969		572000		zgc:162502
NM_001089384		560165		zgc:162698
NM_001089404		564559		zgc:162730
NM_001089387		560569		zgc:162964
NM_001089330		324123		zgc:162979
AW232790		569482		zgc:163000
NM_001089557		100038777	zgc:163022
NM_001099260		100093707	zgc:165628
NM_001105106		558162		zgc:171674
NM_001105118		566684		zgc:171747
NM_001111167		562552		zgc:171775
NM_001114744		792456		zgc:171804
NM_001113645		100002635	zgc:171887
AW233637		560428		zgc:171978
AI476945		566376		zgc:172136
NM_001013272		550134		zgc:172187
NM_001113646 		100002876	zgc:172210
NM_001114421		560948		zgc:174160
NM_001114439 		570656		zgc:174164
NM_001114885		324910		zgc:174881
NM_001111158		558728		zgc:174908
NM_001110407 		796019		zgc:174935
NM_001113798		559776		zgc:175088
NM_001123053 		100144557	zgc:175180
NM_001128796		798206		zgc:194551
NM_001128783		794093		zgc:194693
NM_001135129		556744		zgc:194768
NM_001130770		557813		zgc:194930
NM_001113659 		100006523	zgc:198419
NM_199546		321491		zgc:55292
NM_199901		334460		zgc:55582
NM_200169		393138		zgc:55634
NM_212585		321460		zgc:55671
NM_200176		393145		zgc:55815
NM_213249		406338		zgc:55941
NM_199833		327592		zgc:55983
NM_200196		393165		zgc:56116
NM_200249 		393219		zgc:56186
NM_200224		393193		zgc:56292
NM_200034		336797		zgc:56419
NM_200277		393247		zgc:56429
NM_200264		393234		zgc:56466
NM_213427		406736		zgc:56518
NM_200279		393249		zgc:56525
NM_200268		792225		zgc:56530
NM_200274 		393244		zgc:56706
NM_200629		393602		zgc:63489
BC063743 		393849		zgc:63504
NM_001099978		555053		zgc:63514
NM_200123		386994		zgc:63565
NM_001077797 		777756		zgc:63593
NM_200672		393645		zgc:63599
NM_201034		394009		zgc:63600
BC160661		393436		zgc:63611
NM_200476		393448		zgc:63658
NM_200400  		393371		zgc:63689
NM_201137		394112		zgc:63907
NM_200686		393659		zgc:63910
NM_199748		326808		zgc:63962
NM_200636 		393609		zgc:64042
NM_200408		393380		zgc:64085
NM_213136		791453		zgc:64115
NM_213126		791742		zgc:64161
NM_200676		393649		zgc:66030
NM_199903		334471		zgc:66107
NM_200516		393488		zgc:66286
NM_200112		386792		zgc:66317
NM_200529		393501		zgc:66450
NM_199814		327497		zgc:66473
NM_199825		327554		zgc:66483
NM_200695		393668		zgc:73056
NM_199538		321203		zgc:73187
NM_205570		402792		zgc:73226
NM_213028		406301		zgc:73293
NM_200789		393762		zgc:73324
NM_199686		324551		zgc:73328
NM_212880		405816		zgc:76887
NM_214705		334166		zgc:77057
NM_212686		324710		zgc:77101
NM_205646		402943		zgc:77147
NM_213285		406690		zgc:77183
NM_205559		327566		zgc:77292
NM_205632		402928		zgc:77358
NM_205759		402965		zgc:77395
NM_212908		405844		zgc:77466
NM_213328		406633		zgc:77495
NM_212734		335176		zgc:77556
NM_205602		402894		zgc:77713
NM_199544		321465		zgc:77714
NM_200888		393862		zgc:77752
NM_205661		402960		zgc:77817
NM_213196		406477		zgc:77836
NM_213165		406444		zgc:85678
NM_212918		405854		zgc:85683
NM_214813		407982		zgc:85722
NM_212788		338247		zgc:85763
NM_212936		405872		zgc:85889
NM_214812		407981		zgc:85963
AF321830		494166		zgc:86586
NM_001002163		415253		zgc:86599
NM_001002068		415158		zgc:86706
NM_001002133		415223		zgc:86757
NM_001002681		436954		zgc:86841
NM_001002680		436953		zgc:86870
NM_001002100		415190		zgc:86896
NM_001002092		415182		zgc:86915
NM_001004542		447803		zgc:91887
NM_001002182		431729		zgc:91890
NM_001002179		431726		zgc:91908
NM_001002177		431724		zgc:91911
NM_001003510		445116		zgc:91936
NM_001002171		431718		zgc:91942
NM_001002664		436937		zgc:91960
NM_001003499		445105		zgc:91985
NM_001003988		445480		zgc:91996
NM_001005585		449543		zgc:92027
AI476972		436664		zgc:92040
NM_001002383		436656		zgc:92061
NM_001002378		436651		zgc:92066
NM_001004593		447854		zgc:92140
NM_001004556		447817		zgc:92161
NM_001004584		447845		zgc:92231
NM_001002626		436899		zgc:92242
NM_001002624		436897		zgc:92247
NM_001002621		436894		zgc:92254
NM_001002606		436879		zgc:92287
NM_001002596		436869		zgc:92313
NM_001002192		431739		zgc:92407
NM_001002175		431722		zgc:92432
NM_001004604		447865		zgc:92481
NM_001002381		436654		zgc:92489
NM_001002373		436646		zgc:92501
NM_001002364		436637		zgc:92512
NM_001003445		445051		zgc:92533
NM_001002695		436968		zgc:92631
AI877744		436849		zgc:92739
NM_001002560		436833		zgc:92763
NM_001002493		436766		zgc:92851
NM_205727		403041		zic5
NM_199892		334380		zmpste24
AW171182		553781		zmynd11
NM_001082841		571228		znf326
AW279740		336030		znf385a
AJ002113		30487		znf6
NM_131696		64692		zp3b


ESTs				
				
Accession number				
AA497238				
AA542525				
AF533659				
AI106316				
AI106329				
AI204794				
AI330404
AI330863
AI331731
AI353299
AI353437
AI384352
AI384885
AI384940
AI396686
AI396827
AI397120
AI397370
AI397375
AI415841
AI416215
AI544644
AI544688
AI544970
AI545277
AI545455
AI545493
AI558471
AI558566
AI584352
AI584590
AI585142
AI588182
AI588283
AI588304
AI601325
AI601576
AI601825
AI601866
AI617585
AI626282
AI626628
AI641075
AI641118
AI641158
AI641381
AI641406
AI641435
AI657561
AI657806
AI658284
AI667136
AI667187
AI667510
AI721320
AI722369
AI793521
AI793532
AI793597
AI793630
AI793706
AI794113
AI794242
AI878433
AI878760
AI884043
AI884093
AI884271
AI942582
AI943149
AI943207
AI957456
AI957474
AI957558
AI957768
AI958574
AI959620
AI959704
AI964259
AI974189
AL591382
AW018474
AW019275
AW019277
AW019294
AW019622
AW058801
AW058949
AW076602
AW076817
AW076844
AW076955
AW115637
AW115990
AW116241
AW116383
AW116624
AW116942
AW128289
AW128324
AW128554
AW165089
AW171233
AW232037
AW232405
AW232679
AW232796
AW279726
AW279802
AW279837
AW279867
AW280453
AW281842
AW282034
AW305461
AW342711
AW343713
AW343985
AW344054
AW419493
AW420559
AW420739
AW420849
AW421080
AW421129
AW423037
AW567063
AW567458
AW777326
AW777527
AW826198
AW826530
AW826539
AW826641
AW826907
BE016391
BE016746
BE017017
BE017078
BE017513
BE017569
BE202131
BE202180
BE557885
BE605325
BE605347
BE605493
BE605948
BE606011
BE693204
BF717494
BF718182
BG302934
BG303967
BG303991
BG304253
BG304332
BG304480
BG305447
BG305505
BG305574
BG305735
BG305869
BG305926
BG306017
BG306134
BG306217
BG306297
BG306823
BG306866
BG307419
BG307516
BG307804
BG308531
BG308791
BG727090
BG727198
BG727259
BG727284
BG727324
BG727602
BG727636
BG727640
BG728555
BG728875
BG728956
BG728993
BG737519
BG799059
BG883258
BG883465
BG883654
BG883661
BG883742
BG883833
BG884091
BG884391
BG884588
BG891948
BG892002
BG892047
BG892508
BI318080
BI326588
BI326622
BI350531
BI427749
BI428231
BI429117
BI429605
BI429881
BI430088
BI474930
BI476454
BI533389
BI534200
BI563128
BI671230
BI671260
BI671352
BI671353
BI671450
BI671557
BI671633
BI671784
BI672013
BI672108
BI672153
BI672215
BI672313
BI672376
BI672412
BI673715
BI673998
BI702683
BI703300
BI704922
BI704944
BI704983
BI705116
BI705603
BI705710
BI705742
BI706776
BI707695
BI708189
BI709552
BI710511
BI710724
BI839255
BI839328
BI839424
BI839727
BI840421
BI840934
BI841300
BI841405
BI841591
BI841680
BI841830
BI841831
BI842319
BI842393
BI842421
BI845524
BI846301
BI846489
BI864143
BI864195
BI864845
BI864872
BI865067
BI865400
BI865526
BI865554
BI865668
BI865890
BI865895
BI865976
BI866435
BI867092
BI867327
BI867572
BI877111
BI877746
BI877810
BI877813
BI877858
BI878011
BI878961
BI879502
BI879684
BI879914
BI880007
BI880069
BI880107
BI880136
BI880225
BI880418
BI880447
BI880567
BI880641
BI880654
BI880960
BI881744
BI881896
BI881945
BI881975
BI882139
BI882178
BI882203
BI882376
BI882380
BI882384
BI882518
BI882603
BI882668
BI882763
BI882991
BI885201
BI885209
BI885224
BI885268
BI885455
BI885793
BI885796
BI885992
BI886077
BI886447
BI886949
BI886968
BI887718
BI888338
BI888424
BI888729
BI888879
BI889400
BI889676
BI890369
BI890477
BI891666
BI892110
BI979165
BI979993
BI980194
BI982104
BI982141
BI983485
BM023853
BM024058
BM024802
BM025757
BM025771
BM026054
BM026334
BM026365
BM026426
BM026437
BM026579
BM026705
BM026905
BM035018
BM035571
BM036361
BM036439
BM070515
BM070534
BM071191
BM072262
BM072354
BM072363
BM072431
BM081222
BM081915
BM082051
BM082820
BM095962
BM096466
BM101516
BM102008
BM103356
BM154091
BM154187
BM154367
BM154370
BM154441
BM155345
BM155508
BM156012
BM156086
BM181742
BM182746
BM185251
BM185396
BM185765
BM185925
BM186102
BM186244
BM186485
BM187208
BM187371
